# Supplementary material for: Insects in agricultural greenhouses: a metagenomic analysis of microbes in Trialeurodes vaporariorum infesting tomato and cucumber crops
Source: Front Plant Sci. 2025 May 19;16:1581707. doi: 10.3389/fpls.2025.1581707 (PMC12127405; doi:10.3389/fpls.2025.1581707)
Supplement: Supplementary file 1 [file Table1.xlsx]

## Sheet: trv.archaea
Percentage	CladeReads	TaxonReads	TaxRank	TaxID	Name	Depth	TaxLineage
100.248	5221	0	-	1	#NAME?	0	#NAME?
100.079	5220	0	-	131567	#NAME?	1	-_root|-_cellular organisms
0.458269	5219	0	D	2157	d_Archaea	2	-_root|-_cellular organisms|d_Archaea
0.313386	3569	0	P	28890	p_Euryarchaeota	3	-_root|-_cellular organisms|d_Archaea|p_Euryarchaeota
0.164639	1875	0	-	2290931	#NAME?	4	-_root|-_cellular organisms|d_Archaea|p_Euryarchaeota|-_Stenosarchaea group
0.0869296	990	0	C	183963	c_Halobacteria	5	-_root|-_cellular organisms|d_Archaea|p_Euryarchaeota|-_Stenosarchaea group|c_Halobacteria
0.0869296	990	0	O	2235	o_Halobacteriales	6	-_root|-_cellular organisms|d_Archaea|p_Euryarchaeota|-_Stenosarchaea group|c_Halobacteria|o_Halobacteriales
0.0280107	319	0	F	1644056	f_Haloferacaceae	7	-_root|-_cellular organisms|d_Archaea|p_Euryarchaeota|-_Stenosarchaea group|c_Halobacteria|o_Halobacteriales|f_Haloferacaceae
0.0129077	147	0	G	376170	g_Haloplanus	8	-_root|-_cellular organisms|d_Archaea|p_Euryarchaeota|-_Stenosarchaea group|c_Halobacteria|o_Halobacteriales|f_Haloferacaceae|g_Haloplanus
0.0104491	119	119	S	1547898	s_Haloplanus rubicundus	9	-_root|-_cellular organisms|d_Archaea|p_Euryarchaeota|-_Stenosarchaea group|c_Halobacteria|o_Halobacteriales|f_Haloferacaceae|g_Haloplanus|s_Haloplanus rubicundus
0.00201958	23	23	S	660522	s_Haloplanus aerogenes	9	-_root|-_cellular organisms|d_Archaea|p_Euryarchaeota|-_Stenosarchaea group|c_Halobacteria|o_Halobacteriales|f_Haloferacaceae|g_Haloplanus|s_Haloplanus aerogenes
0.000351231	4	0	-	2617521	#NAME?	9	-_root|-_cellular organisms|d_Archaea|p_Euryarchaeota|-_Stenosarchaea group|c_Halobacteria|o_Halobacteriales|f_Haloferacaceae|g_Haloplanus|-_unclassified Haloplanus
0.000351231	4	4	S	3127120	s_Haloplanus sp. GX21	10	-_root|-_cellular organisms|d_Archaea|p_Euryarchaeota|-_Stenosarchaea group|c_Halobacteria|o_Halobacteriales|f_Haloferacaceae|g_Haloplanus|-_unclassified Haloplanus|s_Haloplanus sp. GX21
0.00368792	42	0	G	56688	g_Halorubrum	8	-_root|-_cellular organisms|d_Archaea|p_Euryarchaeota|-_Stenosarchaea group|c_Halobacteria|o_Halobacteriales|f_Haloferacaceae|g_Halorubrum
0.00184396	21	0	-	2642239	#NAME?	9	-_root|-_cellular organisms|d_Archaea|p_Euryarchaeota|-_Stenosarchaea group|c_Halobacteria|o_Halobacteriales|f_Haloferacaceae|g_Halorubrum|-_unclassified Halorubrum
0.000702462	8	8	S	2527867	s_Halorubrum sp. DM2	10	-_root|-_cellular organisms|d_Archaea|p_Euryarchaeota|-_Stenosarchaea group|c_Halobacteria|o_Halobacteriales|f_Haloferacaceae|g_Halorubrum|-_unclassified Halorubrum|s_Halorubrum sp. DM2
0.000439039	5	5	S	2497325	s_Halorubrum sp. BOL3-1	10	-_root|-_cellular organisms|d_Archaea|p_Euryarchaeota|-_Stenosarchaea group|c_Halobacteria|o_Halobacteriales|f_Haloferacaceae|g_Halorubrum|-_unclassified Halorubrum|s_Halorubrum sp. BOL3-1
0.000351231	4	4	S	1853699	s_Halorubrum sp. CBA1229	10	-_root|-_cellular organisms|d_Archaea|p_Euryarchaeota|-_Stenosarchaea group|c_Halobacteria|o_Halobacteriales|f_Haloferacaceae|g_Halorubrum|-_unclassified Halorubrum|s_Halorubrum sp. CBA1229
0.000263423	3	3	S	2836432	s_Halorubrum sp. 2020YC2	10	-_root|-_cellular organisms|d_Archaea|p_Euryarchaeota|-_Stenosarchaea group|c_Halobacteria|o_Halobacteriales|f_Haloferacaceae|g_Halorubrum|-_unclassified Halorubrum|s_Halorubrum sp. 2020YC2
0.000614654	7	7	S	2247	s_Halorubrum lacusprofundi	9	-_root|-_cellular organisms|d_Archaea|p_Euryarchaeota|-_Stenosarchaea group|c_Halobacteria|o_Halobacteriales|f_Haloferacaceae|g_Halorubrum|s_Halorubrum lacusprofundi
0.000526846	6	6	S	2739057	s_Halorubrum salinarum	9	-_root|-_cellular organisms|d_Archaea|p_Euryarchaeota|-_Stenosarchaea group|c_Halobacteria|o_Halobacteriales|f_Haloferacaceae|g_Halorubrum|s_Halorubrum salinarum
0.000263423	3	3	S	2949307	s_Halorubrum hochsteinianum	9	-_root|-_cellular organisms|d_Archaea|p_Euryarchaeota|-_Stenosarchaea group|c_Halobacteria|o_Halobacteriales|f_Haloferacaceae|g_Halorubrum|s_Halorubrum hochsteinianum
0.000263423	3	3	S	337243	s_Halorubrum ezzemoulense	9	-_root|-_cellular organisms|d_Archaea|p_Euryarchaeota|-_Stenosarchaea group|c_Halobacteria|o_Halobacteriales|f_Haloferacaceae|g_Halorubrum|s_Halorubrum ezzemoulense
0.00201958	23	0	G	43927	g_Halobaculum	8	-_root|-_cellular organisms|d_Archaea|p_Euryarchaeota|-_Stenosarchaea group|c_Halobacteria|o_Halobacteriales|f_Haloferacaceae|g_Halobaculum
0.000614654	7	0	-	2640896	#NAME?	9	-_root|-_cellular organisms|d_Archaea|p_Euryarchaeota|-_Stenosarchaea group|c_Halobacteria|o_Halobacteriales|f_Haloferacaceae|g_Halobaculum|-_unclassified Halobaculum
0.000614654	7	7	S	3075121	s_Halobaculum sp. XH14	10	-_root|-_cellular organisms|d_Archaea|p_Euryarchaeota|-_Stenosarchaea group|c_Halobacteria|o_Halobacteriales|f_Haloferacaceae|g_Halobaculum|-_unclassified Halobaculum|s_Halobaculum sp. XH14
0.000439039	5	5	S	3031916	s_Halobaculum limi	9	-_root|-_cellular organisms|d_Archaea|p_Euryarchaeota|-_Stenosarchaea group|c_Halobacteria|o_Halobacteriales|f_Haloferacaceae|g_Halobaculum|s_Halobaculum limi
0.000439039	5	5	S	1017351	s_Halobaculum magnesiiphilum	9	-_root|-_cellular organisms|d_Archaea|p_Euryarchaeota|-_Stenosarchaea group|c_Halobacteria|o_Halobacteriales|f_Haloferacaceae|g_Halobaculum|s_Halobaculum magnesiiphilum
0.000263423	3	3	S	3031998	s_Halobaculum litoreum	9	-_root|-_cellular organisms|d_Archaea|p_Euryarchaeota|-_Stenosarchaea group|c_Halobacteria|o_Halobacteriales|f_Haloferacaceae|g_Halobaculum|s_Halobaculum litoreum
0.000263423	3	3	S	2872158	s_Halobaculum rubrum	9	-_root|-_cellular organisms|d_Archaea|p_Euryarchaeota|-_Stenosarchaea group|c_Halobacteria|o_Halobacteriales|f_Haloferacaceae|g_Halobaculum|s_Halobaculum rubrum
0.00184396	21	0	G	1073986	g_Halobellus	8	-_root|-_cellular organisms|d_Archaea|p_Euryarchaeota|-_Stenosarchaea group|c_Halobacteria|o_Halobacteriales|f_Haloferacaceae|g_Halobellus
0.00131712	15	15	S	699433	s_Halobellus limi	9	-_root|-_cellular organisms|d_Archaea|p_Euryarchaeota|-_Stenosarchaea group|c_Halobacteria|o_Halobacteriales|f_Haloferacaceae|g_Halobellus|s_Halobellus limi
0.000526846	6	6	S	1126236	s_Halobellus inordinatus	9	-_root|-_cellular organisms|d_Archaea|p_Euryarchaeota|-_Stenosarchaea group|c_Halobacteria|o_Halobacteriales|f_Haloferacaceae|g_Halobellus|s_Halobellus inordinatus
0.00175615	20	0	G	1911573	g_Haloprofundus	8	-_root|-_cellular organisms|d_Archaea|p_Euryarchaeota|-_Stenosarchaea group|c_Halobacteria|o_Halobacteriales|f_Haloferacaceae|g_Haloprofundus
0.000878077	10	10	S	2876193	s_Haloprofundus salinisoli	9	-_root|-_cellular organisms|d_Archaea|p_Euryarchaeota|-_Stenosarchaea group|c_Halobacteria|o_Halobacteriales|f_Haloferacaceae|g_Haloprofundus|s_Haloprofundus salinisoli
0.000439039	5	0	-	2629969	#NAME?	9	-_root|-_cellular organisms|d_Archaea|p_Euryarchaeota|-_Stenosarchaea group|c_Halobacteria|o_Halobacteriales|f_Haloferacaceae|g_Haloprofundus|-_unclassified Haloprofundus
0.000439039	5	5	S	2572921	s_Haloprofundus sp. MHR1	10	-_root|-_cellular organisms|d_Archaea|p_Euryarchaeota|-_Stenosarchaea group|c_Halobacteria|o_Halobacteriales|f_Haloferacaceae|g_Haloprofundus|-_unclassified Haloprofundus|s_Haloprofundus sp. MHR1
0.000351231	4	4	S	2876190	s_Haloprofundus salilacus	9	-_root|-_cellular organisms|d_Archaea|p_Euryarchaeota|-_Stenosarchaea group|c_Halobacteria|o_Halobacteriales|f_Haloferacaceae|g_Haloprofundus|s_Haloprofundus salilacus
0.00105369	12	0	G	1450140	g_Halohasta	8	-_root|-_cellular organisms|d_Archaea|p_Euryarchaeota|-_Stenosarchaea group|c_Halobacteria|o_Halobacteriales|f_Haloferacaceae|g_Halohasta
0.00105369	12	12	S	1073996	s_Halohasta litchfieldiae	9	-_root|-_cellular organisms|d_Archaea|p_Euryarchaeota|-_Stenosarchaea group|c_Halobacteria|o_Halobacteriales|f_Haloferacaceae|g_Halohasta|s_Halohasta litchfieldiae
0.000965885	11	0	G	2251	g_Haloferax	8	-_root|-_cellular organisms|d_Archaea|p_Euryarchaeota|-_Stenosarchaea group|c_Halobacteria|o_Halobacteriales|f_Haloferacaceae|g_Haloferax
0.000526846	6	6	S	2246	s_Haloferax volcanii	9	-_root|-_cellular organisms|d_Archaea|p_Euryarchaeota|-_Stenosarchaea group|c_Halobacteria|o_Halobacteriales|f_Haloferacaceae|g_Haloferax|s_Haloferax volcanii
0.000351231	4	4	S	35746	s_Haloferax gibbonsii	9	-_root|-_cellular organisms|d_Archaea|p_Euryarchaeota|-_Stenosarchaea group|c_Halobacteria|o_Halobacteriales|f_Haloferacaceae|g_Haloferax|s_Haloferax gibbonsii
0.000702462	8	0	G	2678343	g_Halalkaliarchaeum	8	-_root|-_cellular organisms|d_Archaea|p_Euryarchaeota|-_Stenosarchaea group|c_Halobacteria|o_Halobacteriales|f_Haloferacaceae|g_Halalkaliarchaeum
0.000351231	4	0	-	2678344	#NAME?	9	-_root|-_cellular organisms|d_Archaea|p_Euryarchaeota|-_Stenosarchaea group|c_Halobacteria|o_Halobacteriales|f_Haloferacaceae|g_Halalkaliarchaeum|-_unclassified Halalkaliarchaeum
0.000351231	4	4	S	2866381	s_Halalkaliarchaeum sp. AArc-CO	10	-_root|-_cellular organisms|d_Archaea|p_Euryarchaeota|-_Stenosarchaea group|c_Halobacteria|o_Halobacteriales|f_Haloferacaceae|g_Halalkaliarchaeum|-_unclassified Halalkaliarchaeum|s_Halalkaliarchaeum sp. AArc-CO
0.000351231	4	4	S	2055893	s_Halalkaliarchaeum desulfuricum	9	-_root|-_cellular organisms|d_Archaea|p_Euryarchaeota|-_Stenosarchaea group|c_Halobacteria|o_Halobacteriales|f_Haloferacaceae|g_Halalkaliarchaeum|s_Halalkaliarchaeum desulfuricum
0.000702462	8	0	G	60846	g_Halogeometricum	8	-_root|-_cellular organisms|d_Archaea|p_Euryarchaeota|-_Stenosarchaea group|c_Halobacteria|o_Halobacteriales|f_Haloferacaceae|g_Halogeometricum
0.000702462	8	8	S	60847	s_Halogeometricum borinquense	9	-_root|-_cellular organisms|d_Archaea|p_Euryarchaeota|-_Stenosarchaea group|c_Halobacteria|o_Halobacteriales|f_Haloferacaceae|g_Halogeometricum|s_Halogeometricum borinquense
0.000526846	6	0	G	1075397	g_Halolamina	8	-_root|-_cellular organisms|d_Archaea|p_Euryarchaeota|-_Stenosarchaea group|c_Halobacteria|o_Halobacteriales|f_Haloferacaceae|g_Halolamina
0.000526846	6	0	-	2634974	#NAME?	9	-_root|-_cellular organisms|d_Archaea|p_Euryarchaeota|-_Stenosarchaea group|c_Halobacteria|o_Halobacteriales|f_Haloferacaceae|g_Halolamina|-_unclassified Halolamina
0.000526846	6	6	S	1853690	s_Halolamina sp. CBA1230	10	-_root|-_cellular organisms|d_Archaea|p_Euryarchaeota|-_Stenosarchaea group|c_Halobacteria|o_Halobacteriales|f_Haloferacaceae|g_Halolamina|-_unclassified Halolamina|s_Halolamina sp. CBA1230
0.000526846	6	0	G	3163375	g_Halorarum	8	-_root|-_cellular organisms|d_Archaea|p_Euryarchaeota|-_Stenosarchaea group|c_Halobacteria|o_Halobacteriales|f_Haloferacaceae|g_Halorarum
0.000526846	6	6	S	2743089	s_Halorarum salinum	9	-_root|-_cellular organisms|d_Archaea|p_Euryarchaeota|-_Stenosarchaea group|c_Halobacteria|o_Halobacteriales|f_Haloferacaceae|g_Halorarum|s_Halorarum salinum
0.000526846	6	0	G	1644057	g_Salinigranum	8	-_root|-_cellular organisms|d_Archaea|p_Euryarchaeota|-_Stenosarchaea group|c_Halobacteria|o_Halobacteriales|f_Haloferacaceae|g_Salinigranum
0.000526846	6	6	S	1515595	s_Salinigranum marinum	9	-_root|-_cellular organisms|d_Archaea|p_Euryarchaeota|-_Stenosarchaea group|c_Halobacteria|o_Halobacteriales|f_Haloferacaceae|g_Salinigranum|s_Salinigranum marinum
0.000439039	5	0	G	293431	g_Haloquadratum	8	-_root|-_cellular organisms|d_Archaea|p_Euryarchaeota|-_Stenosarchaea group|c_Halobacteria|o_Halobacteriales|f_Haloferacaceae|g_Haloquadratum
0.000439039	5	5	S	293091	s_Haloquadratum walsbyi	9	-_root|-_cellular organisms|d_Archaea|p_Euryarchaeota|-_Stenosarchaea group|c_Halobacteria|o_Halobacteriales|f_Haloferacaceae|g_Haloquadratum|s_Haloquadratum walsbyi
0.0194933	222	0	F	1963268	f_Haloarculaceae	7	-_root|-_cellular organisms|d_Archaea|p_Euryarchaeota|-_Stenosarchaea group|c_Halobacteria|o_Halobacteriales|f_Haloarculaceae
0.00447819	51	0	G	2237	g_Haloarcula	8	-_root|-_cellular organisms|d_Archaea|p_Euryarchaeota|-_Stenosarchaea group|c_Halobacteria|o_Halobacteriales|f_Haloarculaceae|g_Haloarcula
0.000965885	11	0	-	2624677	#NAME?	9	-_root|-_cellular organisms|d_Archaea|p_Euryarchaeota|-_Stenosarchaea group|c_Halobacteria|o_Halobacteriales|f_Haloarculaceae|g_Haloarcula|-_unclassified Haloarcula
0.000965885	11	11	S	2716717	s_Haloarcula sp. JP-L23	10	-_root|-_cellular organisms|d_Archaea|p_Euryarchaeota|-_Stenosarchaea group|c_Halobacteria|o_Halobacteriales|f_Haloarculaceae|g_Haloarcula|-_unclassified Haloarcula|s_Haloarcula sp. JP-L23
0.000790269	9	9	S	3033387	s_Haloarcula rara	9	-_root|-_cellular organisms|d_Archaea|p_Euryarchaeota|-_Stenosarchaea group|c_Halobacteria|o_Halobacteriales|f_Haloarculaceae|g_Haloarcula|s_Haloarcula rara
0.000614654	7	7	S	2961574	s_Haloarcula marina	9	-_root|-_cellular organisms|d_Archaea|p_Euryarchaeota|-_Stenosarchaea group|c_Halobacteria|o_Halobacteriales|f_Haloarculaceae|g_Haloarcula|s_Haloarcula marina
0.000439039	5	5	S	3032579	s_Haloarcula litorea	9	-_root|-_cellular organisms|d_Archaea|p_Euryarchaeota|-_Stenosarchaea group|c_Halobacteria|o_Halobacteriales|f_Haloarculaceae|g_Haloarcula|s_Haloarcula litorea
0.000351231	4	4	S	3033390	s_Haloarcula ordinaria	9	-_root|-_cellular organisms|d_Archaea|p_Euryarchaeota|-_Stenosarchaea group|c_Halobacteria|o_Halobacteriales|f_Haloarculaceae|g_Haloarcula|s_Haloarcula ordinaria
0.000263423	3	3	S	3033389	s_Haloarcula pelagica	9	-_root|-_cellular organisms|d_Archaea|p_Euryarchaeota|-_Stenosarchaea group|c_Halobacteria|o_Halobacteriales|f_Haloarculaceae|g_Haloarcula|s_Haloarcula pelagica
0.000263423	3	3	S	3032584	s_Haloarcula halophila	9	-_root|-_cellular organisms|d_Archaea|p_Euryarchaeota|-_Stenosarchaea group|c_Halobacteria|o_Halobacteriales|f_Haloarculaceae|g_Haloarcula|s_Haloarcula halophila
0.000702462	8	8	S	2238	s_Haloarcula marismortui	9	-_root|-_cellular organisms|d_Archaea|p_Euryarchaeota|-_Stenosarchaea group|c_Halobacteria|o_Halobacteriales|f_Haloarculaceae|g_Haloarcula|s_Haloarcula marismortui
0.00298546	34	0	G	146825	g_Halorhabdus	8	-_root|-_cellular organisms|d_Archaea|p_Euryarchaeota|-_Stenosarchaea group|c_Halobacteria|o_Halobacteriales|f_Haloarculaceae|g_Halorhabdus
0.00193177	22	22	S	430914	s_Halorhabdus tiamatea	9	-_root|-_cellular organisms|d_Archaea|p_Euryarchaeota|-_Stenosarchaea group|c_Halobacteria|o_Halobacteriales|f_Haloarculaceae|g_Halorhabdus|s_Halorhabdus tiamatea
0.000526846	6	0	-	2621901	#NAME?	9	-_root|-_cellular organisms|d_Archaea|p_Euryarchaeota|-_Stenosarchaea group|c_Halobacteria|o_Halobacteriales|f_Haloarculaceae|g_Halorhabdus|-_unclassified Halorhabdus
0.000526846	6	6	S	1380432	s_Halorhabdus sp. CBA1104	10	-_root|-_cellular organisms|d_Archaea|p_Euryarchaeota|-_Stenosarchaea group|c_Halobacteria|o_Halobacteriales|f_Haloarculaceae|g_Halorhabdus|-_unclassified Halorhabdus|s_Halorhabdus sp. CBA1104
0.000439039	5	5	S	146826	s_Halorhabdus utahensis	9	-_root|-_cellular organisms|d_Archaea|p_Euryarchaeota|-_Stenosarchaea group|c_Halobacteria|o_Halobacteriales|f_Haloarculaceae|g_Halorhabdus|s_Halorhabdus utahensis
0.00184396	21	0	G	203135	g_Halomicrobium	8	-_root|-_cellular organisms|d_Archaea|p_Euryarchaeota|-_Stenosarchaea group|c_Halobacteria|o_Halobacteriales|f_Haloarculaceae|g_Halomicrobium
0.00140492	16	16	S	2878391	s_Halomicrobium salinisoli	9	-_root|-_cellular organisms|d_Archaea|p_Euryarchaeota|-_Stenosarchaea group|c_Halobacteria|o_Halobacteriales|f_Haloarculaceae|g_Halomicrobium|s_Halomicrobium salinisoli
0.000439039	5	5	S	1586233	s_Halomicrobium urmianum	9	-_root|-_cellular organisms|d_Archaea|p_Euryarchaeota|-_Stenosarchaea group|c_Halobacteria|o_Halobacteriales|f_Haloarculaceae|g_Halomicrobium|s_Halomicrobium urmianum
0.00158054	18	0	G	2162630	g_Salinirubellus	8	-_root|-_cellular organisms|d_Archaea|p_Euryarchaeota|-_Stenosarchaea group|c_Halobacteria|o_Halobacteriales|f_Haloarculaceae|g_Salinirubellus
0.0011415	13	0	-	2627207	#NAME?	9	-_root|-_cellular organisms|d_Archaea|p_Euryarchaeota|-_Stenosarchaea group|c_Halobacteria|o_Halobacteriales|f_Haloarculaceae|g_Salinirubellus|-_unclassified Salinirubellus
0.0011415	13	13	S	3131999	s_Salinirubellus sp. SYNS196	10	-_root|-_cellular organisms|d_Archaea|p_Euryarchaeota|-_Stenosarchaea group|c_Halobacteria|o_Halobacteriales|f_Haloarculaceae|g_Salinirubellus|-_unclassified Salinirubellus|s_Salinirubellus sp. SYNS196
0.000439039	5	5	S	1364945	s_Salinirubellus salinus	9	-_root|-_cellular organisms|d_Archaea|p_Euryarchaeota|-_Stenosarchaea group|c_Halobacteria|o_Halobacteriales|f_Haloarculaceae|g_Salinirubellus|s_Salinirubellus salinus
0.00140492	16	0	G	871740	g_Halomarina	8	-_root|-_cellular organisms|d_Archaea|p_Euryarchaeota|-_Stenosarchaea group|c_Halobacteria|o_Halobacteriales|f_Haloarculaceae|g_Halomarina
0.000878077	10	10	S	2961595	s_Halomarina litorea	9	-_root|-_cellular organisms|d_Archaea|p_Euryarchaeota|-_Stenosarchaea group|c_Halobacteria|o_Halobacteriales|f_Haloarculaceae|g_Halomarina|s_Halomarina litorea
0.000526846	6	6	S	3033386	s_Halomarina halobia	9	-_root|-_cellular organisms|d_Archaea|p_Euryarchaeota|-_Stenosarchaea group|c_Halobacteria|o_Halobacteriales|f_Haloarculaceae|g_Halomarina|s_Halomarina halobia
0.00140492	16	0	G	171163	g_Halosimplex	8	-_root|-_cellular organisms|d_Archaea|p_Euryarchaeota|-_Stenosarchaea group|c_Halobacteria|o_Halobacteriales|f_Haloarculaceae|g_Halosimplex
0.000790269	9	9	S	869886	s_Halosimplex pelagicum	9	-_root|-_cellular organisms|d_Archaea|p_Euryarchaeota|-_Stenosarchaea group|c_Halobacteria|o_Halobacteriales|f_Haloarculaceae|g_Halosimplex|s_Halosimplex pelagicum
0.000614654	7	7	S	1198301	s_Halosimplex litoreum	9	-_root|-_cellular organisms|d_Archaea|p_Euryarchaeota|-_Stenosarchaea group|c_Halobacteria|o_Halobacteriales|f_Haloarculaceae|g_Halosimplex|s_Halosimplex litoreum
0.000965885	11	0	G	2806252	g_Haloglomus	8	-_root|-_cellular organisms|d_Archaea|p_Euryarchaeota|-_Stenosarchaea group|c_Halobacteria|o_Halobacteriales|f_Haloarculaceae|g_Haloglomus
0.000614654	7	7	S	2962672	s_Haloglomus halophilum	9	-_root|-_cellular organisms|d_Archaea|p_Euryarchaeota|-_Stenosarchaea group|c_Halobacteria|o_Halobacteriales|f_Haloarculaceae|g_Haloglomus|s_Haloglomus halophilum
0.000351231	4	4	S	2962673	s_Haloglomus salinum	9	-_root|-_cellular organisms|d_Archaea|p_Euryarchaeota|-_Stenosarchaea group|c_Halobacteria|o_Halobacteriales|f_Haloarculaceae|g_Haloglomus|s_Haloglomus salinum
0.000965885	11	0	G	63743	g_Natronomonas	8	-_root|-_cellular organisms|d_Archaea|p_Euryarchaeota|-_Stenosarchaea group|c_Halobacteria|o_Halobacteriales|f_Haloarculaceae|g_Natronomonas
0.000439039	5	5	S	2257	s_Natronomonas pharaonis	9	-_root|-_cellular organisms|d_Archaea|p_Euryarchaeota|-_Stenosarchaea group|c_Halobacteria|o_Halobacteriales|f_Haloarculaceae|g_Natronomonas|s_Natronomonas pharaonis
0.000263423	3	3	S	1046043	s_Natronomonas gomsonensis	9	-_root|-_cellular organisms|d_Archaea|p_Euryarchaeota|-_Stenosarchaea group|c_Halobacteria|o_Halobacteriales|f_Haloarculaceae|g_Natronomonas|s_Natronomonas gomsonensis
0.000263423	3	3	S	416273	s_Natronomonas moolapensis	9	-_root|-_cellular organisms|d_Archaea|p_Euryarchaeota|-_Stenosarchaea group|c_Halobacteria|o_Halobacteriales|f_Haloarculaceae|g_Natronomonas|s_Natronomonas moolapensis
0.000526846	6	0	G	1073987	g_Halorientalis	8	-_root|-_cellular organisms|d_Archaea|p_Euryarchaeota|-_Stenosarchaea group|c_Halobacteria|o_Halobacteriales|f_Haloarculaceae|g_Halorientalis
0.000526846	6	6	S	2931977	s_Halorientalis litorea	9	-_root|-_cellular organisms|d_Archaea|p_Euryarchaeota|-_Stenosarchaea group|c_Halobacteria|o_Halobacteriales|f_Haloarculaceae|g_Halorientalis|s_Halorientalis litorea
0.000526846	6	0	G	1377992	g_Halovenus	8	-_root|-_cellular organisms|d_Archaea|p_Euryarchaeota|-_Stenosarchaea group|c_Halobacteria|o_Halobacteriales|f_Haloarculaceae|g_Halovenus
0.000526846	6	6	S	1510225	s_Halovenus salina	9	-_root|-_cellular organisms|d_Archaea|p_Euryarchaeota|-_Stenosarchaea group|c_Halobacteria|o_Halobacteriales|f_Haloarculaceae|g_Halovenus|s_Halovenus salina
0.000526846	6	0	G	2732368	g_Salinibaculum	8	-_root|-_cellular organisms|d_Archaea|p_Euryarchaeota|-_Stenosarchaea group|c_Halobacteria|o_Halobacteriales|f_Haloarculaceae|g_Salinibaculum
0.000526846	6	0	-	3058902	#NAME?	9	-_root|-_cellular organisms|d_Archaea|p_Euryarchaeota|-_Stenosarchaea group|c_Halobacteria|o_Halobacteriales|f_Haloarculaceae|g_Salinibaculum|-_unclassified Salinibaculum
0.000526846	6	6	S	3058903	s_Salinibaculum sp. KK48	10	-_root|-_cellular organisms|d_Archaea|p_Euryarchaeota|-_Stenosarchaea group|c_Halobacteria|o_Halobacteriales|f_Haloarculaceae|g_Salinibaculum|-_unclassified Salinibaculum|s_Salinibaculum sp. KK48
0.000526846	6	0	G	2907507	g_Halococcoides	8	-_root|-_cellular organisms|d_Archaea|p_Euryarchaeota|-_Stenosarchaea group|c_Halobacteria|o_Halobacteriales|f_Haloarculaceae|g_Halococcoides
0.000526846	6	6	S	1679096	s_Halococcoides cellulosivorans	9	-_root|-_cellular organisms|d_Archaea|p_Euryarchaeota|-_Stenosarchaea group|c_Halobacteria|o_Halobacteriales|f_Haloarculaceae|g_Halococcoides|s_Halococcoides cellulosivorans
0.000439039	5	0	G	1542963	g_Halapricum	8	-_root|-_cellular organisms|d_Archaea|p_Euryarchaeota|-_Stenosarchaea group|c_Halobacteria|o_Halobacteriales|f_Haloarculaceae|g_Halapricum
0.000439039	5	5	S	2841257	s_Halapricum desulfuricans	9	-_root|-_cellular organisms|d_Archaea|p_Euryarchaeota|-_Stenosarchaea group|c_Halobacteria|o_Halobacteriales|f_Haloarculaceae|g_Halapricum|s_Halapricum desulfuricans
0.000439039	5	0	G	2907493	g_Halocatena	8	-_root|-_cellular organisms|d_Archaea|p_Euryarchaeota|-_Stenosarchaea group|c_Halobacteria|o_Halobacteriales|f_Haloarculaceae|g_Halocatena
0.000439039	5	5	S	2934937	s_Halocatena marina	9	-_root|-_cellular organisms|d_Archaea|p_Euryarchaeota|-_Stenosarchaea group|c_Halobacteria|o_Halobacteriales|f_Haloarculaceae|g_Halocatena|s_Halocatena marina
0.000351231	4	0	G	2841540	g_Halosegnis	8	-_root|-_cellular organisms|d_Archaea|p_Euryarchaeota|-_Stenosarchaea group|c_Halobacteria|o_Halobacteriales|f_Haloarculaceae|g_Halosegnis
0.000351231	4	4	S	3034023	s_Halosegnis marinus	9	-_root|-_cellular organisms|d_Archaea|p_Euryarchaeota|-_Stenosarchaea group|c_Halobacteria|o_Halobacteriales|f_Haloarculaceae|g_Halosegnis|s_Halosegnis marinus
0.000263423	3	0	G	3056835	g_Halorarius	8	-_root|-_cellular organisms|d_Archaea|p_Euryarchaeota|-_Stenosarchaea group|c_Halobacteria|o_Halobacteriales|f_Haloarculaceae|g_Halorarius
0.000263423	3	3	S	2962676	s_Halorarius litoreus	9	-_root|-_cellular organisms|d_Archaea|p_Euryarchaeota|-_Stenosarchaea group|c_Halobacteria|o_Halobacteriales|f_Haloarculaceae|g_Halorarius|s_Halorarius litoreus
0.0174737	199	0	F	1644061	f_Natrialbaceae	7	-_root|-_cellular organisms|d_Archaea|p_Euryarchaeota|-_Stenosarchaea group|c_Halobacteria|o_Halobacteriales|f_Natrialbaceae
0.00658558	75	0	G	88723	g_Natrinema	8	-_root|-_cellular organisms|d_Archaea|p_Euryarchaeota|-_Stenosarchaea group|c_Halobacteria|o_Halobacteriales|f_Natrialbaceae|g_Natrinema
0.00193177	22	22	S	1699371	s_Natrinema halophilum	9	-_root|-_cellular organisms|d_Archaea|p_Euryarchaeota|-_Stenosarchaea group|c_Halobacteria|o_Halobacteriales|f_Natrialbaceae|g_Natrinema|s_Natrinema halophilum
0.00149273	17	0	-	2622230	#NAME?	9	-_root|-_cellular organisms|d_Archaea|p_Euryarchaeota|-_Stenosarchaea group|c_Halobacteria|o_Halobacteriales|f_Natrialbaceae|g_Natrinema|-_unclassified Natrinema
0.000614654	7	7	S	2871694	s_Natrinema sp. SYSU A 869	10	-_root|-_cellular organisms|d_Archaea|p_Euryarchaeota|-_Stenosarchaea group|c_Halobacteria|o_Halobacteriales|f_Natrialbaceae|g_Natrinema|-_unclassified Natrinema|s_Natrinema sp. SYSU A 869
0.000439039	5	5	S	2878680	s_Natrinema sp. DC36	10	-_root|-_cellular organisms|d_Archaea|p_Euryarchaeota|-_Stenosarchaea group|c_Halobacteria|o_Halobacteriales|f_Natrialbaceae|g_Natrinema|-_unclassified Natrinema|s_Natrinema sp. DC36
0.000351231	4	4	S	406552	s_Natrinema sp. J7-2	10	-_root|-_cellular organisms|d_Archaea|p_Euryarchaeota|-_Stenosarchaea group|c_Halobacteria|o_Halobacteriales|f_Natrialbaceae|g_Natrinema|-_unclassified Natrinema|s_Natrinema sp. J7-2
0.000878077	10	10	S	2961598	s_Natrinema marinum	9	-_root|-_cellular organisms|d_Archaea|p_Euryarchaeota|-_Stenosarchaea group|c_Halobacteria|o_Halobacteriales|f_Natrialbaceae|g_Natrinema|s_Natrinema marinum
0.000790269	9	9	S	88724	s_Natrinema versiforme	9	-_root|-_cellular organisms|d_Archaea|p_Euryarchaeota|-_Stenosarchaea group|c_Halobacteria|o_Halobacteriales|f_Natrialbaceae|g_Natrinema|s_Natrinema versiforme
0.000439039	5	5	S	2961571	s_Natrinema gelatinilyticum	9	-_root|-_cellular organisms|d_Archaea|p_Euryarchaeota|-_Stenosarchaea group|c_Halobacteria|o_Halobacteriales|f_Natrialbaceae|g_Natrinema|s_Natrinema gelatinilyticum
0.000351231	4	4	S	1710539	s_Natrinema zhouii	9	-_root|-_cellular organisms|d_Archaea|p_Euryarchaeota|-_Stenosarchaea group|c_Halobacteria|o_Halobacteriales|f_Natrialbaceae|g_Natrinema|s_Natrinema zhouii
0.000351231	4	4	S	370324	s_Natrinema longum	9	-_root|-_cellular organisms|d_Archaea|p_Euryarchaeota|-_Stenosarchaea group|c_Halobacteria|o_Halobacteriales|f_Natrialbaceae|g_Natrinema|s_Natrinema longum
0.000263423	3	3	S	2878535	s_Natrinema salinisoli	9	-_root|-_cellular organisms|d_Archaea|p_Euryarchaeota|-_Stenosarchaea group|c_Halobacteria|o_Halobacteriales|f_Natrialbaceae|g_Natrinema|s_Natrinema salinisoli
0.00237081	27	0	G	121871	g_Haloterrigena	8	-_root|-_cellular organisms|d_Archaea|p_Euryarchaeota|-_Stenosarchaea group|c_Halobacteria|o_Halobacteriales|f_Natrialbaceae|g_Haloterrigena
0.00210739	24	0	-	2631942	#NAME?	9	-_root|-_cellular organisms|d_Archaea|p_Euryarchaeota|-_Stenosarchaea group|c_Halobacteria|o_Halobacteriales|f_Natrialbaceae|g_Haloterrigena|-_unclassified Haloterrigena
0.00210739	24	24	S	3132747	s_Haloterrigena sp. KLK7	10	-_root|-_cellular organisms|d_Archaea|p_Euryarchaeota|-_Stenosarchaea group|c_Halobacteria|o_Halobacteriales|f_Natrialbaceae|g_Haloterrigena|-_unclassified Haloterrigena|s_Haloterrigena sp. KLK7
0.000263423	3	3	S	2816475	s_Haloterrigena alkaliphila	9	-_root|-_cellular organisms|d_Archaea|p_Euryarchaeota|-_Stenosarchaea group|c_Halobacteria|o_Halobacteriales|f_Natrialbaceae|g_Haloterrigena|s_Haloterrigena alkaliphila
0.00175615	20	0	G	3076685	g_Natronosalvus	8	-_root|-_cellular organisms|d_Archaea|p_Euryarchaeota|-_Stenosarchaea group|c_Halobacteria|o_Halobacteriales|f_Natrialbaceae|g_Natronosalvus
0.00140492	16	16	S	2953746	s_Natronosalvus halobius	9	-_root|-_cellular organisms|d_Archaea|p_Euryarchaeota|-_Stenosarchaea group|c_Halobacteria|o_Halobacteriales|f_Natrialbaceae|g_Natronosalvus|s_Natronosalvus halobius
0.000351231	4	4	S	2961994	s_Natronosalvus amylolyticus	9	-_root|-_cellular organisms|d_Archaea|p_Euryarchaeota|-_Stenosarchaea group|c_Halobacteria|o_Halobacteriales|f_Natrialbaceae|g_Natronosalvus|s_Natronosalvus amylolyticus
0.00131712	15	0	G	134813	g_Natronorubrum	8	-_root|-_cellular organisms|d_Archaea|p_Euryarchaeota|-_Stenosarchaea group|c_Halobacteria|o_Halobacteriales|f_Natrialbaceae|g_Natronorubrum
0.00105369	12	12	S	588898	s_Natronorubrum daqingense	9	-_root|-_cellular organisms|d_Archaea|p_Euryarchaeota|-_Stenosarchaea group|c_Halobacteria|o_Halobacteriales|f_Natrialbaceae|g_Natronorubrum|s_Natronorubrum daqingense
0.000263423	3	3	S	61858	s_Natronorubrum bangense	9	-_root|-_cellular organisms|d_Archaea|p_Euryarchaeota|-_Stenosarchaea group|c_Halobacteria|o_Halobacteriales|f_Natrialbaceae|g_Natronorubrum|s_Natronorubrum bangense
0.000878077	10	0	G	29287	g_Natronococcus	8	-_root|-_cellular organisms|d_Archaea|p_Euryarchaeota|-_Stenosarchaea group|c_Halobacteria|o_Halobacteriales|f_Natrialbaceae|g_Natronococcus
0.000614654	7	0	-	2623058	#NAME?	9	-_root|-_cellular organisms|d_Archaea|p_Euryarchaeota|-_Stenosarchaea group|c_Halobacteria|o_Halobacteriales|f_Natrialbaceae|g_Natronococcus|-_unclassified Natronococcus
0.000614654	7	7	S	3068275	s_Natronococcus sp. AD-5	10	-_root|-_cellular organisms|d_Archaea|p_Euryarchaeota|-_Stenosarchaea group|c_Halobacteria|o_Halobacteriales|f_Natrialbaceae|g_Natronococcus|-_unclassified Natronococcus|s_Natronococcus sp. AD-5
0.000263423	3	3	S	29288	s_Natronococcus occultus	9	-_root|-_cellular organisms|d_Archaea|p_Euryarchaeota|-_Stenosarchaea group|c_Halobacteria|o_Halobacteriales|f_Natrialbaceae|g_Natronococcus|s_Natronococcus occultus
0.000702462	8	0	G	1699375	g_Natribaculum	8	-_root|-_cellular organisms|d_Archaea|p_Euryarchaeota|-_Stenosarchaea group|c_Halobacteria|o_Halobacteriales|f_Natrialbaceae|g_Natribaculum
0.000702462	8	8	S	1586232	s_Natribaculum luteum	9	-_root|-_cellular organisms|d_Archaea|p_Euryarchaeota|-_Stenosarchaea group|c_Halobacteria|o_Halobacteriales|f_Natrialbaceae|g_Natribaculum|s_Natribaculum luteum
0.000702462	8	0	G	3125902	g_Halomontanus	8	-_root|-_cellular organisms|d_Archaea|p_Euryarchaeota|-_Stenosarchaea group|c_Halobacteria|o_Halobacteriales|f_Natrialbaceae|g_Halomontanus
0.000702462	8	8	S	3034020	s_Halomontanus rarus	9	-_root|-_cellular organisms|d_Archaea|p_Euryarchaeota|-_Stenosarchaea group|c_Halobacteria|o_Halobacteriales|f_Natrialbaceae|g_Halomontanus|s_Halomontanus rarus
0.000614654	7	0	G	3065678	g_Natronobeatus	8	-_root|-_cellular organisms|d_Archaea|p_Euryarchaeota|-_Stenosarchaea group|c_Halobacteria|o_Halobacteriales|f_Natrialbaceae|g_Natronobeatus
0.000614654	7	7	S	2963433	s_Natronobeatus ordinarius	9	-_root|-_cellular organisms|d_Archaea|p_Euryarchaeota|-_Stenosarchaea group|c_Halobacteria|o_Halobacteriales|f_Natrialbaceae|g_Natronobeatus|s_Natronobeatus ordinarius
0.000614654	7	0	G	2765402	g_Natrarchaeobaculum	8	-_root|-_cellular organisms|d_Archaea|p_Euryarchaeota|-_Stenosarchaea group|c_Halobacteria|o_Halobacteriales|f_Natrialbaceae|g_Natrarchaeobaculum
0.000351231	4	0	-	2765406	#NAME?	9	-_root|-_cellular organisms|d_Archaea|p_Euryarchaeota|-_Stenosarchaea group|c_Halobacteria|o_Halobacteriales|f_Natrialbaceae|g_Natrarchaeobaculum|-_unclassified Natrarchaeobaculum
0.000351231	4	4	S	3053904	s_Natrialbaceae archaeon AArc-T1-2	10	-_root|-_cellular organisms|d_Archaea|p_Euryarchaeota|-_Stenosarchaea group|c_Halobacteria|o_Halobacteriales|f_Natrialbaceae|g_Natrarchaeobaculum|-_unclassified Natrarchaeobaculum|s_Natrialbaceae archaeon AArc-T1-2
0.000263423	3	3	S	2044521	s_Natrarchaeobaculum sulfurireducens	9	-_root|-_cellular organisms|d_Archaea|p_Euryarchaeota|-_Stenosarchaea group|c_Halobacteria|o_Halobacteriales|f_Natrialbaceae|g_Natrarchaeobaculum|s_Natrarchaeobaculum sulfurireducens
0.000614654	7	0	G	332951	g_Halovivax	8	-_root|-_cellular organisms|d_Archaea|p_Euryarchaeota|-_Stenosarchaea group|c_Halobacteria|o_Halobacteriales|f_Natrialbaceae|g_Halovivax
0.000351231	4	4	S	2961597	s_Halovivax gelatinilyticus	9	-_root|-_cellular organisms|d_Archaea|p_Euryarchaeota|-_Stenosarchaea group|c_Halobacteria|o_Halobacteriales|f_Natrialbaceae|g_Halovivax|s_Halovivax gelatinilyticus
0.000263423	3	3	S	1453760	s_Halovivax limisalsi	9	-_root|-_cellular organisms|d_Archaea|p_Euryarchaeota|-_Stenosarchaea group|c_Halobacteria|o_Halobacteriales|f_Natrialbaceae|g_Halovivax|s_Halovivax limisalsi
0.000526846	6	0	G	387342	g_Halopiger	8	-_root|-_cellular organisms|d_Archaea|p_Euryarchaeota|-_Stenosarchaea group|c_Halobacteria|o_Halobacteriales|f_Natrialbaceae|g_Halopiger
0.000526846	6	6	S	387343	s_Halopiger xanaduensis	9	-_root|-_cellular organisms|d_Archaea|p_Euryarchaeota|-_Stenosarchaea group|c_Halobacteria|o_Halobacteriales|f_Natrialbaceae|g_Halopiger|s_Halopiger xanaduensis
0.000263423	3	0	G	203193	g_Halobiforma	8	-_root|-_cellular organisms|d_Archaea|p_Euryarchaeota|-_Stenosarchaea group|c_Halobacteria|o_Halobacteriales|f_Natrialbaceae|g_Halobiforma
0.000263423	3	3	S	229731	s_Halobiforma lacisalsi	9	-_root|-_cellular organisms|d_Archaea|p_Euryarchaeota|-_Stenosarchaea group|c_Halobacteria|o_Halobacteriales|f_Natrialbaceae|g_Halobiforma|s_Halobiforma lacisalsi
0.000263423	3	0	G	2993618	g_Halosolutus	8	-_root|-_cellular organisms|d_Archaea|p_Euryarchaeota|-_Stenosarchaea group|c_Halobacteria|o_Halobacteriales|f_Natrialbaceae|g_Halosolutus
0.000263423	3	3	S	2931975	s_Halosolutus gelatinilyticus	9	-_root|-_cellular organisms|d_Archaea|p_Euryarchaeota|-_Stenosarchaea group|c_Halobacteria|o_Halobacteriales|f_Natrialbaceae|g_Halosolutus|s_Halosolutus gelatinilyticus
0.0158054	180	0	F	3064797	f_Haladaptataceae	7	-_root|-_cellular organisms|d_Archaea|p_Euryarchaeota|-_Stenosarchaea group|c_Halobacteria|o_Halobacteriales|f_Haladaptataceae
0.00974666	111	0	G	1070314	g_Halorussus	8	-_root|-_cellular organisms|d_Archaea|p_Euryarchaeota|-_Stenosarchaea group|c_Halobacteria|o_Halobacteriales|f_Haladaptataceae|g_Halorussus
0.00693681	79	79	S	2938695	s_Halorussus limi	9	-_root|-_cellular organisms|d_Archaea|p_Euryarchaeota|-_Stenosarchaea group|c_Halobacteria|o_Halobacteriales|f_Haladaptataceae|g_Halorussus|s_Halorussus limi
0.000965885	11	11	S	2953749	s_Halorussus vallis	9	-_root|-_cellular organisms|d_Archaea|p_Euryarchaeota|-_Stenosarchaea group|c_Halobacteria|o_Halobacteriales|f_Haladaptataceae|g_Halorussus|s_Halorussus vallis
0.000965885	11	11	S	2953748	s_Halorussus aquaticus	9	-_root|-_cellular organisms|d_Archaea|p_Euryarchaeota|-_Stenosarchaea group|c_Halobacteria|o_Halobacteriales|f_Haladaptataceae|g_Halorussus|s_Halorussus aquaticus
0.000614654	7	7	S	3034025	s_Halorussus caseinilyticus	9	-_root|-_cellular organisms|d_Archaea|p_Euryarchaeota|-_Stenosarchaea group|c_Halobacteria|o_Halobacteriales|f_Haladaptataceae|g_Halorussus|s_Halorussus caseinilyticus
0.000263423	3	3	S	2505977	s_Halorussus pelagicus	9	-_root|-_cellular organisms|d_Archaea|p_Euryarchaeota|-_Stenosarchaea group|c_Halobacteria|o_Halobacteriales|f_Haladaptataceae|g_Halorussus|s_Halorussus pelagicus
0.0057075	65	0	G	367188	g_Haladaptatus	8	-_root|-_cellular organisms|d_Archaea|p_Euryarchaeota|-_Stenosarchaea group|c_Halobacteria|o_Halobacteriales|f_Haladaptataceae|g_Haladaptatus
0.00272204	31	31	S	1008152	s_Haladaptatus pallidirubidus	9	-_root|-_cellular organisms|d_Archaea|p_Euryarchaeota|-_Stenosarchaea group|c_Halobacteria|o_Halobacteriales|f_Haladaptataceae|g_Haladaptatus|s_Haladaptatus pallidirubidus
0.00105369	12	12	S	2884875	s_Haladaptatus halobius	9	-_root|-_cellular organisms|d_Archaea|p_Euryarchaeota|-_Stenosarchaea group|c_Halobacteria|o_Halobacteriales|f_Haladaptataceae|g_Haladaptatus|s_Haladaptatus halobius
0.000790269	9	0	-	2622732	#NAME?	9	-_root|-_cellular organisms|d_Archaea|p_Euryarchaeota|-_Stenosarchaea group|c_Halobacteria|o_Halobacteriales|f_Haladaptataceae|g_Haladaptatus|-_unclassified Haladaptatus
0.000790269	9	9	S	3120516	s_Haladaptatus sp. DJG-WS-42	10	-_root|-_cellular organisms|d_Archaea|p_Euryarchaeota|-_Stenosarchaea group|c_Halobacteria|o_Halobacteriales|f_Haladaptataceae|g_Haladaptatus|-_unclassified Haladaptatus|s_Haladaptatus sp. DJG-WS-42
0.000702462	8	8	S	2884876	s_Haladaptatus salinisoli	9	-_root|-_cellular organisms|d_Archaea|p_Euryarchaeota|-_Stenosarchaea group|c_Halobacteria|o_Halobacteriales|f_Haladaptataceae|g_Haladaptatus|s_Haladaptatus salinisoli
0.000439039	5	5	S	2993314	s_Haladaptatus caseinilyticus	9	-_root|-_cellular organisms|d_Archaea|p_Euryarchaeota|-_Stenosarchaea group|c_Halobacteria|o_Halobacteriales|f_Haladaptataceae|g_Haladaptatus|s_Haladaptatus caseinilyticus
0.000351231	4	0	G	2614447	g_Halomicrococcus	8	-_root|-_cellular organisms|d_Archaea|p_Euryarchaeota|-_Stenosarchaea group|c_Halobacteria|o_Halobacteriales|f_Haladaptataceae|g_Halomicrococcus
0.000351231	4	4	S	1702103	s_Halomicrococcus gelatinilyticus	9	-_root|-_cellular organisms|d_Archaea|p_Euryarchaeota|-_Stenosarchaea group|c_Halobacteria|o_Halobacteriales|f_Haladaptataceae|g_Halomicrococcus|s_Halomicrococcus gelatinilyticus
0.00351231	40	0	F	2236	f_Halobacteriaceae	7	-_root|-_cellular organisms|d_Archaea|p_Euryarchaeota|-_Stenosarchaea group|c_Halobacteria|o_Halobacteriales|f_Halobacteriaceae
0.00131712	15	0	G	2239	g_Halobacterium	8	-_root|-_cellular organisms|d_Archaea|p_Euryarchaeota|-_Stenosarchaea group|c_Halobacteria|o_Halobacteriales|f_Halobacteriaceae|g_Halobacterium
0.000526846	6	6	S	2902624	s_Halobacterium zhouii	9	-_root|-_cellular organisms|d_Archaea|p_Euryarchaeota|-_Stenosarchaea group|c_Halobacteria|o_Halobacteriales|f_Halobacteriaceae|g_Halobacterium|s_Halobacterium zhouii
0.000702462	8	8	S	2242	s_Halobacterium salinarum	9	-_root|-_cellular organisms|d_Archaea|p_Euryarchaeota|-_Stenosarchaea group|c_Halobacteria|o_Halobacteriales|f_Halobacteriaceae|g_Halobacterium|s_Halobacterium salinarum
0.000878077	10	0	G	744724	g_Halarchaeum	8	-_root|-_cellular organisms|d_Archaea|p_Euryarchaeota|-_Stenosarchaea group|c_Halobacteria|o_Halobacteriales|f_Halobacteriaceae|g_Halarchaeum
0.000878077	10	0	-	2639520	#NAME?	9	-_root|-_cellular organisms|d_Archaea|p_Euryarchaeota|-_Stenosarchaea group|c_Halobacteria|o_Halobacteriales|f_Halobacteriaceae|g_Halarchaeum|-_unclassified Halarchaeum
0.000878077	10	10	S	1853682	s_Halarchaeum sp. CBA1220	10	-_root|-_cellular organisms|d_Archaea|p_Euryarchaeota|-_Stenosarchaea group|c_Halobacteria|o_Halobacteriales|f_Halobacteriaceae|g_Halarchaeum|-_unclassified Halarchaeum|s_Halarchaeum sp. CBA1220
0.000439039	5	0	G	1075398	g_Salarchaeum	8	-_root|-_cellular organisms|d_Archaea|p_Euryarchaeota|-_Stenosarchaea group|c_Halobacteria|o_Halobacteriales|f_Halobacteriaceae|g_Salarchaeum
0.000439039	5	5	S	555573	s_Salarchaeum japonicum	9	-_root|-_cellular organisms|d_Archaea|p_Euryarchaeota|-_Stenosarchaea group|c_Halobacteria|o_Halobacteriales|f_Halobacteriaceae|g_Salarchaeum|s_Salarchaeum japonicum
0.000439039	5	0	G	3116496	g_Halospeciosus	8	-_root|-_cellular organisms|d_Archaea|p_Euryarchaeota|-_Stenosarchaea group|c_Halobacteria|o_Halobacteriales|f_Halobacteriaceae|g_Halospeciosus
0.000439039	5	5	S	3032283	s_Halospeciosus flavus	9	-_root|-_cellular organisms|d_Archaea|p_Euryarchaeota|-_Stenosarchaea group|c_Halobacteria|o_Halobacteriales|f_Halobacteriaceae|g_Halospeciosus|s_Halospeciosus flavus
0.000263423	3	0	G	1656823	g_Halanaeroarchaeum	8	-_root|-_cellular organisms|d_Archaea|p_Euryarchaeota|-_Stenosarchaea group|c_Halobacteria|o_Halobacteriales|f_Halobacteriaceae|g_Halanaeroarchaeum
0.000263423	3	0	-	2625373	#NAME?	9	-_root|-_cellular organisms|d_Archaea|p_Euryarchaeota|-_Stenosarchaea group|c_Halobacteria|o_Halobacteriales|f_Halobacteriaceae|g_Halanaeroarchaeum|-_unclassified Halanaeroarchaeum
0.000263423	3	3	S	2866382	s_Halanaeroarchaeum sp. HSR-CO	10	-_root|-_cellular organisms|d_Archaea|p_Euryarchaeota|-_Stenosarchaea group|c_Halobacteria|o_Halobacteriales|f_Halobacteriaceae|g_Halanaeroarchaeum|-_unclassified Halanaeroarchaeum|s_Halanaeroarchaeum sp. HSR-CO
0.00219519	25	0	F	2976354	f_Natronoarchaeaceae	7	-_root|-_cellular organisms|d_Archaea|p_Euryarchaeota|-_Stenosarchaea group|c_Halobacteria|o_Halobacteriales|f_Natronoarchaeaceae
0.00193177	22	0	G	1269201	g_Salinarchaeum	8	-_root|-_cellular organisms|d_Archaea|p_Euryarchaeota|-_Stenosarchaea group|c_Halobacteria|o_Halobacteriales|f_Natronoarchaeaceae|g_Salinarchaeum
0.000965885	11	0	-	2621923	#NAME?	9	-_root|-_cellular organisms|d_Archaea|p_Euryarchaeota|-_Stenosarchaea group|c_Halobacteria|o_Halobacteriales|f_Natronoarchaeaceae|g_Salinarchaeum|-_unclassified Salinarchaeum
0.000965885	11	11	S	2862870	s_Salinarchaeum sp. IM2453	10	-_root|-_cellular organisms|d_Archaea|p_Euryarchaeota|-_Stenosarchaea group|c_Halobacteria|o_Halobacteriales|f_Natronoarchaeaceae|g_Salinarchaeum|-_unclassified Salinarchaeum|s_Salinarchaeum sp. IM2453
0.000965885	11	11	S	869888	s_Salinarchaeum laminariae	9	-_root|-_cellular organisms|d_Archaea|p_Euryarchaeota|-_Stenosarchaea group|c_Halobacteria|o_Halobacteriales|f_Natronoarchaeaceae|g_Salinarchaeum|s_Salinarchaeum laminariae
0.000263423	3	0	G	2917705	g_Natranaeroarchaeum	8	-_root|-_cellular organisms|d_Archaea|p_Euryarchaeota|-_Stenosarchaea group|c_Halobacteria|o_Halobacteriales|f_Natronoarchaeaceae|g_Natranaeroarchaeum
0.000263423	3	3	S	2784880	s_Natranaeroarchaeum sulfidigenes	9	-_root|-_cellular organisms|d_Archaea|p_Euryarchaeota|-_Stenosarchaea group|c_Halobacteria|o_Halobacteriales|f_Natronoarchaeaceae|g_Natranaeroarchaeum|s_Natranaeroarchaeum sulfidigenes
0.000263423	3	0	F	1963270	f_Halococcaceae	7	-_root|-_cellular organisms|d_Archaea|p_Euryarchaeota|-_Stenosarchaea group|c_Halobacteria|o_Halobacteriales|f_Halococcaceae
0.000263423	3	0	G	332246	g_Halalkalicoccus	8	-_root|-_cellular organisms|d_Archaea|p_Euryarchaeota|-_Stenosarchaea group|c_Halobacteria|o_Halobacteriales|f_Halococcaceae|g_Halalkalicoccus
0.000263423	3	0	-	2621952	#NAME?	9	-_root|-_cellular organisms|d_Archaea|p_Euryarchaeota|-_Stenosarchaea group|c_Halobacteria|o_Halobacteriales|f_Halococcaceae|g_Halalkalicoccus|-_unclassified Halalkalicoccus
0.000263423	3	3	S	3117733	s_Halalkalicoccus sp. CGA53	10	-_root|-_cellular organisms|d_Archaea|p_Euryarchaeota|-_Stenosarchaea group|c_Halobacteria|o_Halobacteriales|f_Halococcaceae|g_Halalkalicoccus|-_unclassified Halalkalicoccus|s_Halalkalicoccus sp. CGA53
0.077622	884	0	C	224756	c_Methanomicrobia	5	-_root|-_cellular organisms|d_Archaea|p_Euryarchaeota|-_Stenosarchaea group|c_Methanomicrobia
0.0596214	679	0	O	94695	o_Methanosarcinales	6	-_root|-_cellular organisms|d_Archaea|p_Euryarchaeota|-_Stenosarchaea group|c_Methanomicrobia|o_Methanosarcinales
0.0596214	679	0	F	2206	f_Methanosarcinaceae	7	-_root|-_cellular organisms|d_Archaea|p_Euryarchaeota|-_Stenosarchaea group|c_Methanomicrobia|o_Methanosarcinales|f_Methanosarcinaceae
0.0343328	391	0	G	2207	g_Methanosarcina	8	-_root|-_cellular organisms|d_Archaea|p_Euryarchaeota|-_Stenosarchaea group|c_Methanomicrobia|o_Methanosarcinales|f_Methanosarcinaceae|g_Methanosarcina
0.0079905	91	91	S	2208	s_Methanosarcina barkeri	9	-_root|-_cellular organisms|d_Archaea|p_Euryarchaeota|-_Stenosarchaea group|c_Methanomicrobia|o_Methanosarcinales|f_Methanosarcinaceae|g_Methanosarcina|s_Methanosarcina barkeri
0.00737585	84	0	-	2644672	#NAME?	9	-_root|-_cellular organisms|d_Archaea|p_Euryarchaeota|-_Stenosarchaea group|c_Methanomicrobia|o_Methanosarcinales|f_Methanosarcinaceae|g_Methanosarcina|-_unclassified Methanosarcina
0.00544408	62	62	S	1434099	s_Methanosarcina sp. Kolksee	10	-_root|-_cellular organisms|d_Archaea|p_Euryarchaeota|-_Stenosarchaea group|c_Methanomicrobia|o_Methanosarcinales|f_Methanosarcinaceae|g_Methanosarcina|-_unclassified Methanosarcina|s_Methanosarcina sp. Kolksee
0.00184396	21	21	S	1434100	s_Methanosarcina sp. MTP4	10	-_root|-_cellular organisms|d_Archaea|p_Euryarchaeota|-_Stenosarchaea group|c_Methanomicrobia|o_Methanosarcinales|f_Methanosarcinaceae|g_Methanosarcina|-_unclassified Methanosarcina|s_Methanosarcina sp. MTP4
0.00720023	82	82	S	2209	s_Methanosarcina mazei	9	-_root|-_cellular organisms|d_Archaea|p_Euryarchaeota|-_Stenosarchaea group|c_Methanomicrobia|o_Methanosarcinales|f_Methanosarcinaceae|g_Methanosarcina|s_Methanosarcina mazei
0.00245862	28	28	S	38027	s_Methanosarcina siciliae	9	-_root|-_cellular organisms|d_Archaea|p_Euryarchaeota|-_Stenosarchaea group|c_Methanomicrobia|o_Methanosarcinales|f_Methanosarcinaceae|g_Methanosarcina|s_Methanosarcina siciliae
0.00184396	21	21	S	418008	s_Methanosarcina horonobensis	9	-_root|-_cellular organisms|d_Archaea|p_Euryarchaeota|-_Stenosarchaea group|c_Methanomicrobia|o_Methanosarcinales|f_Methanosarcinaceae|g_Methanosarcina|s_Methanosarcina horonobensis
0.00166835	19	19	S	2210	s_Methanosarcina thermophila	9	-_root|-_cellular organisms|d_Archaea|p_Euryarchaeota|-_Stenosarchaea group|c_Methanomicrobia|o_Methanosarcinales|f_Methanosarcinaceae|g_Methanosarcina|s_Methanosarcina thermophila
0.00149273	17	17	S	170861	s_Methanosarcina lacustris	9	-_root|-_cellular organisms|d_Archaea|p_Euryarchaeota|-_Stenosarchaea group|c_Methanomicrobia|o_Methanosarcinales|f_Methanosarcinaceae|g_Methanosarcina|s_Methanosarcina lacustris
0.00122931	14	14	S	1715806	s_Methanosarcina flavescens	9	-_root|-_cellular organisms|d_Archaea|p_Euryarchaeota|-_Stenosarchaea group|c_Methanomicrobia|o_Methanosarcinales|f_Methanosarcinaceae|g_Methanosarcina|s_Methanosarcina flavescens
0.00193177	22	22	S	2215	s_Methanosarcina vacuolata	9	-_root|-_cellular organisms|d_Archaea|p_Euryarchaeota|-_Stenosarchaea group|c_Methanomicrobia|o_Methanosarcinales|f_Methanosarcinaceae|g_Methanosarcina|s_Methanosarcina vacuolata
0.000878077	10	10	S	2214	s_Methanosarcina acetivorans	9	-_root|-_cellular organisms|d_Archaea|p_Euryarchaeota|-_Stenosarchaea group|c_Methanomicrobia|o_Methanosarcinales|f_Methanosarcinaceae|g_Methanosarcina|s_Methanosarcina acetivorans
0.00930762	106	0	G	2220	g_Methanolobus	8	-_root|-_cellular organisms|d_Archaea|p_Euryarchaeota|-_Stenosarchaea group|c_Methanomicrobia|o_Methanosarcinales|f_Methanosarcinaceae|g_Methanolobus
0.00272204	31	0	-	2629569	#NAME?	9	-_root|-_cellular organisms|d_Archaea|p_Euryarchaeota|-_Stenosarchaea group|c_Methanomicrobia|o_Methanosarcinales|f_Methanosarcinaceae|g_Methanolobus|-_unclassified Methanolobus
0.00210739	24	24	S	3136295	s_Methanolobus sp. ZRKC5	10	-_root|-_cellular organisms|d_Archaea|p_Euryarchaeota|-_Stenosarchaea group|c_Methanomicrobia|o_Methanosarcinales|f_Methanosarcinaceae|g_Methanolobus|-_unclassified Methanolobus|s_Methanolobus sp. ZRKC5
0.000614654	7	7	S	3125784	s_Methanolobus sp. WCC4	10	-_root|-_cellular organisms|d_Archaea|p_Euryarchaeota|-_Stenosarchaea group|c_Methanomicrobia|o_Methanosarcinales|f_Methanosarcinaceae|g_Methanolobus|-_unclassified Methanolobus|s_Methanolobus sp. WCC4
0.00263423	30	0	-	218299	#NAME?	9	-_root|-_cellular organisms|d_Archaea|p_Euryarchaeota|-_Stenosarchaea group|c_Methanomicrobia|o_Methanosarcinales|f_Methanosarcinaceae|g_Methanolobus|-_environmental samples
0.00263423	30	30	S	218300	s_uncultured Methanolobus sp.	10	-_root|-_cellular organisms|d_Archaea|p_Euryarchaeota|-_Stenosarchaea group|c_Methanomicrobia|o_Methanosarcinales|f_Methanosarcinaceae|g_Methanolobus|-_environmental samples|s_uncultured Methanolobus sp.
0.00166835	19	19	S	3072978	s_Methanolobus sediminis	9	-_root|-_cellular organisms|d_Archaea|p_Euryarchaeota|-_Stenosarchaea group|c_Methanomicrobia|o_Methanosarcinales|f_Methanosarcinaceae|g_Methanolobus|s_Methanolobus sediminis
0.0011415	13	13	S	3072977	s_Methanolobus mangrovi	9	-_root|-_cellular organisms|d_Archaea|p_Euryarchaeota|-_Stenosarchaea group|c_Methanomicrobia|o_Methanosarcinales|f_Methanosarcinaceae|g_Methanolobus|s_Methanolobus mangrovi
0.0011415	13	13	S	536044	s_Methanolobus zinderi	9	-_root|-_cellular organisms|d_Archaea|p_Euryarchaeota|-_Stenosarchaea group|c_Methanomicrobia|o_Methanosarcinales|f_Methanosarcinaceae|g_Methanolobus|s_Methanolobus zinderi
0.00386354	44	0	G	2225	g_Methanococcoides	8	-_root|-_cellular organisms|d_Archaea|p_Euryarchaeota|-_Stenosarchaea group|c_Methanomicrobia|o_Methanosarcinales|f_Methanosarcinaceae|g_Methanococcoides
0.00166835	19	19	S	29291	s_Methanococcoides burtonii	9	-_root|-_cellular organisms|d_Archaea|p_Euryarchaeota|-_Stenosarchaea group|c_Methanomicrobia|o_Methanosarcinales|f_Methanosarcinaceae|g_Methanococcoides|s_Methanococcoides burtonii
0.00140492	16	16	S	2822137	s_Methanococcoides orientis	9	-_root|-_cellular organisms|d_Archaea|p_Euryarchaeota|-_Stenosarchaea group|c_Methanomicrobia|o_Methanosarcinales|f_Methanosarcinaceae|g_Methanococcoides|s_Methanococcoides orientis
0.000790269	9	9	S	2226	s_Methanococcoides methylutens	9	-_root|-_cellular organisms|d_Archaea|p_Euryarchaeota|-_Stenosarchaea group|c_Methanomicrobia|o_Methanosarcinales|f_Methanosarcinaceae|g_Methanococcoides|s_Methanococcoides methylutens
0.00316108	36	0	G	3136068	g_Methanolapillus	8	-_root|-_cellular organisms|d_Archaea|p_Euryarchaeota|-_Stenosarchaea group|c_Methanomicrobia|o_Methanosarcinales|f_Methanosarcinaceae|g_Methanolapillus
0.00201958	23	23	S	3028296	s_Methanolapillus millepedarum	9	-_root|-_cellular organisms|d_Archaea|p_Euryarchaeota|-_Stenosarchaea group|c_Methanomicrobia|o_Methanosarcinales|f_Methanosarcinaceae|g_Methanolapillus|s_Methanolapillus millepedarum
0.0011415	13	13	S	3028298	s_Methanolapillus ohkumae	9	-_root|-_cellular organisms|d_Archaea|p_Euryarchaeota|-_Stenosarchaea group|c_Methanomicrobia|o_Methanosarcinales|f_Methanosarcinaceae|g_Methanolapillus|s_Methanolapillus ohkumae
0.00280985	32	0	G	101191	g_Methanomethylovorans	8	-_root|-_cellular organisms|d_Archaea|p_Euryarchaeota|-_Stenosarchaea group|c_Methanomicrobia|o_Methanosarcinales|f_Methanosarcinaceae|g_Methanomethylovorans
0.00219519	25	0	-	183758	#NAME?	9	-_root|-_cellular organisms|d_Archaea|p_Euryarchaeota|-_Stenosarchaea group|c_Methanomicrobia|o_Methanosarcinales|f_Methanosarcinaceae|g_Methanomethylovorans|-_environmental samples
0.00219519	25	25	S	183759	s_uncultured Methanomethylovorans sp.	10	-_root|-_cellular organisms|d_Archaea|p_Euryarchaeota|-_Stenosarchaea group|c_Methanomicrobia|o_Methanosarcinales|f_Methanosarcinaceae|g_Methanomethylovorans|-_environmental samples|s_uncultured Methanomethylovorans sp.
0.000614654	7	7	S	101192	s_Methanomethylovorans hollandica	9	-_root|-_cellular organisms|d_Archaea|p_Euryarchaeota|-_Stenosarchaea group|c_Methanomicrobia|o_Methanosarcinales|f_Methanosarcinaceae|g_Methanomethylovorans|s_Methanomethylovorans hollandica
0.00254642	29	0	G	91559	g_Methanimicrococcus	8	-_root|-_cellular organisms|d_Archaea|p_Euryarchaeota|-_Stenosarchaea group|c_Methanomicrobia|o_Methanosarcinales|f_Methanosarcinaceae|g_Methanimicrococcus
0.00210739	24	24	S	3028295	s_Methanimicrococcus hongohii	9	-_root|-_cellular organisms|d_Archaea|p_Euryarchaeota|-_Stenosarchaea group|c_Methanomicrobia|o_Methanosarcinales|f_Methanosarcinaceae|g_Methanimicrococcus|s_Methanimicrococcus hongohii
0.000439039	5	5	S	3028294	s_Methanimicrococcus stummii	9	-_root|-_cellular organisms|d_Archaea|p_Euryarchaeota|-_Stenosarchaea group|c_Methanomicrobia|o_Methanosarcinales|f_Methanosarcinaceae|g_Methanimicrococcus|s_Methanimicrococcus stummii
0.00158054	18	0	G	2175	g_Methanohalophilus	8	-_root|-_cellular organisms|d_Archaea|p_Euryarchaeota|-_Stenosarchaea group|c_Methanomicrobia|o_Methanosarcinales|f_Methanosarcinaceae|g_Methanohalophilus
0.000702462	8	8	S	2176	s_Methanohalophilus mahii	9	-_root|-_cellular organisms|d_Archaea|p_Euryarchaeota|-_Stenosarchaea group|c_Methanomicrobia|o_Methanosarcinales|f_Methanosarcinaceae|g_Methanohalophilus|s_Methanohalophilus mahii
0.000614654	7	7	S	39664	s_Methanohalophilus portucalensis	9	-_root|-_cellular organisms|d_Archaea|p_Euryarchaeota|-_Stenosarchaea group|c_Methanomicrobia|o_Methanosarcinales|f_Methanosarcinaceae|g_Methanohalophilus|s_Methanohalophilus portucalensis
0.000263423	3	3	S	2177	s_Methanohalophilus halophilus	9	-_root|-_cellular organisms|d_Archaea|p_Euryarchaeota|-_Stenosarchaea group|c_Methanomicrobia|o_Methanosarcinales|f_Methanosarcinaceae|g_Methanohalophilus|s_Methanohalophilus halophilus
0.00122931	14	0	G	2321	g_Methanohalobium	8	-_root|-_cellular organisms|d_Archaea|p_Euryarchaeota|-_Stenosarchaea group|c_Methanomicrobia|o_Methanosarcinales|f_Methanosarcinaceae|g_Methanohalobium
0.00122931	14	14	S	2322	s_Methanohalobium evestigatum	9	-_root|-_cellular organisms|d_Archaea|p_Euryarchaeota|-_Stenosarchaea group|c_Methanomicrobia|o_Methanosarcinales|f_Methanosarcinaceae|g_Methanohalobium|s_Methanohalobium evestigatum
0.000790269	9	0	G	196136	g_Methanosalsum	8	-_root|-_cellular organisms|d_Archaea|p_Euryarchaeota|-_Stenosarchaea group|c_Methanomicrobia|o_Methanosarcinales|f_Methanosarcinaceae|g_Methanosalsum
0.000790269	9	9	S	39669	s_Methanosalsum zhilinae	9	-_root|-_cellular organisms|d_Archaea|p_Euryarchaeota|-_Stenosarchaea group|c_Methanomicrobia|o_Methanosarcinales|f_Methanosarcinaceae|g_Methanosalsum|s_Methanosalsum zhilinae
0.0150151	171	0	O	2191	o_Methanomicrobiales	6	-_root|-_cellular organisms|d_Archaea|p_Euryarchaeota|-_Stenosarchaea group|c_Methanomicrobia|o_Methanomicrobiales
0.0103613	118	0	F	2194	f_Methanomicrobiaceae	7	-_root|-_cellular organisms|d_Archaea|p_Euryarchaeota|-_Stenosarchaea group|c_Methanomicrobia|o_Methanomicrobiales|f_Methanomicrobiaceae
0.00447819	51	0	G	2314	g_Methanoplanus	8	-_root|-_cellular organisms|d_Archaea|p_Euryarchaeota|-_Stenosarchaea group|c_Methanomicrobia|o_Methanomicrobiales|f_Methanomicrobiaceae|g_Methanoplanus
0.00210739	24	0	-	2609416	#NAME?	9	-_root|-_cellular organisms|d_Archaea|p_Euryarchaeota|-_Stenosarchaea group|c_Methanomicrobia|o_Methanomicrobiales|f_Methanomicrobiaceae|g_Methanoplanus|-_unclassified Methanoplanus
0.00210739	24	24	S	2609417	s_Methanoplanus sp. FWC-SCC4	10	-_root|-_cellular organisms|d_Archaea|p_Euryarchaeota|-_Stenosarchaea group|c_Methanomicrobia|o_Methanomicrobiales|f_Methanomicrobiaceae|g_Methanoplanus|-_unclassified Methanoplanus|s_Methanoplanus sp. FWC-SCC4
0.00149273	17	17	S	33865	s_Methanoplanus endosymbiosus	9	-_root|-_cellular organisms|d_Archaea|p_Euryarchaeota|-_Stenosarchaea group|c_Methanomicrobia|o_Methanomicrobiales|f_Methanomicrobiaceae|g_Methanoplanus|s_Methanoplanus endosymbiosus
0.000878077	10	10	S	2315	s_Methanoplanus limicola	9	-_root|-_cellular organisms|d_Archaea|p_Euryarchaeota|-_Stenosarchaea group|c_Methanomicrobia|o_Methanomicrobiales|f_Methanomicrobiaceae|g_Methanoplanus|s_Methanoplanus limicola
0.00175615	20	0	G	2204	g_Methanomicrobium	8	-_root|-_cellular organisms|d_Archaea|p_Euryarchaeota|-_Stenosarchaea group|c_Methanomicrobia|o_Methanomicrobiales|f_Methanomicrobiaceae|g_Methanomicrobium
0.00175615	20	20	S	487686	s_Methanomicrobium antiquum	9	-_root|-_cellular organisms|d_Archaea|p_Euryarchaeota|-_Stenosarchaea group|c_Methanomicrobia|o_Methanomicrobiales|f_Methanomicrobiaceae|g_Methanomicrobium|s_Methanomicrobium antiquum
0.00166835	19	0	G	2195	g_Methanogenium	8	-_root|-_cellular organisms|d_Archaea|p_Euryarchaeota|-_Stenosarchaea group|c_Methanomicrobia|o_Methanomicrobiales|f_Methanomicrobiaceae|g_Methanogenium
0.00166835	19	19	S	2199	s_Methanogenium organophilum	9	-_root|-_cellular organisms|d_Archaea|p_Euryarchaeota|-_Stenosarchaea group|c_Methanomicrobia|o_Methanomicrobiales|f_Methanomicrobiaceae|g_Methanogenium|s_Methanogenium organophilum
0.00149273	17	0	G	81416	g_Methanofollis	8	-_root|-_cellular organisms|d_Archaea|p_Euryarchaeota|-_Stenosarchaea group|c_Methanomicrobia|o_Methanomicrobiales|f_Methanomicrobiaceae|g_Methanofollis
0.000878077	10	10	S	126734	s_Methanofollis aquaemaris	9	-_root|-_cellular organisms|d_Archaea|p_Euryarchaeota|-_Stenosarchaea group|c_Methanomicrobia|o_Methanomicrobiales|f_Methanomicrobiaceae|g_Methanofollis|s_Methanofollis aquaemaris
0.000351231	4	4	S	2201	s_Methanofollis liminatans	9	-_root|-_cellular organisms|d_Archaea|p_Euryarchaeota|-_Stenosarchaea group|c_Methanomicrobia|o_Methanomicrobiales|f_Methanomicrobiaceae|g_Methanofollis|s_Methanofollis liminatans
0.000263423	3	3	S	299308	s_Methanofollis formosanus	9	-_root|-_cellular organisms|d_Archaea|p_Euryarchaeota|-_Stenosarchaea group|c_Methanomicrobia|o_Methanomicrobiales|f_Methanomicrobiaceae|g_Methanofollis|s_Methanofollis formosanus
0.000526846	6	0	G	45989	g_Methanoculleus	8	-_root|-_cellular organisms|d_Archaea|p_Euryarchaeota|-_Stenosarchaea group|c_Methanomicrobia|o_Methanomicrobiales|f_Methanomicrobiaceae|g_Methanoculleus
0.000526846	6	6	S	118126	s_Methanoculleus chikugoensis	9	-_root|-_cellular organisms|d_Archaea|p_Euryarchaeota|-_Stenosarchaea group|c_Methanomicrobia|o_Methanomicrobiales|f_Methanomicrobiaceae|g_Methanoculleus|s_Methanoculleus chikugoensis
0.000439039	5	0	G	230355	g_Methanolacinia	8	-_root|-_cellular organisms|d_Archaea|p_Euryarchaeota|-_Stenosarchaea group|c_Methanomicrobia|o_Methanomicrobiales|f_Methanomicrobiaceae|g_Methanolacinia
0.000439039	5	5	S	54120	s_Methanolacinia petrolearia	9	-_root|-_cellular organisms|d_Archaea|p_Euryarchaeota|-_Stenosarchaea group|c_Methanomicrobia|o_Methanomicrobiales|f_Methanomicrobiaceae|g_Methanolacinia|s_Methanolacinia petrolearia
0.00280985	32	0	F	196137	f_Methanospirillaceae	7	-_root|-_cellular organisms|d_Archaea|p_Euryarchaeota|-_Stenosarchaea group|c_Methanomicrobia|o_Methanomicrobiales|f_Methanospirillaceae
0.00280985	32	0	G	2202	g_Methanospirillum	8	-_root|-_cellular organisms|d_Archaea|p_Euryarchaeota|-_Stenosarchaea group|c_Methanomicrobia|o_Methanomicrobiales|f_Methanospirillaceae|g_Methanospirillum
0.00131712	15	0	-	2618161	#NAME?	9	-_root|-_cellular organisms|d_Archaea|p_Euryarchaeota|-_Stenosarchaea group|c_Methanomicrobia|o_Methanomicrobiales|f_Methanospirillaceae|g_Methanospirillum|-_unclassified Methanospirillum
0.00131712	15	15	S	2834276	s_Methanospirillum sp. J.3.6.1-F.2.7.3	10	-_root|-_cellular organisms|d_Archaea|p_Euryarchaeota|-_Stenosarchaea group|c_Methanomicrobia|o_Methanomicrobiales|f_Methanospirillaceae|g_Methanospirillum|-_unclassified Methanospirillum|s_Methanospirillum sp. J.3.6.1-F.2.7.3
0.000702462	8	0	-	262502	#NAME?	9	-_root|-_cellular organisms|d_Archaea|p_Euryarchaeota|-_Stenosarchaea group|c_Methanomicrobia|o_Methanomicrobiales|f_Methanospirillaceae|g_Methanospirillum|-_environmental samples
0.000702462	8	8	S	262503	s_uncultured Methanospirillum sp.	10	-_root|-_cellular organisms|d_Archaea|p_Euryarchaeota|-_Stenosarchaea group|c_Methanomicrobia|o_Methanomicrobiales|f_Methanospirillaceae|g_Methanospirillum|-_environmental samples|s_uncultured Methanospirillum sp.
0.000702462	8	8	S	2203	s_Methanospirillum hungatei	9	-_root|-_cellular organisms|d_Archaea|p_Euryarchaeota|-_Stenosarchaea group|c_Methanomicrobia|o_Methanomicrobiales|f_Methanospirillaceae|g_Methanospirillum|s_Methanospirillum hungatei
0.00149273	17	0	F	1198451	f_Methanoregulaceae	7	-_root|-_cellular organisms|d_Archaea|p_Euryarchaeota|-_Stenosarchaea group|c_Methanomicrobia|o_Methanomicrobiales|f_Methanoregulaceae
0.00105369	12	0	G	395331	g_Methanoregula	8	-_root|-_cellular organisms|d_Archaea|p_Euryarchaeota|-_Stenosarchaea group|c_Methanomicrobia|o_Methanomicrobiales|f_Methanoregulaceae|g_Methanoregula
0.00105369	12	0	-	511148	#NAME?	9	-_root|-_cellular organisms|d_Archaea|p_Euryarchaeota|-_Stenosarchaea group|c_Methanomicrobia|o_Methanomicrobiales|f_Methanoregulaceae|g_Methanoregula|-_environmental samples
0.00105369	12	12	S	1005933	s_uncultured Methanoregula sp.	10	-_root|-_cellular organisms|d_Archaea|p_Euryarchaeota|-_Stenosarchaea group|c_Methanomicrobia|o_Methanomicrobiales|f_Methanoregulaceae|g_Methanoregula|-_environmental samples|s_uncultured Methanoregula sp.
0.000439039	5	0	G	475087	g_Methanosphaerula	8	-_root|-_cellular organisms|d_Archaea|p_Euryarchaeota|-_Stenosarchaea group|c_Methanomicrobia|o_Methanomicrobiales|f_Methanoregulaceae|g_Methanosphaerula
0.000439039	5	5	S	475088	s_Methanosphaerula palustris	9	-_root|-_cellular organisms|d_Archaea|p_Euryarchaeota|-_Stenosarchaea group|c_Methanomicrobia|o_Methanomicrobiales|f_Methanoregulaceae|g_Methanosphaerula|s_Methanosphaerula palustris
0.000263423	3	0	F	88404	f_Methanocorpusculaceae	7	-_root|-_cellular organisms|d_Archaea|p_Euryarchaeota|-_Stenosarchaea group|c_Methanomicrobia|o_Methanomicrobiales|f_Methanocorpusculaceae
0.000263423	3	0	G	2192	g_Methanocorpusculum	8	-_root|-_cellular organisms|d_Archaea|p_Euryarchaeota|-_Stenosarchaea group|c_Methanomicrobia|o_Methanomicrobiales|f_Methanocorpusculaceae|g_Methanocorpusculum
0.000263423	3	0	-	176308	#NAME?	9	-_root|-_cellular organisms|d_Archaea|p_Euryarchaeota|-_Stenosarchaea group|c_Methanomicrobia|o_Methanomicrobiales|f_Methanocorpusculaceae|g_Methanocorpusculum|-_environmental samples
0.000263423	3	3	S	176309	s_uncultured Methanocorpusculum sp.	10	-_root|-_cellular organisms|d_Archaea|p_Euryarchaeota|-_Stenosarchaea group|c_Methanomicrobia|o_Methanomicrobiales|f_Methanocorpusculaceae|g_Methanocorpusculum|-_environmental samples|s_uncultured Methanocorpusculum sp.
0.00193177	22	0	O	570264	o_Methanocellales	6	-_root|-_cellular organisms|d_Archaea|p_Euryarchaeota|-_Stenosarchaea group|c_Methanomicrobia|o_Methanocellales
0.00193177	22	0	F	570265	f_Methanocellaceae	7	-_root|-_cellular organisms|d_Archaea|p_Euryarchaeota|-_Stenosarchaea group|c_Methanomicrobia|o_Methanocellales|f_Methanocellaceae
0.00193177	22	0	G	570266	g_Methanocella	8	-_root|-_cellular organisms|d_Archaea|p_Euryarchaeota|-_Stenosarchaea group|c_Methanomicrobia|o_Methanocellales|f_Methanocellaceae|g_Methanocella
0.00122931	14	14	S	570267	s_Methanocella paludicola	9	-_root|-_cellular organisms|d_Archaea|p_Euryarchaeota|-_Stenosarchaea group|c_Methanomicrobia|o_Methanocellales|f_Methanocellaceae|g_Methanocella|s_Methanocella paludicola
0.000351231	4	4	S	1175445	s_Methanocella arvoryzae	9	-_root|-_cellular organisms|d_Archaea|p_Euryarchaeota|-_Stenosarchaea group|c_Methanomicrobia|o_Methanocellales|f_Methanocellaceae|g_Methanocella|s_Methanocella arvoryzae
0.000351231	4	4	S	1175444	s_Methanocella conradii	9	-_root|-_cellular organisms|d_Archaea|p_Euryarchaeota|-_Stenosarchaea group|c_Methanomicrobia|o_Methanocellales|f_Methanocellaceae|g_Methanocella|s_Methanocella conradii
0.000965885	11	0	O	2905377	o_Methanotrichales	6	-_root|-_cellular organisms|d_Archaea|p_Euryarchaeota|-_Stenosarchaea group|c_Methanomicrobia|o_Methanotrichales
0.000965885	11	0	F	143067	f_Methanotrichaceae	7	-_root|-_cellular organisms|d_Archaea|p_Euryarchaeota|-_Stenosarchaea group|c_Methanomicrobia|o_Methanotrichales|f_Methanotrichaceae
0.000965885	11	0	G	2222	g_Methanothrix	8	-_root|-_cellular organisms|d_Archaea|p_Euryarchaeota|-_Stenosarchaea group|c_Methanomicrobia|o_Methanotrichales|f_Methanotrichaceae|g_Methanothrix
0.000614654	7	7	S	2223	s_Methanothrix soehngenii	9	-_root|-_cellular organisms|d_Archaea|p_Euryarchaeota|-_Stenosarchaea group|c_Methanomicrobia|o_Methanotrichales|f_Methanotrichaceae|g_Methanothrix|s_Methanothrix soehngenii
0.000351231	4	4	S	2224	s_Methanothrix thermoacetophila	9	-_root|-_cellular organisms|d_Archaea|p_Euryarchaeota|-_Stenosarchaea group|c_Methanomicrobia|o_Methanotrichales|f_Methanotrichaceae|g_Methanothrix|s_Methanothrix thermoacetophila
0.0988715	1126	0	-	2283794	#NAME?	4	-_root|-_cellular organisms|d_Archaea|p_Euryarchaeota|-_Methanomada group
0.0596214	679	0	C	183925	c_Methanobacteria	5	-_root|-_cellular organisms|d_Archaea|p_Euryarchaeota|-_Methanomada group|c_Methanobacteria
0.0596214	679	0	O	2158	o_Methanobacteriales	6	-_root|-_cellular organisms|d_Archaea|p_Euryarchaeota|-_Methanomada group|c_Methanobacteria|o_Methanobacteriales
0.0596214	679	0	F	2159	f_Methanobacteriaceae	7	-_root|-_cellular organisms|d_Archaea|p_Euryarchaeota|-_Methanomada group|c_Methanobacteria|o_Methanobacteriales|f_Methanobacteriaceae
0.0266057	303	0	G	2172	g_Methanobrevibacter	8	-_root|-_cellular organisms|d_Archaea|p_Euryarchaeota|-_Methanomada group|c_Methanobacteria|o_Methanobacteriales|f_Methanobacteriaceae|g_Methanobrevibacter
0.0100979	115	115	S	39441	s_Methanobrevibacter arboriphilus	9	-_root|-_cellular organisms|d_Archaea|p_Euryarchaeota|-_Methanomada group|c_Methanobacteria|o_Methanobacteriales|f_Methanobacteriaceae|g_Methanobrevibacter|s_Methanobrevibacter arboriphilus
0.00676119	77	0	-	2638681	#NAME?	9	-_root|-_cellular organisms|d_Archaea|p_Euryarchaeota|-_Methanomada group|c_Methanobacteria|o_Methanobacteriales|f_Methanobacteriaceae|g_Methanobrevibacter|-_unclassified Methanobrevibacter
0.00316108	36	36	S	224719	s_Methanobrevibacter sp. AbM4	10	-_root|-_cellular organisms|d_Archaea|p_Euryarchaeota|-_Methanomada group|c_Methanobacteria|o_Methanobacteriales|f_Methanobacteriaceae|g_Methanobrevibacter|-_unclassified Methanobrevibacter|s_Methanobrevibacter sp. AbM4
0.00237081	27	27	S	2870563	s_Methanobrevibacter sp. TLL-48-HuF1	10	-_root|-_cellular organisms|d_Archaea|p_Euryarchaeota|-_Methanomada group|c_Methanobacteria|o_Methanobacteriales|f_Methanobacteriaceae|g_Methanobrevibacter|-_unclassified Methanobrevibacter|s_Methanobrevibacter sp. TLL-48-HuF1
0.00122931	14	14	S	1609968	s_Methanobrevibacter sp. YE315	10	-_root|-_cellular organisms|d_Archaea|p_Euryarchaeota|-_Methanomada group|c_Methanobacteria|o_Methanobacteriales|f_Methanobacteriaceae|g_Methanobrevibacter|-_unclassified Methanobrevibacter|s_Methanobrevibacter sp. YE315
0.00280985	32	32	S	230361	s_Methanobrevibacter millerae	9	-_root|-_cellular organisms|d_Archaea|p_Euryarchaeota|-_Methanomada group|c_Methanobacteria|o_Methanobacteriales|f_Methanobacteriaceae|g_Methanobrevibacter|s_Methanobrevibacter millerae
0.00263423	30	30	S	294671	s_Methanobrevibacter olleyae	9	-_root|-_cellular organisms|d_Archaea|p_Euryarchaeota|-_Methanomada group|c_Methanobacteria|o_Methanobacteriales|f_Methanobacteriaceae|g_Methanobrevibacter|s_Methanobrevibacter olleyae
0.00263423	30	30	S	83816	s_Methanobrevibacter ruminantium	9	-_root|-_cellular organisms|d_Archaea|p_Euryarchaeota|-_Methanomada group|c_Methanobacteria|o_Methanobacteriales|f_Methanobacteriaceae|g_Methanobrevibacter|s_Methanobrevibacter ruminantium
0.00149273	17	17	S	2173	s_Methanobrevibacter smithii	9	-_root|-_cellular organisms|d_Archaea|p_Euryarchaeota|-_Methanomada group|c_Methanobacteria|o_Methanobacteriales|f_Methanobacteriaceae|g_Methanobrevibacter|s_Methanobrevibacter smithii
0.0222154	253	0	G	2160	g_Methanobacterium	8	-_root|-_cellular organisms|d_Archaea|p_Euryarchaeota|-_Methanomada group|c_Methanobacteria|o_Methanobacteriales|f_Methanobacteriaceae|g_Methanobacterium
0.00360012	41	0	-	176305	#NAME?	9	-_root|-_cellular organisms|d_Archaea|p_Euryarchaeota|-_Methanomada group|c_Methanobacteria|o_Methanobacteriales|f_Methanobacteriaceae|g_Methanobacterium|-_environmental samples
0.00360012	41	41	S	176306	s_uncultured Methanobacterium sp.	10	-_root|-_cellular organisms|d_Archaea|p_Euryarchaeota|-_Methanomada group|c_Methanobacteria|o_Methanobacteriales|f_Methanobacteriaceae|g_Methanobacterium|-_environmental samples|s_uncultured Methanobacterium sp.
0.00377573	43	43	S	710190	s_Methanobacterium petrolearium	9	-_root|-_cellular organisms|d_Archaea|p_Euryarchaeota|-_Methanomada group|c_Methanobacteria|o_Methanobacteriales|f_Methanobacteriaceae|g_Methanobacterium|s_Methanobacterium petrolearium
0.00280985	32	0	-	2627676	#NAME?	9	-_root|-_cellular organisms|d_Archaea|p_Euryarchaeota|-_Methanomada group|c_Methanobacteria|o_Methanobacteriales|f_Methanobacteriaceae|g_Methanobacterium|-_unclassified Methanobacterium
0.00201958	23	23	S	2584467	s_Methanobacterium sp. CWC-01	10	-_root|-_cellular organisms|d_Archaea|p_Euryarchaeota|-_Methanomada group|c_Methanobacteria|o_Methanobacteriales|f_Methanobacteriaceae|g_Methanobacterium|-_unclassified Methanobacterium|s_Methanobacterium sp. CWC-01
0.000790269	9	9	S	2025351	s_Methanobacterium sp. BAmetb5	10	-_root|-_cellular organisms|d_Archaea|p_Euryarchaeota|-_Methanomada group|c_Methanobacteria|o_Methanobacteriales|f_Methanobacteriaceae|g_Methanobacterium|-_unclassified Methanobacterium|s_Methanobacterium sp. BAmetb5
0.00280985	32	32	S	118062	s_Methanobacterium congolense	9	-_root|-_cellular organisms|d_Archaea|p_Euryarchaeota|-_Methanomada group|c_Methanobacteria|o_Methanobacteriales|f_Methanobacteriaceae|g_Methanobacterium|s_Methanobacterium congolense
0.00254642	29	29	S	877455	s_Methanobacterium lacus	9	-_root|-_cellular organisms|d_Archaea|p_Euryarchaeota|-_Methanomada group|c_Methanobacteria|o_Methanobacteriales|f_Methanobacteriaceae|g_Methanobacterium|s_Methanobacterium lacus
0.00158054	18	18	S	868131	s_Methanobacterium paludis	9	-_root|-_cellular organisms|d_Archaea|p_Euryarchaeota|-_Methanomada group|c_Methanobacteria|o_Methanobacteriales|f_Methanobacteriaceae|g_Methanobacterium|s_Methanobacterium paludis
0.00149273	17	17	S	2731220	s_Methanobacterium alkalithermotolerans	9	-_root|-_cellular organisms|d_Archaea|p_Euryarchaeota|-_Methanomada group|c_Methanobacteria|o_Methanobacteriales|f_Methanobacteriaceae|g_Methanobacterium|s_Methanobacterium alkalithermotolerans
0.00149273	17	17	S	2162	s_Methanobacterium formicicum	9	-_root|-_cellular organisms|d_Archaea|p_Euryarchaeota|-_Methanomada group|c_Methanobacteria|o_Methanobacteriales|f_Methanobacteriaceae|g_Methanobacterium|s_Methanobacterium formicicum
0.000439039	5	5	S	710191	s_Methanobacterium ferruginis	9	-_root|-_cellular organisms|d_Archaea|p_Euryarchaeota|-_Methanomada group|c_Methanobacteria|o_Methanobacteriales|f_Methanobacteriaceae|g_Methanobacterium|s_Methanobacterium ferruginis
0.00149273	17	17	S	59277	s_Methanobacterium subterraneum	9	-_root|-_cellular organisms|d_Archaea|p_Euryarchaeota|-_Methanomada group|c_Methanobacteria|o_Methanobacteriales|f_Methanobacteriaceae|g_Methanobacterium|s_Methanobacterium subterraneum
0.00737585	84	0	G	2316	g_Methanosphaera	8	-_root|-_cellular organisms|d_Archaea|p_Euryarchaeota|-_Methanomada group|c_Methanobacteria|o_Methanobacteriales|f_Methanobacteriaceae|g_Methanosphaera
0.00597093	68	0	-	2643926	#NAME?	9	-_root|-_cellular organisms|d_Archaea|p_Euryarchaeota|-_Methanomada group|c_Methanobacteria|o_Methanobacteriales|f_Methanobacteriaceae|g_Methanosphaera|-_unclassified Methanosphaera
0.00368792	42	42	S	1789762	s_Methanosphaera sp. BMS	10	-_root|-_cellular organisms|d_Archaea|p_Euryarchaeota|-_Methanomada group|c_Methanobacteria|o_Methanobacteriales|f_Methanobacteriaceae|g_Methanosphaera|-_unclassified Methanosphaera|s_Methanosphaera sp. BMS
0.002283	26	26	S	1452353	s_Methanosphaera sp. ISO3-F5	10	-_root|-_cellular organisms|d_Archaea|p_Euryarchaeota|-_Methanomada group|c_Methanobacteria|o_Methanobacteriales|f_Methanobacteriaceae|g_Methanosphaera|-_unclassified Methanosphaera|s_Methanosphaera sp. ISO3-F5
0.00140492	16	16	S	2317	s_Methanosphaera stadtmanae	9	-_root|-_cellular organisms|d_Archaea|p_Euryarchaeota|-_Methanomada group|c_Methanobacteria|o_Methanobacteriales|f_Methanobacteriaceae|g_Methanosphaera|s_Methanosphaera stadtmanae
0.0034245	39	0	G	145260	g_Methanothermobacter	8	-_root|-_cellular organisms|d_Archaea|p_Euryarchaeota|-_Methanomada group|c_Methanobacteria|o_Methanobacteriales|f_Methanobacteriaceae|g_Methanothermobacter
0.00201958	23	0	-	2631116	#NAME?	9	-_root|-_cellular organisms|d_Archaea|p_Euryarchaeota|-_Methanomada group|c_Methanobacteria|o_Methanobacteriales|f_Methanobacteriaceae|g_Methanothermobacter|-_unclassified Methanothermobacter
0.00140492	16	16	S	2998972	s_Methanothermobacter sp. DP	10	-_root|-_cellular organisms|d_Archaea|p_Euryarchaeota|-_Methanomada group|c_Methanobacteria|o_Methanobacteriales|f_Methanobacteriaceae|g_Methanothermobacter|-_unclassified Methanothermobacter|s_Methanothermobacter sp. DP
0.000526846	6	6	S	2606911	s_Methanothermobacter sp. THM-1	10	-_root|-_cellular organisms|d_Archaea|p_Euryarchaeota|-_Methanomada group|c_Methanobacteria|o_Methanobacteriales|f_Methanobacteriaceae|g_Methanothermobacter|-_unclassified Methanothermobacter|s_Methanothermobacter sp. THM-1
0.000702462	8	8	S	145262	s_Methanothermobacter thermautotrophicus	9	-_root|-_cellular organisms|d_Archaea|p_Euryarchaeota|-_Methanomada group|c_Methanobacteria|o_Methanobacteriales|f_Methanobacteriaceae|g_Methanothermobacter|s_Methanothermobacter thermautotrophicus
0.000263423	3	3	S	680118	s_Methanothermobacter tenebrarum	9	-_root|-_cellular organisms|d_Archaea|p_Euryarchaeota|-_Methanomada group|c_Methanobacteria|o_Methanobacteriales|f_Methanobacteriaceae|g_Methanothermobacter|s_Methanothermobacter tenebrarum
0.000351231	4	4	S	145263	s_Methanothermobacter marburgensis	9	-_root|-_cellular organisms|d_Archaea|p_Euryarchaeota|-_Methanomada group|c_Methanobacteria|o_Methanobacteriales|f_Methanobacteriaceae|g_Methanothermobacter|s_Methanothermobacter marburgensis
0.0386354	440	0	C	183939	c_Methanococci	5	-_root|-_cellular organisms|d_Archaea|p_Euryarchaeota|-_Methanomada group|c_Methanococci
0.0386354	440	0	O	2182	o_Methanococcales	6	-_root|-_cellular organisms|d_Archaea|p_Euryarchaeota|-_Methanomada group|c_Methanococci|o_Methanococcales
0.0216885	247	0	F	2183	f_Methanococcaceae	7	-_root|-_cellular organisms|d_Archaea|p_Euryarchaeota|-_Methanomada group|c_Methanococci|o_Methanococcales|f_Methanococcaceae
0.0187909	214	0	G	2184	g_Methanococcus	8	-_root|-_cellular organisms|d_Archaea|p_Euryarchaeota|-_Methanomada group|c_Methanococci|o_Methanococcales|f_Methanococcaceae|g_Methanococcus
0.009132	104	104	S	42879	s_Methanococcus aeolicus	9	-_root|-_cellular organisms|d_Archaea|p_Euryarchaeota|-_Methanomada group|c_Methanococci|o_Methanococcales|f_Methanococcaceae|g_Methanococcus|s_Methanococcus aeolicus
0.00720023	82	82	S	39152	s_Methanococcus maripaludis	9	-_root|-_cellular organisms|d_Archaea|p_Euryarchaeota|-_Methanomada group|c_Methanococci|o_Methanococcales|f_Methanococcaceae|g_Methanococcus|s_Methanococcus maripaludis
0.00237081	27	27	S	2187	s_Methanococcus vannielii	9	-_root|-_cellular organisms|d_Archaea|p_Euryarchaeota|-_Methanomada group|c_Methanococci|o_Methanococcales|f_Methanococcaceae|g_Methanococcus|s_Methanococcus vannielii
0.00289765	33	0	G	155862	g_Methanothermococcus	8	-_root|-_cellular organisms|d_Archaea|p_Euryarchaeota|-_Methanomada group|c_Methanococci|o_Methanococcales|f_Methanococcaceae|g_Methanothermococcus
0.00175615	20	20	S	2186	s_Methanothermococcus thermolithotrophicus	9	-_root|-_cellular organisms|d_Archaea|p_Euryarchaeota|-_Methanomada group|c_Methanococci|o_Methanococcales|f_Methanococcaceae|g_Methanothermococcus|s_Methanothermococcus thermolithotrophicus
0.0011415	13	13	S	155863	s_Methanothermococcus okinawensis	9	-_root|-_cellular organisms|d_Archaea|p_Euryarchaeota|-_Methanomada group|c_Methanococci|o_Methanococcales|f_Methanococcaceae|g_Methanothermococcus|s_Methanothermococcus okinawensis
0.0163322	186	0	F	196117	f_Methanocaldococcaceae	7	-_root|-_cellular organisms|d_Archaea|p_Euryarchaeota|-_Methanomada group|c_Methanococci|o_Methanococcales|f_Methanocaldococcaceae
0.0130834	149	0	G	196118	g_Methanocaldococcus	8	-_root|-_cellular organisms|d_Archaea|p_Euryarchaeota|-_Methanomada group|c_Methanococci|o_Methanococcales|f_Methanocaldococcaceae|g_Methanocaldococcus
0.00403916	46	46	S	2546128	s_Methanocaldococcus lauensis	9	-_root|-_cellular organisms|d_Archaea|p_Euryarchaeota|-_Methanomada group|c_Methanococci|o_Methanococcales|f_Methanocaldococcaceae|g_Methanocaldococcus|s_Methanocaldococcus lauensis
0.00237081	27	27	S	1301915	s_Methanocaldococcus bathoardescens	9	-_root|-_cellular organisms|d_Archaea|p_Euryarchaeota|-_Methanomada group|c_Methanococci|o_Methanococcales|f_Methanocaldococcaceae|g_Methanocaldococcus|s_Methanocaldococcus bathoardescens
0.00166835	19	19	S	67760	s_Methanocaldococcus infernus	9	-_root|-_cellular organisms|d_Archaea|p_Euryarchaeota|-_Methanomada group|c_Methanococci|o_Methanococcales|f_Methanocaldococcaceae|g_Methanocaldococcus|s_Methanocaldococcus infernus
0.00140492	16	16	S	83171	s_Methanocaldococcus fervens	9	-_root|-_cellular organisms|d_Archaea|p_Euryarchaeota|-_Methanomada group|c_Methanococci|o_Methanococcales|f_Methanocaldococcaceae|g_Methanocaldococcus|s_Methanocaldococcus fervens
0.00140492	16	16	S	2190	s_Methanocaldococcus jannaschii	9	-_root|-_cellular organisms|d_Archaea|p_Euryarchaeota|-_Methanomada group|c_Methanococci|o_Methanococcales|f_Methanocaldococcaceae|g_Methanocaldococcus|s_Methanocaldococcus jannaschii
0.0011415	13	13	S	73913	s_Methanocaldococcus vulcanius	9	-_root|-_cellular organisms|d_Archaea|p_Euryarchaeota|-_Methanomada group|c_Methanococci|o_Methanococcales|f_Methanocaldococcaceae|g_Methanocaldococcus|s_Methanocaldococcus vulcanius
0.000702462	8	0	-	2641196	#NAME?	9	-_root|-_cellular organisms|d_Archaea|p_Euryarchaeota|-_Methanomada group|c_Methanococci|o_Methanococcales|f_Methanocaldococcaceae|g_Methanocaldococcus|-_unclassified Methanocaldococcus
0.000702462	8	8	S	644281	s_Methanocaldococcus sp. FS406-22	10	-_root|-_cellular organisms|d_Archaea|p_Euryarchaeota|-_Methanomada group|c_Methanococci|o_Methanococcales|f_Methanocaldococcaceae|g_Methanocaldococcus|-_unclassified Methanocaldococcus|s_Methanocaldococcus sp. FS406-22
0.00324889	37	0	G	196119	g_Methanotorris	8	-_root|-_cellular organisms|d_Archaea|p_Euryarchaeota|-_Methanomada group|c_Methanococci|o_Methanococcales|f_Methanocaldococcaceae|g_Methanotorris
0.00324889	37	37	S	2189	s_Methanotorris igneus	9	-_root|-_cellular organisms|d_Archaea|p_Euryarchaeota|-_Methanomada group|c_Methanococci|o_Methanococcales|f_Methanocaldococcaceae|g_Methanotorris|s_Methanotorris igneus
0.000526846	6	0	-	114584	#NAME?	7	-_root|-_cellular organisms|d_Archaea|p_Euryarchaeota|-_Methanomada group|c_Methanococci|o_Methanococcales|-_Methanococcales incertae sedis
0.000526846	6	0	G	2607661	g_Methanofervidicoccus	8	-_root|-_cellular organisms|d_Archaea|p_Euryarchaeota|-_Methanomada group|c_Methanococci|o_Methanococcales|-_Methanococcales incertae sedis|g_Methanofervidicoccus
0.000526846	6	0	-	2624956	#NAME?	9	-_root|-_cellular organisms|d_Archaea|p_Euryarchaeota|-_Methanomada group|c_Methanococci|o_Methanococcales|-_Methanococcales incertae sedis|g_Methanofervidicoccus|-_unclassified Methanofervidicoccus
0.000526846	6	6	S	2607662	s_Methanofervidicoccus sp. A16	10	-_root|-_cellular organisms|d_Archaea|p_Euryarchaeota|-_Methanomada group|c_Methanococci|o_Methanococcales|-_Methanococcales incertae sedis|g_Methanofervidicoccus|-_unclassified Methanofervidicoccus|s_Methanofervidicoccus sp. A16
0.000526846	6	0	C	183988	c_Methanopyri	5	-_root|-_cellular organisms|d_Archaea|p_Euryarchaeota|-_Methanomada group|c_Methanopyri
0.000526846	6	0	O	68985	o_Methanopyrales	6	-_root|-_cellular organisms|d_Archaea|p_Euryarchaeota|-_Methanomada group|c_Methanopyri|o_Methanopyrales
0.000526846	6	0	F	183713	f_Methanopyraceae	7	-_root|-_cellular organisms|d_Archaea|p_Euryarchaeota|-_Methanomada group|c_Methanopyri|o_Methanopyrales|f_Methanopyraceae
0.000526846	6	0	G	2319	g_Methanopyrus	8	-_root|-_cellular organisms|d_Archaea|p_Euryarchaeota|-_Methanomada group|c_Methanopyri|o_Methanopyrales|f_Methanopyraceae|g_Methanopyrus
0.000526846	6	6	S	2320	s_Methanopyrus kandleri	9	-_root|-_cellular organisms|d_Archaea|p_Euryarchaeota|-_Methanomada group|c_Methanopyri|o_Methanopyrales|f_Methanopyraceae|g_Methanopyrus|s_Methanopyrus kandleri
0.0448697	511	0	C	183968	c_Thermococci	4	-_root|-_cellular organisms|d_Archaea|p_Euryarchaeota|c_Thermococci
0.0448697	511	0	O	2258	o_Thermococcales	5	-_root|-_cellular organisms|d_Archaea|p_Euryarchaeota|c_Thermococci|o_Thermococcales
0.0448697	511	0	F	2259	f_Thermococcaceae	6	-_root|-_cellular organisms|d_Archaea|p_Euryarchaeota|c_Thermococci|o_Thermococcales|f_Thermococcaceae
0.0400403	456	0	G	2263	g_Thermococcus	7	-_root|-_cellular organisms|d_Archaea|p_Euryarchaeota|c_Thermococci|o_Thermococcales|f_Thermococcaceae|g_Thermococcus
0.0120297	137	0	-	2627626	#NAME?	8	-_root|-_cellular organisms|d_Archaea|p_Euryarchaeota|c_Thermococci|o_Thermococcales|f_Thermococcaceae|g_Thermococcus|-_unclassified Thermococcus
0.00667339	76	76	S	1042877	s_Thermococcus sp. 4557	9	-_root|-_cellular organisms|d_Archaea|p_Euryarchaeota|c_Thermococci|o_Thermococcales|f_Thermococcaceae|g_Thermococcus|-_unclassified Thermococcus|s_Thermococcus sp. 4557
0.00158054	18	18	S	1674923	s_Thermococcus sp. 2319x1	9	-_root|-_cellular organisms|d_Archaea|p_Euryarchaeota|c_Thermococci|o_Thermococcales|f_Thermococcaceae|g_Thermococcus|-_unclassified Thermococcus|s_Thermococcus sp. 2319x1
0.00149273	17	17	S	246969	s_Thermococcus sp. AM4	9	-_root|-_cellular organisms|d_Archaea|p_Euryarchaeota|c_Thermococci|o_Thermococcales|f_Thermococcaceae|g_Thermococcus|-_unclassified Thermococcus|s_Thermococcus sp. AM4
0.00193177	22	22	S	3111325	s_Thermococcus sp. SY098	9	-_root|-_cellular organisms|d_Archaea|p_Euryarchaeota|c_Thermococci|o_Thermococcales|f_Thermococcaceae|g_Thermococcus|-_unclassified Thermococcus|s_Thermococcus sp. SY098
0.000263423	3	3	S	122420	s_Thermococcus sp. P6	9	-_root|-_cellular organisms|d_Archaea|p_Euryarchaeota|c_Thermococci|o_Thermococcales|f_Thermococcaceae|g_Thermococcus|-_unclassified Thermococcus|s_Thermococcus sp. P6
0.0116784	133	133	S	163003	s_Thermococcus cleftensis	8	-_root|-_cellular organisms|d_Archaea|p_Euryarchaeota|c_Thermococci|o_Thermococcales|f_Thermococcaceae|g_Thermococcus|s_Thermococcus cleftensis
0.00158054	18	18	S	582419	s_Thermococcus paralvinellae	8	-_root|-_cellular organisms|d_Archaea|p_Euryarchaeota|c_Thermococci|o_Thermococcales|f_Thermococcaceae|g_Thermococcus|s_Thermococcus paralvinellae
0.00333669	38	38	S	55802	s_Thermococcus barophilus	8	-_root|-_cellular organisms|d_Archaea|p_Euryarchaeota|c_Thermococci|o_Thermococcales|f_Thermococcaceae|g_Thermococcus|s_Thermococcus barophilus
0.000878077	10	10	S	172049	s_Thermococcus sibiricus	8	-_root|-_cellular organisms|d_Archaea|p_Euryarchaeota|c_Thermococci|o_Thermococcales|f_Thermococcaceae|g_Thermococcus|s_Thermococcus sibiricus
0.000702462	8	8	S	2866384	s_Thermococcus argininiproducens	8	-_root|-_cellular organisms|d_Archaea|p_Euryarchaeota|c_Thermococci|o_Thermococcales|f_Thermococcaceae|g_Thermococcus|s_Thermococcus argininiproducens
0.00140492	16	16	S	2265	s_Thermococcus litoralis	8	-_root|-_cellular organisms|d_Archaea|p_Euryarchaeota|c_Thermococci|o_Thermococcales|f_Thermococcaceae|g_Thermococcus|s_Thermococcus litoralis
0.00122931	14	14	S	1505907	s_Thermococcus eurythermalis	8	-_root|-_cellular organisms|d_Archaea|p_Euryarchaeota|c_Thermococci|o_Thermococcales|f_Thermococcaceae|g_Thermococcus|s_Thermococcus eurythermalis
0.000526846	6	6	S	54262	s_Thermococcus chitonophagus	8	-_root|-_cellular organisms|d_Archaea|p_Euryarchaeota|c_Thermococci|o_Thermococcales|f_Thermococcaceae|g_Thermococcus|s_Thermococcus chitonophagus
0.000614654	7	7	S	311400	s_Thermococcus kodakarensis	8	-_root|-_cellular organisms|d_Archaea|p_Euryarchaeota|c_Thermococci|o_Thermococcales|f_Thermococcaceae|g_Thermococcus|s_Thermococcus kodakarensis
0.000439039	5	5	S	53952	s_Thermococcus peptonophilus	8	-_root|-_cellular organisms|d_Archaea|p_Euryarchaeota|c_Thermococci|o_Thermococcales|f_Thermococcaceae|g_Thermococcus|s_Thermococcus peptonophilus
0.000526846	6	6	S	187878	s_Thermococcus gammatolerans	8	-_root|-_cellular organisms|d_Archaea|p_Euryarchaeota|c_Thermococci|o_Thermococcales|f_Thermococcaceae|g_Thermococcus|s_Thermococcus gammatolerans
0.000790269	9	9	S	342948	s_Thermococcus onnurineus	8	-_root|-_cellular organisms|d_Archaea|p_Euryarchaeota|c_Thermococci|o_Thermococcales|f_Thermococcaceae|g_Thermococcus|s_Thermococcus onnurineus
0.000702462	8	8	S	1712654	s_Thermococcus piezophilus	8	-_root|-_cellular organisms|d_Archaea|p_Euryarchaeota|c_Thermococci|o_Thermococcales|f_Thermococcaceae|g_Thermococcus|s_Thermococcus piezophilus
0.0011415	13	13	S	2016373	s_Thermococcus camini	8	-_root|-_cellular organisms|d_Archaea|p_Euryarchaeota|c_Thermococci|o_Thermococcales|f_Thermococcaceae|g_Thermococcus|s_Thermococcus camini
0.00140492	16	16	S	2598455	s_Thermococcus aciditolerans	8	-_root|-_cellular organisms|d_Archaea|p_Euryarchaeota|c_Thermococci|o_Thermococcales|f_Thermococcaceae|g_Thermococcus|s_Thermococcus aciditolerans
0.000263423	3	3	S	49899	s_Thermococcus profundus	8	-_root|-_cellular organisms|d_Archaea|p_Euryarchaeota|c_Thermococci|o_Thermococcales|f_Thermococcaceae|g_Thermococcus|s_Thermococcus profundus
0.00421477	48	0	G	2260	g_Pyrococcus	7	-_root|-_cellular organisms|d_Archaea|p_Euryarchaeota|c_Thermococci|o_Thermococcales|f_Thermococcaceae|g_Pyrococcus
0.00158054	18	18	S	53953	s_Pyrococcus horikoshii	8	-_root|-_cellular organisms|d_Archaea|p_Euryarchaeota|c_Thermococci|o_Thermococcales|f_Thermococcaceae|g_Pyrococcus|s_Pyrococcus horikoshii
0.00131712	15	0	-	2629106	#NAME?	8	-_root|-_cellular organisms|d_Archaea|p_Euryarchaeota|c_Thermococci|o_Thermococcales|f_Thermococcaceae|g_Pyrococcus|-_unclassified Pyrococcus
0.000878077	10	10	S	1183377	s_Pyrococcus sp. ST04	9	-_root|-_cellular organisms|d_Archaea|p_Euryarchaeota|c_Thermococci|o_Thermococcales|f_Thermococcaceae|g_Pyrococcus|-_unclassified Pyrococcus|s_Pyrococcus sp. ST04
0.000439039	5	5	S	342949	s_Pyrococcus sp. NA2	9	-_root|-_cellular organisms|d_Archaea|p_Euryarchaeota|c_Thermococci|o_Thermococcales|f_Thermococcaceae|g_Pyrococcus|-_unclassified Pyrococcus|s_Pyrococcus sp. NA2
0.000965885	11	11	S	29292	s_Pyrococcus abyssi	8	-_root|-_cellular organisms|d_Archaea|p_Euryarchaeota|c_Thermococci|o_Thermococcales|f_Thermococcaceae|g_Pyrococcus|s_Pyrococcus abyssi
0.000263423	3	3	S	1609559	s_Pyrococcus kukulkanii	8	-_root|-_cellular organisms|d_Archaea|p_Euryarchaeota|c_Thermococci|o_Thermococcales|f_Thermococcaceae|g_Pyrococcus|s_Pyrococcus kukulkanii
0.000526846	6	0	G	83867	g_Palaeococcus	7	-_root|-_cellular organisms|d_Archaea|p_Euryarchaeota|c_Thermococci|o_Thermococcales|f_Thermococcaceae|g_Palaeococcus
0.000526846	6	6	S	971279	s_Palaeococcus pacificus	8	-_root|-_cellular organisms|d_Archaea|p_Euryarchaeota|c_Thermococci|o_Thermococcales|f_Thermococcaceae|g_Palaeococcus|s_Palaeococcus pacificus
0.00439039	50	0	C	183980	c_Archaeoglobi	4	-_root|-_cellular organisms|d_Archaea|p_Euryarchaeota|c_Archaeoglobi
0.00439039	50	0	O	2231	o_Archaeoglobales	5	-_root|-_cellular organisms|d_Archaea|p_Euryarchaeota|c_Archaeoglobi|o_Archaeoglobales
0.00439039	50	0	F	2232	f_Archaeoglobaceae	6	-_root|-_cellular organisms|d_Archaea|p_Euryarchaeota|c_Archaeoglobi|o_Archaeoglobales|f_Archaeoglobaceae
0.00219519	25	0	G	190818	g_Geoglobus	7	-_root|-_cellular organisms|d_Archaea|p_Euryarchaeota|c_Archaeoglobi|o_Archaeoglobales|f_Archaeoglobaceae|g_Geoglobus
0.00193177	22	22	S	565033	s_Geoglobus acetivorans	8	-_root|-_cellular organisms|d_Archaea|p_Euryarchaeota|c_Archaeoglobi|o_Archaeoglobales|f_Archaeoglobaceae|g_Geoglobus|s_Geoglobus acetivorans
0.000263423	3	3	S	113653	s_Geoglobus ahangari	8	-_root|-_cellular organisms|d_Archaea|p_Euryarchaeota|c_Archaeoglobi|o_Archaeoglobales|f_Archaeoglobaceae|g_Geoglobus|s_Geoglobus ahangari
0.00122931	14	0	G	2233	g_Archaeoglobus	7	-_root|-_cellular organisms|d_Archaea|p_Euryarchaeota|c_Archaeoglobi|o_Archaeoglobales|f_Archaeoglobaceae|g_Archaeoglobus
0.000526846	6	6	S	58290	s_Archaeoglobus veneficus	8	-_root|-_cellular organisms|d_Archaea|p_Euryarchaeota|c_Archaeoglobi|o_Archaeoglobales|f_Archaeoglobaceae|g_Archaeoglobus|s_Archaeoglobus veneficus
0.000439039	5	5	S	2234	s_Archaeoglobus fulgidus	8	-_root|-_cellular organisms|d_Archaea|p_Euryarchaeota|c_Archaeoglobi|o_Archaeoglobales|f_Archaeoglobaceae|g_Archaeoglobus|s_Archaeoglobus fulgidus
0.000263423	3	3	S	84156	s_Archaeoglobus profundus	8	-_root|-_cellular organisms|d_Archaea|p_Euryarchaeota|c_Archaeoglobi|o_Archaeoglobales|f_Archaeoglobaceae|g_Archaeoglobus|s_Archaeoglobus profundus
0.000965885	11	0	G	54260	g_Ferroglobus	7	-_root|-_cellular organisms|d_Archaea|p_Euryarchaeota|c_Archaeoglobi|o_Archaeoglobales|f_Archaeoglobaceae|g_Ferroglobus
0.000965885	11	11	S	54261	s_Ferroglobus placidus	8	-_root|-_cellular organisms|d_Archaea|p_Euryarchaeota|c_Archaeoglobi|o_Archaeoglobales|f_Archaeoglobaceae|g_Ferroglobus|s_Ferroglobus placidus
0.000614654	7	0	C	171536	c_Methanonatronarchaeia	4	-_root|-_cellular organisms|d_Archaea|p_Euryarchaeota|c_Methanonatronarchaeia
0.000614654	7	0	O	2202723	o_Methanonatronarchaeales	5	-_root|-_cellular organisms|d_Archaea|p_Euryarchaeota|c_Methanonatronarchaeia|o_Methanonatronarchaeales
0.000614654	7	0	F	2202724	f_Methanonatronarchaeaceae	6	-_root|-_cellular organisms|d_Archaea|p_Euryarchaeota|c_Methanonatronarchaeia|o_Methanonatronarchaeales|f_Methanonatronarchaeaceae
0.000614654	7	0	G	2022711	g_Methanonatronarchaeum	7	-_root|-_cellular organisms|d_Archaea|p_Euryarchaeota|c_Methanonatronarchaeia|o_Methanonatronarchaeales|f_Methanonatronarchaeaceae|g_Methanonatronarchaeum
0.000614654	7	0	-	2633079	#NAME?	8	-_root|-_cellular organisms|d_Archaea|p_Euryarchaeota|c_Methanonatronarchaeia|o_Methanonatronarchaeales|f_Methanonatronarchaeaceae|g_Methanonatronarchaeum|-_unclassified Methanonatronarchaeum
0.000351231	4	4	S	3037654	s_Methanonatronarchaeum sp. AMET-Sl	9	-_root|-_cellular organisms|d_Archaea|p_Euryarchaeota|c_Methanonatronarchaeia|o_Methanonatronarchaeales|f_Methanonatronarchaeaceae|g_Methanonatronarchaeum|-_unclassified Methanonatronarchaeum|s_Methanonatronarchaeum sp. AMET-Sl
0.000263423	3	3	S	2933293	s_Methanonatronarchaeum sp. AMET6-2	9	-_root|-_cellular organisms|d_Archaea|p_Euryarchaeota|c_Methanonatronarchaeia|o_Methanonatronarchaeales|f_Methanonatronarchaeaceae|g_Methanonatronarchaeum|-_unclassified Methanonatronarchaeum|s_Methanonatronarchaeum sp. AMET6-2
0.114326	1302	0	-	1783275	#NAME?	3	-_root|-_cellular organisms|d_Archaea|-_TACK group
0.0804319	916	0	P	28889	p_Thermoproteota	4	-_root|-_cellular organisms|d_Archaea|-_TACK group|p_Thermoproteota
0.0804319	916	0	C	183924	c_Thermoprotei	5	-_root|-_cellular organisms|d_Archaea|-_TACK group|p_Thermoproteota|c_Thermoprotei
0.0472406	538	0	O	2281	o_Sulfolobales	6	-_root|-_cellular organisms|d_Archaea|-_TACK group|p_Thermoproteota|c_Thermoprotei|o_Sulfolobales
0.0472406	538	0	F	118883	f_Sulfolobaceae	7	-_root|-_cellular organisms|d_Archaea|-_TACK group|p_Thermoproteota|c_Thermoprotei|o_Sulfolobales|f_Sulfolobaceae
0.015981	182	0	G	12914	g_Acidianus	8	-_root|-_cellular organisms|d_Archaea|-_TACK group|p_Thermoproteota|c_Thermoprotei|o_Sulfolobales|f_Sulfolobaceae|g_Acidianus
0.00447819	51	51	S	41673	s_Acidianus brierleyi	9	-_root|-_cellular organisms|d_Archaea|-_TACK group|p_Thermoproteota|c_Thermoprotei|o_Sulfolobales|f_Sulfolobaceae|g_Acidianus|s_Acidianus brierleyi
0.00307327	35	35	S	282676	s_Acidianus manzaensis	9	-_root|-_cellular organisms|d_Archaea|-_TACK group|p_Thermoproteota|c_Thermoprotei|o_Sulfolobales|f_Sulfolobaceae|g_Acidianus|s_Acidianus manzaensis
0.00201958	23	0	-	2629519	#NAME?	9	-_root|-_cellular organisms|d_Archaea|-_TACK group|p_Thermoproteota|c_Thermoprotei|o_Sulfolobales|f_Sulfolobaceae|g_Acidianus|-_unclassified Acidianus
0.00201958	23	23	S	2886040	s_Acidianus sp. HS-5	10	-_root|-_cellular organisms|d_Archaea|-_TACK group|p_Thermoproteota|c_Thermoprotei|o_Sulfolobales|f_Sulfolobaceae|g_Acidianus|-_unclassified Acidianus|s_Acidianus sp. HS-5
0.00201958	23	23	S	312539	s_Acidianus sulfidivorans	9	-_root|-_cellular organisms|d_Archaea|-_TACK group|p_Thermoproteota|c_Thermoprotei|o_Sulfolobales|f_Sulfolobaceae|g_Acidianus|s_Acidianus sulfidivorans
0.00219519	25	25	S	563177	s_Acidianus hospitalis	9	-_root|-_cellular organisms|d_Archaea|-_TACK group|p_Thermoproteota|c_Thermoprotei|o_Sulfolobales|f_Sulfolobaceae|g_Acidianus|s_Acidianus hospitalis
0.00201958	23	23	S	2283	s_Acidianus ambivalens	9	-_root|-_cellular organisms|d_Archaea|-_TACK group|p_Thermoproteota|c_Thermoprotei|o_Sulfolobales|f_Sulfolobaceae|g_Acidianus|s_Acidianus ambivalens
0.0157176	179	0	G	2284	g_Sulfolobus	8	-_root|-_cellular organisms|d_Archaea|-_TACK group|p_Thermoproteota|c_Thermoprotei|o_Sulfolobales|f_Sulfolobaceae|g_Sulfolobus
0.004566	52	0	-	2641160	#NAME?	9	-_root|-_cellular organisms|d_Archaea|-_TACK group|p_Thermoproteota|c_Thermoprotei|o_Sulfolobales|f_Sulfolobaceae|g_Sulfolobus|-_unclassified Sulfolobus
0.00166835	19	19	S	1891280	s_Sulfolobus sp. A20	10	-_root|-_cellular organisms|d_Archaea|-_TACK group|p_Thermoproteota|c_Thermoprotei|o_Sulfolobales|f_Sulfolobaceae|g_Sulfolobus|-_unclassified Sulfolobus|s_Sulfolobus sp. A20
0.00289765	33	33	S	2512240	s_Sulfolobus sp. S-194	10	-_root|-_cellular organisms|d_Archaea|-_TACK group|p_Thermoproteota|c_Thermoprotei|o_Sulfolobales|f_Sulfolobaceae|g_Sulfolobus|-_unclassified Sulfolobus|s_Sulfolobus sp. S-194
0.00676119	77	77	S	43080	s_Sulfolobus islandicus	9	-_root|-_cellular organisms|d_Archaea|-_TACK group|p_Thermoproteota|c_Thermoprotei|o_Sulfolobales|f_Sulfolobaceae|g_Sulfolobus|s_Sulfolobus islandicus
0.00280985	32	32	S	207809	s_Sulfolobus tengchongensis	9	-_root|-_cellular organisms|d_Archaea|-_TACK group|p_Thermoproteota|c_Thermoprotei|o_Sulfolobales|f_Sulfolobaceae|g_Sulfolobus|s_Sulfolobus tengchongensis
0.00158054	18	18	S	2285	s_Sulfolobus acidocaldarius	9	-_root|-_cellular organisms|d_Archaea|-_TACK group|p_Thermoproteota|c_Thermoprotei|o_Sulfolobales|f_Sulfolobaceae|g_Sulfolobus|s_Sulfolobus acidocaldarius
0.00544408	62	0	G	69655	g_Sulfurisphaera	8	-_root|-_cellular organisms|d_Archaea|-_TACK group|p_Thermoproteota|c_Thermoprotei|o_Sulfolobales|f_Sulfolobaceae|g_Sulfurisphaera
0.00219519	25	25	S	111955	s_Sulfurisphaera tokodaii	9	-_root|-_cellular organisms|d_Archaea|-_TACK group|p_Thermoproteota|c_Thermoprotei|o_Sulfolobales|f_Sulfolobaceae|g_Sulfurisphaera|s_Sulfurisphaera tokodaii
0.00193177	22	22	S	69656	s_Sulfurisphaera ohwakuensis	9	-_root|-_cellular organisms|d_Archaea|-_TACK group|p_Thermoproteota|c_Thermoprotei|o_Sulfolobales|f_Sulfolobaceae|g_Sulfurisphaera|s_Sulfurisphaera ohwakuensis
0.00122931	14	14	S	2049879	s_Sulfurisphaera javensis	9	-_root|-_cellular organisms|d_Archaea|-_TACK group|p_Thermoproteota|c_Thermoprotei|o_Sulfolobales|f_Sulfolobaceae|g_Sulfurisphaera|s_Sulfurisphaera javensis
0.00474162	54	0	G	2100760	g_Saccharolobus	8	-_root|-_cellular organisms|d_Archaea|-_TACK group|p_Thermoproteota|c_Thermoprotei|o_Sulfolobales|f_Sulfolobaceae|g_Saccharolobus
0.00184396	21	21	S	1702097	s_Saccharolobus caldissimus	9	-_root|-_cellular organisms|d_Archaea|-_TACK group|p_Thermoproteota|c_Thermoprotei|o_Sulfolobales|f_Sulfolobaceae|g_Saccharolobus|s_Saccharolobus caldissimus
0.00175615	20	20	S	2286	s_Saccharolobus shibatae	9	-_root|-_cellular organisms|d_Archaea|-_TACK group|p_Thermoproteota|c_Thermoprotei|o_Sulfolobales|f_Sulfolobaceae|g_Saccharolobus|s_Saccharolobus shibatae
0.0011415	13	13	S	2287	s_Saccharolobus solfataricus	9	-_root|-_cellular organisms|d_Archaea|-_TACK group|p_Thermoproteota|c_Thermoprotei|o_Sulfolobales|f_Sulfolobaceae|g_Saccharolobus|s_Saccharolobus solfataricus
0.00237081	27	0	G	41674	g_Stygiolobus	8	-_root|-_cellular organisms|d_Archaea|-_TACK group|p_Thermoproteota|c_Thermoprotei|o_Sulfolobales|f_Sulfolobaceae|g_Stygiolobus
0.00140492	16	16	S	2824673	s_Stygiolobus caldivivus	9	-_root|-_cellular organisms|d_Archaea|-_TACK group|p_Thermoproteota|c_Thermoprotei|o_Sulfolobales|f_Sulfolobaceae|g_Stygiolobus|s_Stygiolobus caldivivus
0.000965885	11	11	S	41675	s_Stygiolobus azoricus	9	-_root|-_cellular organisms|d_Archaea|-_TACK group|p_Thermoproteota|c_Thermoprotei|o_Sulfolobales|f_Sulfolobaceae|g_Stygiolobus|s_Stygiolobus azoricus
0.00140492	16	0	G	2705406	g_Sulfuracidifex	8	-_root|-_cellular organisms|d_Archaea|-_TACK group|p_Thermoproteota|c_Thermoprotei|o_Sulfolobales|f_Sulfolobaceae|g_Sulfuracidifex
0.00140492	16	16	S	1294262	s_Sulfuracidifex tepidarius	9	-_root|-_cellular organisms|d_Archaea|-_TACK group|p_Thermoproteota|c_Thermoprotei|o_Sulfolobales|f_Sulfolobaceae|g_Sulfuracidifex|s_Sulfuracidifex tepidarius
0.000965885	11	0	G	41980	g_Metallosphaera	8	-_root|-_cellular organisms|d_Archaea|-_TACK group|p_Thermoproteota|c_Thermoprotei|o_Sulfolobales|f_Sulfolobaceae|g_Metallosphaera
0.000614654	7	7	S	1532350	s_Metallosphaera tengchongensis	9	-_root|-_cellular organisms|d_Archaea|-_TACK group|p_Thermoproteota|c_Thermoprotei|o_Sulfolobales|f_Sulfolobaceae|g_Metallosphaera|s_Metallosphaera tengchongensis
0.000351231	4	4	S	1006005	s_Metallosphaera cuprina	9	-_root|-_cellular organisms|d_Archaea|-_TACK group|p_Thermoproteota|c_Thermoprotei|o_Sulfolobales|f_Sulfolobaceae|g_Metallosphaera|s_Metallosphaera cuprina
0.000439039	5	0	G	2017961	g_Sulfodiicoccus	8	-_root|-_cellular organisms|d_Archaea|-_TACK group|p_Thermoproteota|c_Thermoprotei|o_Sulfolobales|f_Sulfolobaceae|g_Sulfodiicoccus
0.000439039	5	5	S	1670455	s_Sulfodiicoccus acidiphilus	9	-_root|-_cellular organisms|d_Archaea|-_TACK group|p_Thermoproteota|c_Thermoprotei|o_Sulfolobales|f_Sulfolobaceae|g_Sulfodiicoccus|s_Sulfodiicoccus acidiphilus
0.0139614	159	0	O	2266	o_Thermoproteales	6	-_root|-_cellular organisms|d_Archaea|-_TACK group|p_Thermoproteota|c_Thermoprotei|o_Thermoproteales
0.0139614	159	0	F	2267	f_Thermoproteaceae	7	-_root|-_cellular organisms|d_Archaea|-_TACK group|p_Thermoproteota|c_Thermoprotei|o_Thermoproteales|f_Thermoproteaceae
0.0106247	121	0	G	2276	g_Pyrobaculum	8	-_root|-_cellular organisms|d_Archaea|-_TACK group|p_Thermoproteota|c_Thermoprotei|o_Thermoproteales|f_Thermoproteaceae|g_Pyrobaculum
0.00957104	109	109	S	181486	s_Pyrobaculum calidifontis	9	-_root|-_cellular organisms|d_Archaea|-_TACK group|p_Thermoproteota|c_Thermoprotei|o_Thermoproteales|f_Thermoproteaceae|g_Pyrobaculum|s_Pyrobaculum calidifontis
0.000526846	6	6	S	121277	s_Pyrobaculum arsenaticum	9	-_root|-_cellular organisms|d_Archaea|-_TACK group|p_Thermoproteota|c_Thermoprotei|o_Thermoproteales|f_Thermoproteaceae|g_Pyrobaculum|s_Pyrobaculum arsenaticum
0.000263423	3	3	S	13773	s_Pyrobaculum aerophilum	9	-_root|-_cellular organisms|d_Archaea|-_TACK group|p_Thermoproteota|c_Thermoprotei|o_Thermoproteales|f_Thermoproteaceae|g_Pyrobaculum|s_Pyrobaculum aerophilum
0.000263423	3	3	S	2277	s_Pyrobaculum islandicum	9	-_root|-_cellular organisms|d_Archaea|-_TACK group|p_Thermoproteota|c_Thermoprotei|o_Thermoproteales|f_Thermoproteaceae|g_Pyrobaculum|s_Pyrobaculum islandicum
0.00175615	20	0	G	164450	g_Vulcanisaeta	8	-_root|-_cellular organisms|d_Archaea|-_TACK group|p_Thermoproteota|c_Thermoprotei|o_Thermoproteales|f_Thermoproteaceae|g_Vulcanisaeta
0.000702462	8	8	S	985052	s_Vulcanisaeta moutnovskia	9	-_root|-_cellular organisms|d_Archaea|-_TACK group|p_Thermoproteota|c_Thermoprotei|o_Thermoproteales|f_Thermoproteaceae|g_Vulcanisaeta|s_Vulcanisaeta moutnovskia
0.000702462	8	8	S	164451	s_Vulcanisaeta distributa	9	-_root|-_cellular organisms|d_Archaea|-_TACK group|p_Thermoproteota|c_Thermoprotei|o_Thermoproteales|f_Thermoproteaceae|g_Vulcanisaeta|s_Vulcanisaeta distributa
0.000351231	4	4	S	164452	s_Vulcanisaeta souniana	9	-_root|-_cellular organisms|d_Archaea|-_TACK group|p_Thermoproteota|c_Thermoprotei|o_Thermoproteales|f_Thermoproteaceae|g_Vulcanisaeta|s_Vulcanisaeta souniana
0.000965885	11	0	G	2270	g_Thermoproteus	8	-_root|-_cellular organisms|d_Archaea|-_TACK group|p_Thermoproteota|c_Thermoprotei|o_Thermoproteales|f_Thermoproteaceae|g_Thermoproteus
0.000614654	7	7	S	184117	s_Thermoproteus uzoniensis	9	-_root|-_cellular organisms|d_Archaea|-_TACK group|p_Thermoproteota|c_Thermoprotei|o_Thermoproteales|f_Thermoproteaceae|g_Thermoproteus|s_Thermoproteus uzoniensis
0.000351231	4	4	S	2271	s_Thermoproteus tenax	9	-_root|-_cellular organisms|d_Archaea|-_TACK group|p_Thermoproteota|c_Thermoprotei|o_Thermoproteales|f_Thermoproteaceae|g_Thermoproteus|s_Thermoproteus tenax
0.000439039	5	0	G	76886	g_Caldivirga	8	-_root|-_cellular organisms|d_Archaea|-_TACK group|p_Thermoproteota|c_Thermoprotei|o_Thermoproteales|f_Thermoproteaceae|g_Caldivirga
0.000439039	5	5	S	76887	s_Caldivirga maquilingensis	9	-_root|-_cellular organisms|d_Archaea|-_TACK group|p_Thermoproteota|c_Thermoprotei|o_Thermoproteales|f_Thermoproteaceae|g_Caldivirga|s_Caldivirga maquilingensis
0.00930762	106	0	O	871006	o_Acidilobales	6	-_root|-_cellular organisms|d_Archaea|-_TACK group|p_Thermoproteota|c_Thermoprotei|o_Acidilobales
0.00930762	106	0	F	255472	f_Caldisphaeraceae	7	-_root|-_cellular organisms|d_Archaea|-_TACK group|p_Thermoproteota|c_Thermoprotei|o_Acidilobales|f_Caldisphaeraceae
0.00930762	106	0	G	200414	g_Caldisphaera	8	-_root|-_cellular organisms|d_Archaea|-_TACK group|p_Thermoproteota|c_Thermoprotei|o_Acidilobales|f_Caldisphaeraceae|g_Caldisphaera
0.00930762	106	106	S	200415	s_Caldisphaera lagunensis	9	-_root|-_cellular organisms|d_Archaea|-_TACK group|p_Thermoproteota|c_Thermoprotei|o_Acidilobales|f_Caldisphaeraceae|g_Caldisphaera|s_Caldisphaera lagunensis
0.00509285	58	0	O	2856582	o_Thermofilales	6	-_root|-_cellular organisms|d_Archaea|-_TACK group|p_Thermoproteota|c_Thermoprotei|o_Thermofilales
0.00509285	58	0	F	114378	f_Thermofilaceae	7	-_root|-_cellular organisms|d_Archaea|-_TACK group|p_Thermoproteota|c_Thermoprotei|o_Thermofilales|f_Thermofilaceae
0.00509285	58	0	G	2268	g_Thermofilum	8	-_root|-_cellular organisms|d_Archaea|-_TACK group|p_Thermoproteota|c_Thermoprotei|o_Thermofilales|f_Thermofilaceae|g_Thermofilum
0.00272204	31	31	S	2269	s_Thermofilum pendens	9	-_root|-_cellular organisms|d_Archaea|-_TACK group|p_Thermoproteota|c_Thermoprotei|o_Thermofilales|f_Thermofilaceae|g_Thermofilum|s_Thermofilum pendens
0.00122931	14	14	S	1550241	s_Thermofilum uzonense	9	-_root|-_cellular organisms|d_Archaea|-_TACK group|p_Thermoproteota|c_Thermoprotei|o_Thermofilales|f_Thermofilaceae|g_Thermofilum|s_Thermofilum uzonense
0.00105369	12	12	S	1365176	s_Thermofilum adornatum	9	-_root|-_cellular organisms|d_Archaea|-_TACK group|p_Thermoproteota|c_Thermoprotei|o_Thermofilales|f_Thermofilaceae|g_Thermofilum|s_Thermofilum adornatum
0.00430258	49	0	O	114380	o_Desulfurococcales	6	-_root|-_cellular organisms|d_Archaea|-_TACK group|p_Thermoproteota|c_Thermoprotei|o_Desulfurococcales
0.00298546	34	0	F	2272	f_Desulfurococcaceae	7	-_root|-_cellular organisms|d_Archaea|-_TACK group|p_Thermoproteota|c_Thermoprotei|o_Desulfurococcales|f_Desulfurococcaceae
0.00193177	22	0	G	2279	g_Staphylothermus	8	-_root|-_cellular organisms|d_Archaea|-_TACK group|p_Thermoproteota|c_Thermoprotei|o_Desulfurococcales|f_Desulfurococcaceae|g_Staphylothermus
0.00122931	14	14	S	2280	s_Staphylothermus marinus	9	-_root|-_cellular organisms|d_Archaea|-_TACK group|p_Thermoproteota|c_Thermoprotei|o_Desulfurococcales|f_Desulfurococcaceae|g_Staphylothermus|s_Staphylothermus marinus
0.000614654	7	7	S	84599	s_Staphylothermus hellenicus	9	-_root|-_cellular organisms|d_Archaea|-_TACK group|p_Thermoproteota|c_Thermoprotei|o_Desulfurococcales|f_Desulfurococcaceae|g_Staphylothermus|s_Staphylothermus hellenicus
0.000702462	8	0	G	56635	g_Aeropyrum	8	-_root|-_cellular organisms|d_Archaea|-_TACK group|p_Thermoproteota|c_Thermoprotei|o_Desulfurococcales|f_Desulfurococcaceae|g_Aeropyrum
0.000702462	8	8	S	56636	s_Aeropyrum pernix	9	-_root|-_cellular organisms|d_Archaea|-_TACK group|p_Thermoproteota|c_Thermoprotei|o_Desulfurococcales|f_Desulfurococcaceae|g_Aeropyrum|s_Aeropyrum pernix
0.000351231	4	0	G	54258	g_Ignicoccus	8	-_root|-_cellular organisms|d_Archaea|-_TACK group|p_Thermoproteota|c_Thermoprotei|o_Desulfurococcales|f_Desulfurococcaceae|g_Ignicoccus
0.000351231	4	4	S	54259	s_Ignicoccus islandicus	9	-_root|-_cellular organisms|d_Archaea|-_TACK group|p_Thermoproteota|c_Thermoprotei|o_Desulfurococcales|f_Desulfurococcaceae|g_Ignicoccus|s_Ignicoccus islandicus
0.00122931	14	0	F	2307	f_Pyrodictiaceae	7	-_root|-_cellular organisms|d_Archaea|-_TACK group|p_Thermoproteota|c_Thermoprotei|o_Desulfurococcales|f_Pyrodictiaceae
0.000965885	11	0	G	3088728	g_Pyrofollis	8	-_root|-_cellular organisms|d_Archaea|-_TACK group|p_Thermoproteota|c_Thermoprotei|o_Desulfurococcales|f_Pyrodictiaceae|g_Pyrofollis
0.000965885	11	11	S	3060460	s_Pyrofollis japonicus	9	-_root|-_cellular organisms|d_Archaea|-_TACK group|p_Thermoproteota|c_Thermoprotei|o_Desulfurococcales|f_Pyrodictiaceae|g_Pyrofollis|s_Pyrofollis japonicus
0.000263423	3	0	G	2308	g_Pyrodictium	8	-_root|-_cellular organisms|d_Archaea|-_TACK group|p_Thermoproteota|c_Thermoprotei|o_Desulfurococcales|f_Pyrodictiaceae|g_Pyrodictium
0.000263423	3	3	S	1273541	s_Pyrodictium delaneyi	9	-_root|-_cellular organisms|d_Archaea|-_TACK group|p_Thermoproteota|c_Thermoprotei|o_Desulfurococcales|f_Pyrodictiaceae|g_Pyrodictium|s_Pyrodictium delaneyi
0.000263423	3	0	O	685948	o_Fervidicoccales	6	-_root|-_cellular organisms|d_Archaea|-_TACK group|p_Thermoproteota|c_Thermoprotei|o_Fervidicoccales
0.000263423	3	0	F	685949	f_Fervidicoccaceae	7	-_root|-_cellular organisms|d_Archaea|-_TACK group|p_Thermoproteota|c_Thermoprotei|o_Fervidicoccales|f_Fervidicoccaceae
0.000263423	3	0	G	685950	g_Fervidicoccus	8	-_root|-_cellular organisms|d_Archaea|-_TACK group|p_Thermoproteota|c_Thermoprotei|o_Fervidicoccales|f_Fervidicoccaceae|g_Fervidicoccus
0.000263423	3	3	S	683846	s_Fervidicoccus fontis	9	-_root|-_cellular organisms|d_Archaea|-_TACK group|p_Thermoproteota|c_Thermoprotei|o_Fervidicoccales|f_Fervidicoccaceae|g_Fervidicoccus|s_Fervidicoccus fontis
0.0330157	376	0	P	651137	p_Nitrososphaerota	4	-_root|-_cellular organisms|d_Archaea|-_TACK group|p_Nitrososphaerota
0.0288009	328	0	C	1643678	c_Nitrososphaeria	5	-_root|-_cellular organisms|d_Archaea|-_TACK group|p_Nitrososphaerota|c_Nitrososphaeria
0.0199324	227	0	O	31932	o_Nitrosopumilales	6	-_root|-_cellular organisms|d_Archaea|-_TACK group|p_Nitrososphaerota|c_Nitrososphaeria|o_Nitrosopumilales
0.0199324	227	0	F	338190	f_Nitrosopumilaceae	7	-_root|-_cellular organisms|d_Archaea|-_TACK group|p_Nitrososphaerota|c_Nitrososphaeria|o_Nitrosopumilales|f_Nitrosopumilaceae
0.015542	177	0	G	338191	g_Nitrosopumilus	8	-_root|-_cellular organisms|d_Archaea|-_TACK group|p_Nitrososphaerota|c_Nitrososphaeria|o_Nitrosopumilales|f_Nitrosopumilaceae|g_Nitrosopumilus
0.00280985	32	0	-	2619919	#NAME?	9	-_root|-_cellular organisms|d_Archaea|-_TACK group|p_Nitrososphaerota|c_Nitrososphaeria|o_Nitrosopumilales|f_Nitrosopumilaceae|g_Nitrosopumilus|-_unclassified Nitrosopumilus
0.00122931	14	14	S	2795383	s_Nitrosopumilus sp. K4	10	-_root|-_cellular organisms|d_Archaea|-_TACK group|p_Nitrososphaerota|c_Nitrososphaeria|o_Nitrosopumilales|f_Nitrosopumilaceae|g_Nitrosopumilus|-_unclassified Nitrosopumilus|s_Nitrosopumilus sp. K4
0.000878077	10	10	S	2024843	s_Nitrosopumilus sp.	10	-_root|-_cellular organisms|d_Archaea|-_TACK group|p_Nitrososphaerota|c_Nitrososphaeria|o_Nitrosopumilales|f_Nitrosopumilaceae|g_Nitrosopumilus|-_unclassified Nitrosopumilus|s_Nitrosopumilus sp.
0.000702462	8	8	S	2508726	s_Candidatus Nitrosopumilus sp. SW	10	-_root|-_cellular organisms|d_Archaea|-_TACK group|p_Nitrososphaerota|c_Nitrososphaeria|o_Nitrosopumilales|f_Nitrosopumilaceae|g_Nitrosopumilus|-_unclassified Nitrosopumilus|s_Candidatus Nitrosopumilus sp. SW
0.00263423	30	30	S	718286	s_Nitrosopumilus zosterae	9	-_root|-_cellular organisms|d_Archaea|-_TACK group|p_Nitrososphaerota|c_Nitrososphaeria|o_Nitrosopumilales|f_Nitrosopumilaceae|g_Nitrosopumilus|s_Nitrosopumilus zosterae
0.00245862	28	28	S	1580092	s_Nitrosopumilus adriaticus	9	-_root|-_cellular organisms|d_Archaea|-_TACK group|p_Nitrososphaerota|c_Nitrososphaeria|o_Nitrosopumilales|f_Nitrosopumilaceae|g_Nitrosopumilus|s_Nitrosopumilus adriaticus
0.00166835	19	19	S	1470067	s_Nitrosopumilus ureiphilus	9	-_root|-_cellular organisms|d_Archaea|-_TACK group|p_Nitrososphaerota|c_Nitrososphaeria|o_Nitrosopumilales|f_Nitrosopumilaceae|g_Nitrosopumilus|s_Nitrosopumilus ureiphilus
0.00131712	15	15	S	1959104	s_Nitrosopumilus oxyclinae	9	-_root|-_cellular organisms|d_Archaea|-_TACK group|p_Nitrososphaerota|c_Nitrososphaeria|o_Nitrosopumilales|f_Nitrosopumilaceae|g_Nitrosopumilus|s_Nitrosopumilus oxyclinae
0.00122931	14	14	S	338192	s_Nitrosopumilus maritimus	9	-_root|-_cellular organisms|d_Archaea|-_TACK group|p_Nitrososphaerota|c_Nitrososphaeria|o_Nitrosopumilales|f_Nitrosopumilaceae|g_Nitrosopumilus|s_Nitrosopumilus maritimus
0.0011415	13	13	S	1470066	s_Nitrosopumilus cobalaminigenes	9	-_root|-_cellular organisms|d_Archaea|-_TACK group|p_Nitrososphaerota|c_Nitrososphaeria|o_Nitrosopumilales|f_Nitrosopumilaceae|g_Nitrosopumilus|s_Nitrosopumilus cobalaminigenes
0.000965885	11	11	S	1229909	s_Candidatus Nitrosopumilus sediminis	9	-_root|-_cellular organisms|d_Archaea|-_TACK group|p_Nitrososphaerota|c_Nitrososphaeria|o_Nitrosopumilales|f_Nitrosopumilaceae|g_Nitrosopumilus|s_Candidatus Nitrosopumilus sediminis
0.000614654	7	7	S	1510466	s_Candidatus Nitrosopumilus koreensis	9	-_root|-_cellular organisms|d_Archaea|-_TACK group|p_Nitrososphaerota|c_Nitrososphaeria|o_Nitrosopumilales|f_Nitrosopumilaceae|g_Nitrosopumilus|s_Candidatus Nitrosopumilus koreensis
0.000351231	4	4	S	1582439	s_Nitrosopumilus piranensis	9	-_root|-_cellular organisms|d_Archaea|-_TACK group|p_Nitrososphaerota|c_Nitrososphaeria|o_Nitrosopumilales|f_Nitrosopumilaceae|g_Nitrosopumilus|s_Nitrosopumilus piranensis
0.00254642	29	0	G	1007082	g_Nitrosarchaeum	8	-_root|-_cellular organisms|d_Archaea|-_TACK group|p_Nitrososphaerota|c_Nitrososphaeria|o_Nitrosopumilales|f_Nitrosopumilaceae|g_Nitrosarchaeum
0.00254642	29	0	-	2641124	#NAME?	9	-_root|-_cellular organisms|d_Archaea|-_TACK group|p_Nitrososphaerota|c_Nitrososphaeria|o_Nitrosopumilales|f_Nitrosopumilaceae|g_Nitrosarchaeum|-_unclassified Nitrosarchaeum
0.00254642	29	29	S	2259673	s_Nitrosarchaeum sp. AC2	10	-_root|-_cellular organisms|d_Archaea|-_TACK group|p_Nitrososphaerota|c_Nitrososphaeria|o_Nitrosopumilales|f_Nitrosopumilaceae|g_Nitrosarchaeum|-_unclassified Nitrosarchaeum|s_Nitrosarchaeum sp. AC2
0.00184396	21	0	G	1993653	g_Candidatus Nitrosomarinus	8	-_root|-_cellular organisms|d_Archaea|-_TACK group|p_Nitrososphaerota|c_Nitrososphaeria|o_Nitrosopumilales|f_Nitrosopumilaceae|g_Candidatus Nitrosomarinus
0.00184396	21	21	S	1898749	s_Candidatus Nitrosomarinus catalina	9	-_root|-_cellular organisms|d_Archaea|-_TACK group|p_Nitrososphaerota|c_Nitrososphaeria|o_Nitrosopumilales|f_Nitrosopumilaceae|g_Candidatus Nitrosomarinus|s_Candidatus Nitrosomarinus catalina
0.00878077	100	0	O	1033996	o_Nitrososphaerales	6	-_root|-_cellular organisms|d_Archaea|-_TACK group|p_Nitrososphaerota|c_Nitrososphaeria|o_Nitrososphaerales
0.00878077	100	0	F	1033997	f_Nitrososphaeraceae	7	-_root|-_cellular organisms|d_Archaea|-_TACK group|p_Nitrososphaerota|c_Nitrososphaeria|o_Nitrososphaerales|f_Nitrososphaeraceae
0.00649777	74	0	G	1826864	g_Candidatus Nitrosocosmicus	8	-_root|-_cellular organisms|d_Archaea|-_TACK group|p_Nitrososphaerota|c_Nitrososphaeria|o_Nitrososphaerales|f_Nitrososphaeraceae|g_Candidatus Nitrosocosmicus
0.00298546	34	34	S	1353260	s_Candidatus Nitrosocosmicus oleophilus	9	-_root|-_cellular organisms|d_Archaea|-_TACK group|p_Nitrososphaerota|c_Nitrososphaeria|o_Nitrososphaerales|f_Nitrososphaeraceae|g_Candidatus Nitrosocosmicus|s_Candidatus Nitrosocosmicus oleophilus
0.00184396	21	21	S	1826872	s_Candidatus Nitrosocosmicus hydrocola	9	-_root|-_cellular organisms|d_Archaea|-_TACK group|p_Nitrososphaerota|c_Nitrososphaeria|o_Nitrososphaerales|f_Nitrososphaeraceae|g_Candidatus Nitrosocosmicus|s_Candidatus Nitrosocosmicus hydrocola
0.00158054	18	18	S	1798806	s_Candidatus Nitrosocosmicus franklandus	9	-_root|-_cellular organisms|d_Archaea|-_TACK group|p_Nitrososphaerota|c_Nitrososphaeria|o_Nitrososphaerales|f_Nitrososphaeraceae|g_Candidatus Nitrosocosmicus|s_Candidatus Nitrosocosmicus franklandus
0.002283	26	0	G	497726	g_Nitrososphaera	8	-_root|-_cellular organisms|d_Archaea|-_TACK group|p_Nitrososphaerota|c_Nitrososphaeria|o_Nitrososphaerales|f_Nitrososphaeraceae|g_Nitrososphaera
0.000965885	11	11	S	497727	s_Candidatus Nitrososphaera gargensis	9	-_root|-_cellular organisms|d_Archaea|-_TACK group|p_Nitrososphaerota|c_Nitrososphaeria|o_Nitrososphaerales|f_Nitrososphaeraceae|g_Nitrososphaera|s_Candidatus Nitrososphaera gargensis
0.000790269	9	9	S	1034015	s_Nitrososphaera viennensis	9	-_root|-_cellular organisms|d_Archaea|-_TACK group|p_Nitrososphaerota|c_Nitrososphaeria|o_Nitrososphaerales|f_Nitrososphaeraceae|g_Nitrososphaera|s_Nitrososphaera viennensis
0.000439039	5	5	S	1459637	s_Candidatus Nitrososphaera evergladensis	9	-_root|-_cellular organisms|d_Archaea|-_TACK group|p_Nitrososphaerota|c_Nitrososphaeria|o_Nitrososphaerales|f_Nitrososphaeraceae|g_Nitrososphaera|s_Candidatus Nitrososphaera evergladensis
0.00395135	45	0	-	651142	#NAME?	5	-_root|-_cellular organisms|d_Archaea|-_TACK group|p_Nitrososphaerota|-_Nitrososphaerota incertae sedis
0.00193177	22	0	G	1825023	g_Candidatus Nitrosotenuis	6	-_root|-_cellular organisms|d_Archaea|-_TACK group|p_Nitrososphaerota|-_Nitrososphaerota incertae sedis|g_Candidatus Nitrosotenuis
0.000878077	10	10	S	1846278	s_Candidatus Nitrosotenuis aquarius	7	-_root|-_cellular organisms|d_Archaea|-_TACK group|p_Nitrososphaerota|-_Nitrososphaerota incertae sedis|g_Candidatus Nitrosotenuis|s_Candidatus Nitrosotenuis aquarius
0.000702462	8	0	-	2647429	#NAME?	7	-_root|-_cellular organisms|d_Archaea|-_TACK group|p_Nitrososphaerota|-_Nitrososphaerota incertae sedis|g_Candidatus Nitrosotenuis|-_unclassified Candidatus Nitrosotenuis
0.000702462	8	8	S	2259672	s_Candidatus Nitrosotenuis sp. DW1	8	-_root|-_cellular organisms|d_Archaea|-_TACK group|p_Nitrososphaerota|-_Nitrososphaerota incertae sedis|g_Candidatus Nitrosotenuis|-_unclassified Candidatus Nitrosotenuis|s_Candidatus Nitrosotenuis sp. DW1
0.000263423	3	3	S	1603555	s_Candidatus Nitrosotenuis cloacae	7	-_root|-_cellular organisms|d_Archaea|-_TACK group|p_Nitrososphaerota|-_Nitrososphaerota incertae sedis|g_Candidatus Nitrosotenuis|s_Candidatus Nitrosotenuis cloacae
0.00140492	16	0	G	1593364	g_Candidatus Nitrosopelagicus	6	-_root|-_cellular organisms|d_Archaea|-_TACK group|p_Nitrososphaerota|-_Nitrososphaerota incertae sedis|g_Candidatus Nitrosopelagicus
0.00140492	16	16	S	1410606	s_Candidatus Nitrosopelagicus brevis	7	-_root|-_cellular organisms|d_Archaea|-_TACK group|p_Nitrososphaerota|-_Nitrososphaerota incertae sedis|g_Candidatus Nitrosopelagicus|s_Candidatus Nitrosopelagicus brevis
0.000614654	7	0	G	1078904	g_Candidatus Nitrosotalea	6	-_root|-_cellular organisms|d_Archaea|-_TACK group|p_Nitrososphaerota|-_Nitrososphaerota incertae sedis|g_Candidatus Nitrosotalea
0.000614654	7	7	S	1903276	s_Candidatus Nitrosotalea okcheonensis	7	-_root|-_cellular organisms|d_Archaea|-_TACK group|p_Nitrososphaerota|-_Nitrososphaerota incertae sedis|g_Candidatus Nitrosotalea|s_Candidatus Nitrosotalea okcheonensis
0.000263423	3	0	C	2798274	c_Conexivisphaeria	5	-_root|-_cellular organisms|d_Archaea|-_TACK group|p_Nitrososphaerota|c_Conexivisphaeria
0.000263423	3	0	O	2798275	o_Conexivisphaerales	6	-_root|-_cellular organisms|d_Archaea|-_TACK group|p_Nitrososphaerota|c_Conexivisphaeria|o_Conexivisphaerales
0.000263423	3	0	F	2798276	f_Conexivisphaeraceae	7	-_root|-_cellular organisms|d_Archaea|-_TACK group|p_Nitrososphaerota|c_Conexivisphaeria|o_Conexivisphaerales|f_Conexivisphaeraceae
0.000263423	3	0	G	2613912	g_Conexivisphaera	8	-_root|-_cellular organisms|d_Archaea|-_TACK group|p_Nitrososphaerota|c_Conexivisphaeria|o_Conexivisphaerales|f_Conexivisphaeraceae|g_Conexivisphaera
0.000263423	3	3	S	1874277	s_Conexivisphaera calida	9	-_root|-_cellular organisms|d_Archaea|-_TACK group|p_Nitrososphaerota|c_Conexivisphaeria|o_Conexivisphaerales|f_Conexivisphaeraceae|g_Conexivisphaera|s_Conexivisphaera calida
0.000878077	10	0	P	51967	p_Candidatus Korarchaeota	4	-_root|-_cellular organisms|d_Archaea|-_TACK group|p_Candidatus Korarchaeota
0.000878077	10	0	G	498845	g_Candidatus Korarchaeum	5	-_root|-_cellular organisms|d_Archaea|-_TACK group|p_Candidatus Korarchaeota|g_Candidatus Korarchaeum
0.000878077	10	10	S	498846	s_Candidatus Korarchaeum cryptofilum	6	-_root|-_cellular organisms|d_Archaea|-_TACK group|p_Candidatus Korarchaeota|g_Candidatus Korarchaeum|s_Candidatus Korarchaeum cryptofilum
0.0183518	209	0	P	2283796	p_Candidatus Thermoplasmatota	3	-_root|-_cellular organisms|d_Archaea|p_Candidatus Thermoplasmatota
0.0150151	171	0	C	183967	c_Thermoplasmata	4	-_root|-_cellular organisms|d_Archaea|p_Candidatus Thermoplasmatota|c_Thermoplasmata
0.0122053	139	0	O	2301	o_Thermoplasmatales	5	-_root|-_cellular organisms|d_Archaea|p_Candidatus Thermoplasmatota|c_Thermoplasmata|o_Thermoplasmatales
0.00825393	94	0	F	90142	f_Ferroplasmaceae	6	-_root|-_cellular organisms|d_Archaea|p_Candidatus Thermoplasmatota|c_Thermoplasmata|o_Thermoplasmatales|f_Ferroplasmaceae
0.00737585	84	0	G	74968	g_Ferroplasma	7	-_root|-_cellular organisms|d_Archaea|p_Candidatus Thermoplasmatota|c_Thermoplasmata|o_Thermoplasmatales|f_Ferroplasmaceae|g_Ferroplasma
0.00333669	38	38	S	74969	s_Ferroplasma acidiphilum	8	-_root|-_cellular organisms|d_Archaea|p_Candidatus Thermoplasmatota|c_Thermoplasmata|o_Thermoplasmatales|f_Ferroplasmaceae|g_Ferroplasma|s_Ferroplasma acidiphilum
0.00263423	30	30	S	97393	s_Ferroplasma acidarmanus	8	-_root|-_cellular organisms|d_Archaea|p_Candidatus Thermoplasmatota|c_Thermoplasmata|o_Thermoplasmatales|f_Ferroplasmaceae|g_Ferroplasma|s_Ferroplasma acidarmanus
0.00131712	15	0	-	2647981	#NAME?	8	-_root|-_cellular organisms|d_Archaea|p_Candidatus Thermoplasmatota|c_Thermoplasmata|o_Thermoplasmatales|f_Ferroplasmaceae|g_Ferroplasma|-_unclassified Ferroplasma
0.00131712	15	15	S	2591003	s_Ferroplasma sp.	9	-_root|-_cellular organisms|d_Archaea|p_Candidatus Thermoplasmatota|c_Thermoplasmata|o_Thermoplasmatales|f_Ferroplasmaceae|g_Ferroplasma|-_unclassified Ferroplasma|s_Ferroplasma sp.
0.000878077	10	0	G	507753	g_Acidiplasma	7	-_root|-_cellular organisms|d_Archaea|p_Candidatus Thermoplasmatota|c_Thermoplasmata|o_Thermoplasmatales|f_Ferroplasmaceae|g_Acidiplasma
0.000878077	10	0	-	2641301	#NAME?	8	-_root|-_cellular organisms|d_Archaea|p_Candidatus Thermoplasmatota|c_Thermoplasmata|o_Thermoplasmatales|f_Ferroplasmaceae|g_Acidiplasma|-_unclassified Acidiplasma
0.000878077	10	10	S	1872114	s_Acidiplasma sp.	9	-_root|-_cellular organisms|d_Archaea|p_Candidatus Thermoplasmatota|c_Thermoplasmata|o_Thermoplasmatales|f_Ferroplasmaceae|g_Acidiplasma|-_unclassified Acidiplasma|s_Acidiplasma sp.
0.00184396	21	0	F	46630	f_Picrophilaceae	6	-_root|-_cellular organisms|d_Archaea|p_Candidatus Thermoplasmatota|c_Thermoplasmata|o_Thermoplasmatales|f_Picrophilaceae
0.00184396	21	0	G	46631	g_Picrophilus	7	-_root|-_cellular organisms|d_Archaea|p_Candidatus Thermoplasmatota|c_Thermoplasmata|o_Thermoplasmatales|f_Picrophilaceae|g_Picrophilus
0.00184396	21	21	S	46632	s_Picrophilus oshimae	8	-_root|-_cellular organisms|d_Archaea|p_Candidatus Thermoplasmatota|c_Thermoplasmata|o_Thermoplasmatales|f_Picrophilaceae|g_Picrophilus|s_Picrophilus oshimae
0.00184396	21	0	F	1747776	f_Cuniculiplasmataceae	6	-_root|-_cellular organisms|d_Archaea|p_Candidatus Thermoplasmatota|c_Thermoplasmata|o_Thermoplasmatales|f_Cuniculiplasmataceae
0.00184396	21	0	G	1747777	g_Cuniculiplasma	7	-_root|-_cellular organisms|d_Archaea|p_Candidatus Thermoplasmatota|c_Thermoplasmata|o_Thermoplasmatales|f_Cuniculiplasmataceae|g_Cuniculiplasma
0.00184396	21	21	S	1673428	s_Cuniculiplasma divulgatum	8	-_root|-_cellular organisms|d_Archaea|p_Candidatus Thermoplasmatota|c_Thermoplasmata|o_Thermoplasmatales|f_Cuniculiplasmataceae|g_Cuniculiplasma|s_Cuniculiplasma divulgatum
0.000263423	3	0	F	46659	f_Thermoplasmataceae	6	-_root|-_cellular organisms|d_Archaea|p_Candidatus Thermoplasmatota|c_Thermoplasmata|o_Thermoplasmatales|f_Thermoplasmataceae
0.000263423	3	0	G	2302	g_Thermoplasma	7	-_root|-_cellular organisms|d_Archaea|p_Candidatus Thermoplasmatota|c_Thermoplasmata|o_Thermoplasmatales|f_Thermoplasmataceae|g_Thermoplasma
0.000263423	3	3	S	50339	s_Thermoplasma volcanium	8	-_root|-_cellular organisms|d_Archaea|p_Candidatus Thermoplasmatota|c_Thermoplasmata|o_Thermoplasmatales|f_Thermoplasmataceae|g_Thermoplasma|s_Thermoplasma volcanium
0.00280985	32	0	O	1235850	o_Methanomassiliicoccales	5	-_root|-_cellular organisms|d_Archaea|p_Candidatus Thermoplasmatota|c_Thermoplasmata|o_Methanomassiliicoccales
0.00184396	21	0	F	1577788	f_Methanomassiliicoccaceae	6	-_root|-_cellular organisms|d_Archaea|p_Candidatus Thermoplasmatota|c_Thermoplasmata|o_Methanomassiliicoccales|f_Methanomassiliicoccaceae
0.00158054	18	0	G	1080709	g_Methanomassiliicoccus	7	-_root|-_cellular organisms|d_Archaea|p_Candidatus Thermoplasmatota|c_Thermoplasmata|o_Methanomassiliicoccales|f_Methanomassiliicoccaceae|g_Methanomassiliicoccus
0.00158054	18	18	S	1406512	s_Candidatus Methanomassiliicoccus intestinalis	8	-_root|-_cellular organisms|d_Archaea|p_Candidatus Thermoplasmatota|c_Thermoplasmata|o_Methanomassiliicoccales|f_Methanomassiliicoccaceae|g_Methanomassiliicoccus|s_Candidatus Methanomassiliicoccus intestinalis
0.000263423	3	0	G	1607807	g_Candidatus Methanoplasma	7	-_root|-_cellular organisms|d_Archaea|p_Candidatus Thermoplasmatota|c_Thermoplasmata|o_Methanomassiliicoccales|f_Methanomassiliicoccaceae|g_Candidatus Methanoplasma
0.000263423	3	3	S	1577791	s_Candidatus Methanoplasma termitum	8	-_root|-_cellular organisms|d_Archaea|p_Candidatus Thermoplasmatota|c_Thermoplasmata|o_Methanomassiliicoccales|f_Methanomassiliicoccaceae|g_Candidatus Methanoplasma|s_Candidatus Methanoplasma termitum
0.000965885	11	0	F	2517203	f_Methanomethylophilaceae	6	-_root|-_cellular organisms|d_Archaea|p_Candidatus Thermoplasmatota|c_Thermoplasmata|o_Methanomassiliicoccales|f_Methanomethylophilaceae
0.000965885	11	0	G	1291539	g_Methanomethylophilus	7	-_root|-_cellular organisms|d_Archaea|p_Candidatus Thermoplasmatota|c_Thermoplasmata|o_Methanomassiliicoccales|f_Methanomethylophilaceae|g_Methanomethylophilus
0.000965885	11	11	S	1291540	s_Methanomethylophilus alvi	8	-_root|-_cellular organisms|d_Archaea|p_Candidatus Thermoplasmatota|c_Thermoplasmata|o_Methanomassiliicoccales|f_Methanomethylophilaceae|g_Methanomethylophilus|s_Methanomethylophilus alvi
0.00333669	38	0	-	1803510	#NAME?	4	-_root|-_cellular organisms|d_Archaea|p_Candidatus Thermoplasmatota|-_DHVE2 group
0.00333669	38	0	G	379546	g_Candidatus Aciduliprofundum	5	-_root|-_cellular organisms|d_Archaea|p_Candidatus Thermoplasmatota|-_DHVE2 group|g_Candidatus Aciduliprofundum
0.00210739	24	24	S	379547	s_Candidatus Aciduliprofundum boonei	6	-_root|-_cellular organisms|d_Archaea|p_Candidatus Thermoplasmatota|-_DHVE2 group|g_Candidatus Aciduliprofundum|s_Candidatus Aciduliprofundum boonei
0.0011415	13	0	-	2633939	#NAME?	6	-_root|-_cellular organisms|d_Archaea|p_Candidatus Thermoplasmatota|-_DHVE2 group|g_Candidatus Aciduliprofundum|-_unclassified Aciduliprofundum
0.0011415	13	13	S	673860	s_Aciduliprofundum sp. MAR08-339	7	-_root|-_cellular organisms|d_Archaea|p_Candidatus Thermoplasmatota|-_DHVE2 group|g_Candidatus Aciduliprofundum|-_unclassified Aciduliprofundum|s_Aciduliprofundum sp. MAR08-339
0.00930762	106	0	-	1935183	#NAME?	3	-_root|-_cellular organisms|d_Archaea|-_Asgard group
0.00930762	106	0	P	1655434	p_Candidatus Lokiarchaeota	4	-_root|-_cellular organisms|d_Archaea|-_Asgard group|p_Candidatus Lokiarchaeota
0.00579531	66	0	G	1655637	g_Candidatus Lokiarchaeum	5	-_root|-_cellular organisms|d_Archaea|-_Asgard group|p_Candidatus Lokiarchaeota|g_Candidatus Lokiarchaeum
0.00579531	66	66	S	2951803	s_Candidatus Lokiarchaeum ossiferum	6	-_root|-_cellular organisms|d_Archaea|-_Asgard group|p_Candidatus Lokiarchaeota|g_Candidatus Lokiarchaeum|s_Candidatus Lokiarchaeum ossiferum
0.00351231	40	0	C	3049162	c_Candidatus Lokiarchaeia	5	-_root|-_cellular organisms|d_Archaea|-_Asgard group|p_Candidatus Lokiarchaeota|c_Candidatus Lokiarchaeia
0.00351231	40	0	O	3049163	o_Candidatus Prometheoarchaeales	6	-_root|-_cellular organisms|d_Archaea|-_Asgard group|p_Candidatus Lokiarchaeota|c_Candidatus Lokiarchaeia|o_Candidatus Prometheoarchaeales
0.00351231	40	0	F	3049164	f_Candidatus Prometheoarchaeaceae	7	-_root|-_cellular organisms|d_Archaea|-_Asgard group|p_Candidatus Lokiarchaeota|c_Candidatus Lokiarchaeia|o_Candidatus Prometheoarchaeales|f_Candidatus Prometheoarchaeaceae
0.00351231	40	0	G	2732160	g_Candidatus Prometheoarchaeum	8	-_root|-_cellular organisms|d_Archaea|-_Asgard group|p_Candidatus Lokiarchaeota|c_Candidatus Lokiarchaeia|o_Candidatus Prometheoarchaeales|f_Candidatus Prometheoarchaeaceae|g_Candidatus Prometheoarchaeum
0.00351231	40	40	S	2594042	s_Candidatus Prometheoarchaeum syntrophicum	9	-_root|-_cellular organisms|d_Archaea|-_Asgard group|p_Candidatus Lokiarchaeota|c_Candidatus Lokiarchaeia|o_Candidatus Prometheoarchaeales|f_Candidatus Prometheoarchaeaceae|g_Candidatus Prometheoarchaeum|s_Candidatus Prometheoarchaeum syntrophicum
0.00280985	32	0	-	1783276	#NAME?	3	-_root|-_cellular organisms|d_Archaea|-_DPANN group
0.00140492	16	0	P	1462430	p_Candidatus Nanohalarchaeota	4	-_root|-_cellular organisms|d_Archaea|-_DPANN group|p_Candidatus Nanohalarchaeota
0.0011415	13	0	-	2856064	#NAME?	5	-_root|-_cellular organisms|d_Archaea|-_DPANN group|p_Candidatus Nanohalarchaeota|-_Candidatus Nanohalarchaeota incertae sedis
0.000614654	7	0	G	3157592	g_Candidatus Nanohalococcus	6	-_root|-_cellular organisms|d_Archaea|-_DPANN group|p_Candidatus Nanohalarchaeota|-_Candidatus Nanohalarchaeota incertae sedis|g_Candidatus Nanohalococcus
0.000614654	7	7	S	2978047	s_Candidatus Nanohalococcus occultus	7	-_root|-_cellular organisms|d_Archaea|-_DPANN group|p_Candidatus Nanohalarchaeota|-_Candidatus Nanohalarchaeota incertae sedis|g_Candidatus Nanohalococcus|s_Candidatus Nanohalococcus occultus
0.000526846	6	0	G	3157591	g_Candidatus Nanohalovita	6	-_root|-_cellular organisms|d_Archaea|-_DPANN group|p_Candidatus Nanohalarchaeota|-_Candidatus Nanohalarchaeota incertae sedis|g_Candidatus Nanohalovita
0.000526846	6	6	S	2978046	s_Candidatus Nanohalovita haloferacivicina	7	-_root|-_cellular organisms|d_Archaea|-_DPANN group|p_Candidatus Nanohalarchaeota|-_Candidatus Nanohalarchaeota incertae sedis|g_Candidatus Nanohalovita|s_Candidatus Nanohalovita haloferacivicina
0.000263423	3	0	C	2856052	c_Candidatus Nanohalobia	5	-_root|-_cellular organisms|d_Archaea|-_DPANN group|p_Candidatus Nanohalarchaeota|c_Candidatus Nanohalobia
0.000263423	3	0	O	2856053	o_Candidatus Nanohalobiales	6	-_root|-_cellular organisms|d_Archaea|-_DPANN group|p_Candidatus Nanohalarchaeota|c_Candidatus Nanohalobia|o_Candidatus Nanohalobiales
0.000263423	3	0	F	2856054	f_Candidatus Nanohalobiaceae	7	-_root|-_cellular organisms|d_Archaea|-_DPANN group|p_Candidatus Nanohalarchaeota|c_Candidatus Nanohalobia|o_Candidatus Nanohalobiales|f_Candidatus Nanohalobiaceae
0.000263423	3	0	G	2856051	g_Candidatus Nanohalobium	8	-_root|-_cellular organisms|d_Archaea|-_DPANN group|p_Candidatus Nanohalarchaeota|c_Candidatus Nanohalobia|o_Candidatus Nanohalobiales|f_Candidatus Nanohalobiaceae|g_Candidatus Nanohalobium
0.000263423	3	3	S	2565781	s_Candidatus Nanohalobium constans	9	-_root|-_cellular organisms|d_Archaea|-_DPANN group|p_Candidatus Nanohalarchaeota|c_Candidatus Nanohalobia|o_Candidatus Nanohalobiales|f_Candidatus Nanohalobiaceae|g_Candidatus Nanohalobium|s_Candidatus Nanohalobium constans
0.00105369	12	0	P	192989	p_Nanoarchaeota	4	-_root|-_cellular organisms|d_Archaea|-_DPANN group|p_Nanoarchaeota
0.00105369	12	0	C	2974821	c_Nanobdellia	5	-_root|-_cellular organisms|d_Archaea|-_DPANN group|p_Nanoarchaeota|c_Nanobdellia
0.00105369	12	0	O	2974822	o_Nanobdellales	6	-_root|-_cellular organisms|d_Archaea|-_DPANN group|p_Nanoarchaeota|c_Nanobdellia|o_Nanobdellales
0.00105369	12	0	F	2974823	f_Nanobdellaceae	7	-_root|-_cellular organisms|d_Archaea|-_DPANN group|p_Nanoarchaeota|c_Nanobdellia|o_Nanobdellales|f_Nanobdellaceae
0.00105369	12	0	G	2974824	g_Nanobdella	8	-_root|-_cellular organisms|d_Archaea|-_DPANN group|p_Nanoarchaeota|c_Nanobdellia|o_Nanobdellales|f_Nanobdellaceae|g_Nanobdella
0.00105369	12	12	S	2586965	s_Nanobdella aerobiophila	9	-_root|-_cellular organisms|d_Archaea|-_DPANN group|p_Nanoarchaeota|c_Nanobdellia|o_Nanobdellales|f_Nanobdellaceae|g_Nanobdella|s_Nanobdella aerobiophila
0.000351231	4	0	P	1801631	p_Candidatus Micrarchaeota	4	-_root|-_cellular organisms|d_Archaea|-_DPANN group|p_Candidatus Micrarchaeota
0.000351231	4	0	C	2885733	c_Candidatus Micrarchaeia	5	-_root|-_cellular organisms|d_Archaea|-_DPANN group|p_Candidatus Micrarchaeota|c_Candidatus Micrarchaeia
0.000351231	4	0	O	2885734	o_Candidatus Micrarchaeales	6	-_root|-_cellular organisms|d_Archaea|-_DPANN group|p_Candidatus Micrarchaeota|c_Candidatus Micrarchaeia|o_Candidatus Micrarchaeales
0.000351231	4	0	F	2885735	f_Candidatus Micrarchaeaceae	7	-_root|-_cellular organisms|d_Archaea|-_DPANN group|p_Candidatus Micrarchaeota|c_Candidatus Micrarchaeia|o_Candidatus Micrarchaeales|f_Candidatus Micrarchaeaceae
0.000351231	4	0	G	662756	g_Candidatus Micrarchaeum	8	-_root|-_cellular organisms|d_Archaea|-_DPANN group|p_Candidatus Micrarchaeota|c_Candidatus Micrarchaeia|o_Candidatus Micrarchaeales|f_Candidatus Micrarchaeaceae|g_Candidatus Micrarchaeum
0.000351231	4	0	-	2621513	#NAME?	9	-_root|-_cellular organisms|d_Archaea|-_DPANN group|p_Candidatus Micrarchaeota|c_Candidatus Micrarchaeia|o_Candidatus Micrarchaeales|f_Candidatus Micrarchaeaceae|g_Candidatus Micrarchaeum|-_unclassified Candidatus Micrarchaeum
0.000351231	4	4	S	2282148	s_Candidatus Micrarchaeum sp.	10	-_root|-_cellular organisms|d_Archaea|-_DPANN group|p_Candidatus Micrarchaeota|c_Candidatus Micrarchaeia|o_Candidatus Micrarchaeales|f_Candidatus Micrarchaeaceae|g_Candidatus Micrarchaeum|-_unclassified Candidatus Micrarchaeum|s_Candidatus Micrarchaeum sp.
