# Supplementary material for: Insects in agricultural greenhouses: a metagenomic analysis of microbes in Trialeurodes vaporariorum infesting tomato and cucumber crops
Source: Front Plant Sci. 2025 May 19;16:1581707. doi: 10.3389/fpls.2025.1581707 (PMC12127405; doi:10.3389/fpls.2025.1581707)
Supplement: Supplementary file 2 [file Table2.xlsx]

## Sheet: trv.viruses
Percentage	CladeReads	TaxonReads	TaxRank	TaxID	Name	Depth	TaxLineage
100.248	1927	0	-	1	#NAME?	0	#NAME?
100.079	1	0	-	131567	#NAME?	1	-_root|-_cellular organisms
0.16903	1925	0	D	10239	d_Viruses	1	-_root|d_Viruses
0.0727926	829	0	-	2732004	#NAME?	2	-_root|d_Viruses|-_Varidnaviria
0.0727926	829	0	K	2732005	k_Bamfordvirae	3	-_root|d_Viruses|-_Varidnaviria|k_Bamfordvirae
0.0725292	826	0	P	2732007	p_Nucleocytoviricota	4	-_root|d_Viruses|-_Varidnaviria|k_Bamfordvirae|p_Nucleocytoviricota
0.0659436	751	0	C	2732523	c_Megaviricetes	5	-_root|d_Viruses|-_Varidnaviria|k_Bamfordvirae|p_Nucleocytoviricota|c_Megaviricetes
0.0515431	587	0	O	2732554	o_Imitervirales	6	-_root|d_Viruses|-_Varidnaviria|k_Bamfordvirae|p_Nucleocytoviricota|c_Megaviricetes|o_Imitervirales
0.0488211	556	0	F	549779	f_Mimiviridae	7	-_root|d_Viruses|-_Varidnaviria|k_Bamfordvirae|p_Nucleocytoviricota|c_Megaviricetes|o_Imitervirales|f_Mimiviridae
0.0438161	499	0	-	3044648	#NAME?	8	-_root|d_Viruses|-_Varidnaviria|k_Bamfordvirae|p_Nucleocytoviricota|c_Megaviricetes|o_Imitervirales|f_Mimiviridae|-_Megamimivirinae
0.0277472	316	0	G	315393	g_Mimivirus	9	-_root|d_Viruses|-_Varidnaviria|k_Bamfordvirae|p_Nucleocytoviricota|c_Megaviricetes|o_Imitervirales|f_Mimiviridae|-_Megamimivirinae|g_Mimivirus
0.0277472	316	316	S	3047343	s_Mimivirus bradfordmassiliense	10	-_root|d_Viruses|-_Varidnaviria|k_Bamfordvirae|p_Nucleocytoviricota|c_Megaviricetes|o_Imitervirales|f_Mimiviridae|-_Megamimivirinae|g_Mimivirus|s_Mimivirus bradfordmassiliense
0.00509285	58	0	G	3080801	g_Moumouvirus	9	-_root|d_Viruses|-_Varidnaviria|k_Bamfordvirae|p_Nucleocytoviricota|c_Megaviricetes|o_Imitervirales|f_Mimiviridae|-_Megamimivirinae|g_Moumouvirus
0.00289765	33	33	S	1128137	s_Moumouvirus moumou	10	-_root|d_Viruses|-_Varidnaviria|k_Bamfordvirae|p_Nucleocytoviricota|c_Megaviricetes|o_Imitervirales|f_Mimiviridae|-_Megamimivirinae|g_Moumouvirus|s_Moumouvirus moumou
0.00131712	15	15	S	3080759	s_Moumouvirus australiense	10	-_root|d_Viruses|-_Varidnaviria|k_Bamfordvirae|p_Nucleocytoviricota|c_Megaviricetes|o_Imitervirales|f_Mimiviridae|-_Megamimivirinae|g_Moumouvirus|s_Moumouvirus australiense
0.000790269	9	9	S	3080760	s_Moumouvirus goulettemassiliense	10	-_root|d_Viruses|-_Varidnaviria|k_Bamfordvirae|p_Nucleocytoviricota|c_Megaviricetes|o_Imitervirales|f_Mimiviridae|-_Megamimivirinae|g_Moumouvirus|s_Moumouvirus goulettemassiliense
0.00491723	56	0	G	2094720	g_Tupanvirus	9	-_root|d_Viruses|-_Varidnaviria|k_Bamfordvirae|p_Nucleocytoviricota|c_Megaviricetes|o_Imitervirales|f_Mimiviridae|-_Megamimivirinae|g_Tupanvirus
0.00333669	38	38	S	2126984	s_Tupanvirus deep ocean	10	-_root|d_Viruses|-_Varidnaviria|k_Bamfordvirae|p_Nucleocytoviricota|c_Megaviricetes|o_Imitervirales|f_Mimiviridae|-_Megamimivirinae|g_Tupanvirus|s_Tupanvirus deep ocean
0.00158054	18	18	S	2126985	s_Tupanvirus soda lake	10	-_root|d_Viruses|-_Varidnaviria|k_Bamfordvirae|p_Nucleocytoviricota|c_Megaviricetes|o_Imitervirales|f_Mimiviridae|-_Megamimivirinae|g_Tupanvirus|s_Tupanvirus soda lake
0.00377573	43	0	G	3044761	g_Megavirus	9	-_root|d_Viruses|-_Varidnaviria|k_Bamfordvirae|p_Nucleocytoviricota|c_Megaviricetes|o_Imitervirales|f_Mimiviridae|-_Megamimivirinae|g_Megavirus
0.00210739	24	24	S	3060302	s_Megavirus powaiense	10	-_root|d_Viruses|-_Varidnaviria|k_Bamfordvirae|p_Nucleocytoviricota|c_Megaviricetes|o_Imitervirales|f_Mimiviridae|-_Megamimivirinae|g_Megavirus|s_Megavirus powaiense
0.00158054	18	18	S	3060301	s_Megavirus chilense	10	-_root|d_Viruses|-_Varidnaviria|k_Bamfordvirae|p_Nucleocytoviricota|c_Megaviricetes|o_Imitervirales|f_Mimiviridae|-_Megamimivirinae|g_Megavirus|s_Megavirus chilense
0.00219519	25	0	G	3044693	g_Cotonvirus	9	-_root|d_Viruses|-_Varidnaviria|k_Bamfordvirae|p_Nucleocytoviricota|c_Megaviricetes|o_Imitervirales|f_Mimiviridae|-_Megamimivirinae|g_Cotonvirus
0.00219519	25	25	S	3059904	s_Cotonvirus japonicum	10	-_root|d_Viruses|-_Varidnaviria|k_Bamfordvirae|p_Nucleocytoviricota|c_Megaviricetes|o_Imitervirales|f_Mimiviridae|-_Megamimivirinae|g_Cotonvirus|s_Cotonvirus japonicum
0.00447819	51	0	-	1977630	#NAME?	8	-_root|d_Viruses|-_Varidnaviria|k_Bamfordvirae|p_Nucleocytoviricota|c_Megaviricetes|o_Imitervirales|f_Mimiviridae|-_Klosneuvirinae
0.00263423	30	0	G	2763561	g_Fadolivirus	9	-_root|d_Viruses|-_Varidnaviria|k_Bamfordvirae|p_Nucleocytoviricota|c_Megaviricetes|o_Imitervirales|f_Mimiviridae|-_Klosneuvirinae|g_Fadolivirus
0.00263423	30	30	S	3060017	s_Fadolivirus algeromassiliense	10	-_root|d_Viruses|-_Varidnaviria|k_Bamfordvirae|p_Nucleocytoviricota|c_Megaviricetes|o_Imitervirales|f_Mimiviridae|-_Klosneuvirinae|g_Fadolivirus|s_Fadolivirus algeromassiliense
0.00184396	21	0	G	3044842	g_Theiavirus	9	-_root|d_Viruses|-_Varidnaviria|k_Bamfordvirae|p_Nucleocytoviricota|c_Megaviricetes|o_Imitervirales|f_Mimiviridae|-_Klosneuvirinae|g_Theiavirus
0.00184396	21	21	S	3060737	s_Theiavirus salishense	10	-_root|d_Viruses|-_Varidnaviria|k_Bamfordvirae|p_Nucleocytoviricota|c_Megaviricetes|o_Imitervirales|f_Mimiviridae|-_Klosneuvirinae|g_Theiavirus|s_Theiavirus salishense
0.000526846	6	0	-	3044638	#NAME?	8	-_root|d_Viruses|-_Varidnaviria|k_Bamfordvirae|p_Nucleocytoviricota|c_Megaviricetes|o_Imitervirales|f_Mimiviridae|-_Aliimimivirinae
0.000526846	6	0	G	3044800	g_Rheavirus	9	-_root|d_Viruses|-_Varidnaviria|k_Bamfordvirae|p_Nucleocytoviricota|c_Megaviricetes|o_Imitervirales|f_Mimiviridae|-_Aliimimivirinae|g_Rheavirus
0.000526846	6	6	S	3047716	s_Rheavirus sinusmexicani	10	-_root|d_Viruses|-_Varidnaviria|k_Bamfordvirae|p_Nucleocytoviricota|c_Megaviricetes|o_Imitervirales|f_Mimiviridae|-_Aliimimivirinae|g_Rheavirus|s_Rheavirus sinusmexicani
0.002283	26	0	F	3044476	f_Schizomimiviridae	7	-_root|d_Viruses|-_Varidnaviria|k_Bamfordvirae|p_Nucleocytoviricota|c_Megaviricetes|o_Imitervirales|f_Schizomimiviridae
0.00158054	18	0	G	3044674	g_Biavirus	8	-_root|d_Viruses|-_Varidnaviria|k_Bamfordvirae|p_Nucleocytoviricota|c_Megaviricetes|o_Imitervirales|f_Schizomimiviridae|g_Biavirus
0.00158054	18	18	S	3059777	s_Biavirus raunefjordenense	9	-_root|d_Viruses|-_Varidnaviria|k_Bamfordvirae|p_Nucleocytoviricota|c_Megaviricetes|o_Imitervirales|f_Schizomimiviridae|g_Biavirus|s_Biavirus raunefjordenense
0.000702462	8	0	G	3044747	g_Kratosvirus	8	-_root|d_Viruses|-_Varidnaviria|k_Bamfordvirae|p_Nucleocytoviricota|c_Megaviricetes|o_Imitervirales|f_Schizomimiviridae|g_Kratosvirus
0.000702462	8	8	S	3060070	s_Kratosvirus quantuckense	9	-_root|d_Viruses|-_Varidnaviria|k_Bamfordvirae|p_Nucleocytoviricota|c_Megaviricetes|o_Imitervirales|f_Schizomimiviridae|g_Kratosvirus|s_Kratosvirus quantuckense
0.000439039	5	0	F	3044456	f_Allomimiviridae	7	-_root|d_Viruses|-_Varidnaviria|k_Bamfordvirae|p_Nucleocytoviricota|c_Megaviricetes|o_Imitervirales|f_Allomimiviridae
0.000439039	5	0	G	3044727	g_Heliosvirus	8	-_root|d_Viruses|-_Varidnaviria|k_Bamfordvirae|p_Nucleocytoviricota|c_Megaviricetes|o_Imitervirales|f_Allomimiviridae|g_Heliosvirus
0.000439039	5	5	S	3060030	s_Heliosvirus raunefjordenense	9	-_root|d_Viruses|-_Varidnaviria|k_Bamfordvirae|p_Nucleocytoviricota|c_Megaviricetes|o_Imitervirales|f_Allomimiviridae|g_Heliosvirus|s_Heliosvirus raunefjordenense
0.00895639	102	0	O	2732524	o_Algavirales	6	-_root|d_Viruses|-_Varidnaviria|k_Bamfordvirae|p_Nucleocytoviricota|c_Megaviricetes|o_Algavirales
0.00895639	102	0	F	10501	f_Phycodnaviridae	7	-_root|d_Viruses|-_Varidnaviria|k_Bamfordvirae|p_Nucleocytoviricota|c_Megaviricetes|o_Algavirales|f_Phycodnaviridae
0.00465381	53	0	G	181086	g_Prymnesiovirus	8	-_root|d_Viruses|-_Varidnaviria|k_Bamfordvirae|p_Nucleocytoviricota|c_Megaviricetes|o_Algavirales|f_Phycodnaviridae|g_Prymnesiovirus
0.00465381	53	0	-	358403	#NAME?	9	-_root|d_Viruses|-_Varidnaviria|k_Bamfordvirae|p_Nucleocytoviricota|c_Megaviricetes|o_Algavirales|f_Phycodnaviridae|g_Prymnesiovirus|-_unclassified Prymnesiovirus
0.00368792	42	42	S	2565304	s_Chrysochromulina parva virus	10	-_root|d_Viruses|-_Varidnaviria|k_Bamfordvirae|p_Nucleocytoviricota|c_Megaviricetes|o_Algavirales|f_Phycodnaviridae|g_Prymnesiovirus|-_unclassified Prymnesiovirus|s_Chrysochromulina parva virus
0.000965885	11	11	S	251749	s_Phaeocystis globosa virus	10	-_root|d_Viruses|-_Varidnaviria|k_Bamfordvirae|p_Nucleocytoviricota|c_Megaviricetes|o_Algavirales|f_Phycodnaviridae|g_Prymnesiovirus|-_unclassified Prymnesiovirus|s_Phaeocystis globosa virus
0.00254642	29	0	-	455363	#NAME?	8	-_root|d_Viruses|-_Varidnaviria|k_Bamfordvirae|p_Nucleocytoviricota|c_Megaviricetes|o_Algavirales|f_Phycodnaviridae|-_unclassified Phycodnaviridae
0.00166835	19	19	S	2023057	s_Orpheovirus IHUMI-LCC2	9	-_root|d_Viruses|-_Varidnaviria|k_Bamfordvirae|p_Nucleocytoviricota|c_Megaviricetes|o_Algavirales|f_Phycodnaviridae|-_unclassified Phycodnaviridae|s_Orpheovirus IHUMI-LCC2
0.000878077	10	10	S	455364	s_Chrysochromulina ericina virus	9	-_root|d_Viruses|-_Varidnaviria|k_Bamfordvirae|p_Nucleocytoviricota|c_Megaviricetes|o_Algavirales|f_Phycodnaviridae|-_unclassified Phycodnaviridae|s_Chrysochromulina ericina virus
0.000702462	8	0	G	181084	g_Prasinovirus	8	-_root|d_Viruses|-_Varidnaviria|k_Bamfordvirae|p_Nucleocytoviricota|c_Megaviricetes|o_Algavirales|f_Phycodnaviridae|g_Prasinovirus
0.000351231	4	4	S	3241176	s_Prasinovirus micromonas	9	-_root|d_Viruses|-_Varidnaviria|k_Bamfordvirae|p_Nucleocytoviricota|c_Megaviricetes|o_Algavirales|f_Phycodnaviridae|g_Prasinovirus|s_Prasinovirus micromonas
0.000351231	4	0	-	880158	#NAME?	9	-_root|d_Viruses|-_Varidnaviria|k_Bamfordvirae|p_Nucleocytoviricota|c_Megaviricetes|o_Algavirales|f_Phycodnaviridae|g_Prasinovirus|-_unclassified Prasinovirus
0.000351231	4	4	S	696472	s_Ostreococcus tauri virus 2	10	-_root|d_Viruses|-_Varidnaviria|k_Bamfordvirae|p_Nucleocytoviricota|c_Megaviricetes|o_Algavirales|f_Phycodnaviridae|g_Prasinovirus|-_unclassified Prasinovirus|s_Ostreococcus tauri virus 2
0.000526846	6	0	G	346673	g_Coccolithovirus	8	-_root|d_Viruses|-_Varidnaviria|k_Bamfordvirae|p_Nucleocytoviricota|c_Megaviricetes|o_Algavirales|f_Phycodnaviridae|g_Coccolithovirus
0.000526846	6	6	S	181082	s_Emiliania huxleyi virus 86	9	-_root|d_Viruses|-_Varidnaviria|k_Bamfordvirae|p_Nucleocytoviricota|c_Megaviricetes|o_Algavirales|f_Phycodnaviridae|g_Coccolithovirus|s_Emiliania huxleyi virus 86
0.000526846	6	0	G	181085	g_Phaeovirus	8	-_root|d_Viruses|-_Varidnaviria|k_Bamfordvirae|p_Nucleocytoviricota|c_Megaviricetes|o_Algavirales|f_Phycodnaviridae|g_Phaeovirus
0.000526846	6	6	S	231992	s_Feldmannia irregularis virus a	9	-_root|d_Viruses|-_Varidnaviria|k_Bamfordvirae|p_Nucleocytoviricota|c_Megaviricetes|o_Algavirales|f_Phycodnaviridae|g_Phaeovirus|s_Feldmannia irregularis virus a
0.00544408	62	0	O	2732555	o_Pimascovirales	6	-_root|d_Viruses|-_Varidnaviria|k_Bamfordvirae|p_Nucleocytoviricota|c_Megaviricetes|o_Pimascovirales
0.00368792	42	0	F	10486	f_Iridoviridae	7	-_root|d_Viruses|-_Varidnaviria|k_Bamfordvirae|p_Nucleocytoviricota|c_Megaviricetes|o_Pimascovirales|f_Iridoviridae
0.00307327	35	0	-	2017757	#NAME?	8	-_root|d_Viruses|-_Varidnaviria|k_Bamfordvirae|p_Nucleocytoviricota|c_Megaviricetes|o_Pimascovirales|f_Iridoviridae|-_Betairidovirinae
0.00210739	24	0	G	10491	g_Chloriridovirus	9	-_root|d_Viruses|-_Varidnaviria|k_Bamfordvirae|p_Nucleocytoviricota|c_Megaviricetes|o_Pimascovirales|f_Iridoviridae|-_Betairidovirinae|g_Chloriridovirus
0.0011415	13	0	-	2570372	#NAME?	10	-_root|d_Viruses|-_Varidnaviria|k_Bamfordvirae|p_Nucleocytoviricota|c_Megaviricetes|o_Pimascovirales|f_Iridoviridae|-_Betairidovirinae|g_Chloriridovirus|-_unclassified Chloriridovirus
0.0011415	13	13	S	1301280	s_Invertebrate iridovirus 25	11	-_root|d_Viruses|-_Varidnaviria|k_Bamfordvirae|p_Nucleocytoviricota|c_Megaviricetes|o_Pimascovirales|f_Iridoviridae|-_Betairidovirinae|g_Chloriridovirus|-_unclassified Chloriridovirus|s_Invertebrate iridovirus 25
0.000526846	6	6	S	345195	s_Invertebrate iridescent virus 9	10	-_root|d_Viruses|-_Varidnaviria|k_Bamfordvirae|p_Nucleocytoviricota|c_Megaviricetes|o_Pimascovirales|f_Iridoviridae|-_Betairidovirinae|g_Chloriridovirus|s_Invertebrate iridescent virus 9
0.000439039	5	5	S	345198	s_Invertebrate iridescent virus 22	10	-_root|d_Viruses|-_Varidnaviria|k_Bamfordvirae|p_Nucleocytoviricota|c_Megaviricetes|o_Pimascovirales|f_Iridoviridae|-_Betairidovirinae|g_Chloriridovirus|s_Invertebrate iridescent virus 22
0.000965885	11	0	G	2842631	g_Daphniairidovirus	9	-_root|d_Viruses|-_Varidnaviria|k_Bamfordvirae|p_Nucleocytoviricota|c_Megaviricetes|o_Pimascovirales|f_Iridoviridae|-_Betairidovirinae|g_Daphniairidovirus
0.000965885	11	11	S	2844058	s_Daphniairidovirus tvaerminne	10	-_root|d_Viruses|-_Varidnaviria|k_Bamfordvirae|p_Nucleocytoviricota|c_Megaviricetes|o_Pimascovirales|f_Iridoviridae|-_Betairidovirinae|g_Daphniairidovirus|s_Daphniairidovirus tvaerminne
0.000614654	7	0	-	2017756	#NAME?	8	-_root|d_Viruses|-_Varidnaviria|k_Bamfordvirae|p_Nucleocytoviricota|c_Megaviricetes|o_Pimascovirales|f_Iridoviridae|-_Alphairidovirinae
0.000614654	7	0	G	10494	g_Lymphocystivirus	9	-_root|d_Viruses|-_Varidnaviria|k_Bamfordvirae|p_Nucleocytoviricota|c_Megaviricetes|o_Pimascovirales|f_Iridoviridae|-_Alphairidovirinae|g_Lymphocystivirus
0.000614654	7	7	S	2704413	s_Lymphocystis disease virus 4	10	-_root|d_Viruses|-_Varidnaviria|k_Bamfordvirae|p_Nucleocytoviricota|c_Megaviricetes|o_Pimascovirales|f_Iridoviridae|-_Alphairidovirinae|g_Lymphocystivirus|s_Lymphocystis disease virus 4
0.00122931	14	0	F	944644	f_Marseilleviridae	7	-_root|d_Viruses|-_Varidnaviria|k_Bamfordvirae|p_Nucleocytoviricota|c_Megaviricetes|o_Pimascovirales|f_Marseilleviridae
0.00122931	14	0	G	1513458	g_Marseillevirus	8	-_root|d_Viruses|-_Varidnaviria|k_Bamfordvirae|p_Nucleocytoviricota|c_Megaviricetes|o_Pimascovirales|f_Marseilleviridae|g_Marseillevirus
0.00122931	14	0	-	1813598	#NAME?	9	-_root|d_Viruses|-_Varidnaviria|k_Bamfordvirae|p_Nucleocytoviricota|c_Megaviricetes|o_Pimascovirales|f_Marseilleviridae|g_Marseillevirus|-_unclassified Marseillevirus
0.000702462	8	8	S	1813599	s_Brazilian marseillevirus	10	-_root|d_Viruses|-_Varidnaviria|k_Bamfordvirae|p_Nucleocytoviricota|c_Megaviricetes|o_Pimascovirales|f_Marseilleviridae|g_Marseillevirus|-_unclassified Marseillevirus|s_Brazilian marseillevirus
0.000526846	6	6	S	1955558	s_Noumeavirus	10	-_root|d_Viruses|-_Varidnaviria|k_Bamfordvirae|p_Nucleocytoviricota|c_Megaviricetes|o_Pimascovirales|f_Marseilleviridae|g_Marseillevirus|-_unclassified Marseillevirus|s_Noumeavirus
0.000526846	6	0	F	43682	f_Ascoviridae	7	-_root|d_Viruses|-_Varidnaviria|k_Bamfordvirae|p_Nucleocytoviricota|c_Megaviricetes|o_Pimascovirales|f_Ascoviridae
0.000526846	6	0	G	43680	g_Ascovirus	8	-_root|d_Viruses|-_Varidnaviria|k_Bamfordvirae|p_Nucleocytoviricota|c_Megaviricetes|o_Pimascovirales|f_Ascoviridae|g_Ascovirus
0.000526846	6	0	-	328613	#NAME?	9	-_root|d_Viruses|-_Varidnaviria|k_Bamfordvirae|p_Nucleocytoviricota|c_Megaviricetes|o_Pimascovirales|f_Ascoviridae|g_Ascovirus|-_unclassified Ascovirus
0.000526846	6	6	S	328615	s_Trichoplusia ni ascovirus 2c	10	-_root|d_Viruses|-_Varidnaviria|k_Bamfordvirae|p_Nucleocytoviricota|c_Megaviricetes|o_Pimascovirales|f_Ascoviridae|g_Ascovirus|-_unclassified Ascovirus|s_Trichoplusia ni ascovirus 2c
0.00658558	75	0	C	2732525	c_Pokkesviricetes	5	-_root|d_Viruses|-_Varidnaviria|k_Bamfordvirae|p_Nucleocytoviricota|c_Pokkesviricetes
0.00658558	75	0	O	2732527	o_Chitovirales	6	-_root|d_Viruses|-_Varidnaviria|k_Bamfordvirae|p_Nucleocytoviricota|c_Pokkesviricetes|o_Chitovirales
0.00658558	75	0	F	10240	f_Poxviridae	7	-_root|d_Viruses|-_Varidnaviria|k_Bamfordvirae|p_Nucleocytoviricota|c_Pokkesviricetes|o_Chitovirales|f_Poxviridae
0.00377573	43	0	-	10284	#NAME?	8	-_root|d_Viruses|-_Varidnaviria|k_Bamfordvirae|p_Nucleocytoviricota|c_Pokkesviricetes|o_Chitovirales|f_Poxviridae|-_Entomopoxvirinae
0.00351231	40	0	G	10286	g_Betaentomopoxvirus	9	-_root|d_Viruses|-_Varidnaviria|k_Bamfordvirae|p_Nucleocytoviricota|c_Pokkesviricetes|o_Chitovirales|f_Poxviridae|-_Entomopoxvirinae|g_Betaentomopoxvirus
0.00193177	22	22	S	1993631	s_Choristoneura rosaceana entomopoxvirus	10	-_root|d_Viruses|-_Varidnaviria|k_Bamfordvirae|p_Nucleocytoviricota|c_Pokkesviricetes|o_Chitovirales|f_Poxviridae|-_Entomopoxvirinae|g_Betaentomopoxvirus|s_Choristoneura rosaceana entomopoxvirus
0.000790269	9	9	S	1179664	s_Mythimna separata entomopoxvirus	10	-_root|d_Viruses|-_Varidnaviria|k_Bamfordvirae|p_Nucleocytoviricota|c_Pokkesviricetes|o_Chitovirales|f_Poxviridae|-_Entomopoxvirinae|g_Betaentomopoxvirus|s_Mythimna separata entomopoxvirus
0.000351231	4	4	S	28321	s_Betaentomopoxvirus amoorei	10	-_root|d_Viruses|-_Varidnaviria|k_Bamfordvirae|p_Nucleocytoviricota|c_Pokkesviricetes|o_Chitovirales|f_Poxviridae|-_Entomopoxvirinae|g_Betaentomopoxvirus|s_Betaentomopoxvirus amoorei
0.000351231	4	4	S	10288	s_Choristoneura biennis entomopoxvirus	10	-_root|d_Viruses|-_Varidnaviria|k_Bamfordvirae|p_Nucleocytoviricota|c_Pokkesviricetes|o_Chitovirales|f_Poxviridae|-_Entomopoxvirinae|g_Betaentomopoxvirus|s_Choristoneura biennis entomopoxvirus
0.000263423	3	0	G	62098	g_Alphaentomopoxvirus	9	-_root|d_Viruses|-_Varidnaviria|k_Bamfordvirae|p_Nucleocytoviricota|c_Pokkesviricetes|o_Chitovirales|f_Poxviridae|-_Entomopoxvirinae|g_Alphaentomopoxvirus
0.000263423	3	3	S	62099	s_Alphaentomopoxvirus acuprea	10	-_root|d_Viruses|-_Varidnaviria|k_Bamfordvirae|p_Nucleocytoviricota|c_Pokkesviricetes|o_Chitovirales|f_Poxviridae|-_Entomopoxvirinae|g_Alphaentomopoxvirus|s_Alphaentomopoxvirus acuprea
0.00280985	32	0	-	10241	#NAME?	8	-_root|d_Viruses|-_Varidnaviria|k_Bamfordvirae|p_Nucleocytoviricota|c_Pokkesviricetes|o_Chitovirales|f_Poxviridae|-_Chordopoxvirinae
0.000878077	10	0	G	10260	g_Avipoxvirus	9	-_root|d_Viruses|-_Varidnaviria|k_Bamfordvirae|p_Nucleocytoviricota|c_Pokkesviricetes|o_Chitovirales|f_Poxviridae|-_Chordopoxvirinae|g_Avipoxvirus
0.000614654	7	7	S	648998	s_Penguinpox virus	10	-_root|d_Viruses|-_Varidnaviria|k_Bamfordvirae|p_Nucleocytoviricota|c_Pokkesviricetes|o_Chitovirales|f_Poxviridae|-_Chordopoxvirinae|g_Avipoxvirus|s_Penguinpox virus
0.000263423	3	3	S	336486	s_Turkeypox virus	10	-_root|d_Viruses|-_Varidnaviria|k_Bamfordvirae|p_Nucleocytoviricota|c_Pokkesviricetes|o_Chitovirales|f_Poxviridae|-_Chordopoxvirinae|g_Avipoxvirus|s_Turkeypox virus
0.000702462	8	0	G	2733301	g_Vespertilionpoxvirus	9	-_root|d_Viruses|-_Varidnaviria|k_Bamfordvirae|p_Nucleocytoviricota|c_Pokkesviricetes|o_Chitovirales|f_Poxviridae|-_Chordopoxvirinae|g_Vespertilionpoxvirus
0.000702462	8	8	S	1329402	s_Eptesipox virus	10	-_root|d_Viruses|-_Varidnaviria|k_Bamfordvirae|p_Nucleocytoviricota|c_Pokkesviricetes|o_Chitovirales|f_Poxviridae|-_Chordopoxvirinae|g_Vespertilionpoxvirus|s_Eptesipox virus
0.000526846	6	0	G	2733298	g_Pteropopoxvirus	9	-_root|d_Viruses|-_Varidnaviria|k_Bamfordvirae|p_Nucleocytoviricota|c_Pokkesviricetes|o_Chitovirales|f_Poxviridae|-_Chordopoxvirinae|g_Pteropopoxvirus
0.000526846	6	6	S	1873698	s_Pteropox virus	10	-_root|d_Viruses|-_Varidnaviria|k_Bamfordvirae|p_Nucleocytoviricota|c_Pokkesviricetes|o_Chitovirales|f_Poxviridae|-_Chordopoxvirinae|g_Pteropopoxvirus|s_Pteropox virus
0.000351231	4	0	G	10257	g_Parapoxvirus	9	-_root|d_Viruses|-_Varidnaviria|k_Bamfordvirae|p_Nucleocytoviricota|c_Pokkesviricetes|o_Chitovirales|f_Poxviridae|-_Chordopoxvirinae|g_Parapoxvirus
0.000351231	4	4	S	129727	s_Bovine papular stomatitis virus	10	-_root|d_Viruses|-_Varidnaviria|k_Bamfordvirae|p_Nucleocytoviricota|c_Pokkesviricetes|o_Chitovirales|f_Poxviridae|-_Chordopoxvirinae|g_Parapoxvirus|s_Bovine papular stomatitis virus
0.000351231	4	0	G	2005509	g_Centapoxvirus	9	-_root|d_Viruses|-_Varidnaviria|k_Bamfordvirae|p_Nucleocytoviricota|c_Pokkesviricetes|o_Chitovirales|f_Poxviridae|-_Chordopoxvirinae|g_Centapoxvirus
0.000351231	4	4	S	2734570	s_Murmansk microtuspox virus	10	-_root|d_Viruses|-_Varidnaviria|k_Bamfordvirae|p_Nucleocytoviricota|c_Pokkesviricetes|o_Chitovirales|f_Poxviridae|-_Chordopoxvirinae|g_Centapoxvirus|s_Murmansk microtuspox virus
0.000263423	3	0	P	2732008	p_Preplasmiviricota	4	-_root|d_Viruses|-_Varidnaviria|k_Bamfordvirae|p_Preplasmiviricota
0.000263423	3	0	C	2732529	c_Tectiliviricetes	5	-_root|d_Viruses|-_Varidnaviria|k_Bamfordvirae|p_Preplasmiviricota|c_Tectiliviricetes
0.000263423	3	0	O	2732559	o_Rowavirales	6	-_root|d_Viruses|-_Varidnaviria|k_Bamfordvirae|p_Preplasmiviricota|c_Tectiliviricetes|o_Rowavirales
0.000263423	3	0	F	10508	f_Adenoviridae	7	-_root|d_Viruses|-_Varidnaviria|k_Bamfordvirae|p_Preplasmiviricota|c_Tectiliviricetes|o_Rowavirales|f_Adenoviridae
0.000263423	3	0	G	10509	g_Mastadenovirus	8	-_root|d_Viruses|-_Varidnaviria|k_Bamfordvirae|p_Preplasmiviricota|c_Tectiliviricetes|o_Rowavirales|f_Adenoviridae|g_Mastadenovirus
0.000263423	3	3	S	2170002	s_Simian mastadenovirus I	9	-_root|d_Viruses|-_Varidnaviria|k_Bamfordvirae|p_Preplasmiviricota|c_Tectiliviricetes|o_Rowavirales|f_Adenoviridae|g_Mastadenovirus|s_Simian mastadenovirus I
0.04566	520	0	-	2731341	#NAME?	2	-_root|d_Viruses|-_Duplodnaviria
0.04566	520	0	K	2731360	k_Heunggongvirae	3	-_root|d_Viruses|-_Duplodnaviria|k_Heunggongvirae
0.0438161	499	0	P	2731618	p_Uroviricota	4	-_root|d_Viruses|-_Duplodnaviria|k_Heunggongvirae|p_Uroviricota
0.0438161	499	0	C	2731619	c_Caudoviricetes	5	-_root|d_Viruses|-_Duplodnaviria|k_Heunggongvirae|p_Uroviricota|c_Caudoviricetes
0.00614654	70	0	G	2733180	g_Hiyaavirus	6	-_root|d_Viruses|-_Duplodnaviria|k_Heunggongvirae|p_Uroviricota|c_Caudoviricetes|g_Hiyaavirus
0.00614654	70	70	S	2734239	s_Hiyaavirus hiyaa	7	-_root|d_Viruses|-_Duplodnaviria|k_Heunggongvirae|p_Uroviricota|c_Caudoviricetes|g_Hiyaavirus|s_Hiyaavirus hiyaa
0.00421477	48	0	F	2946160	f_Kyanoviridae	6	-_root|d_Viruses|-_Duplodnaviria|k_Heunggongvirae|p_Uroviricota|c_Caudoviricetes|f_Kyanoviridae
0.0011415	13	0	G	2948814	g_Makelovirus	7	-_root|d_Viruses|-_Duplodnaviria|k_Heunggongvirae|p_Uroviricota|c_Caudoviricetes|f_Kyanoviridae|g_Makelovirus
0.0011415	13	13	S	2956181	s_Makelovirus prm1	8	-_root|d_Viruses|-_Duplodnaviria|k_Heunggongvirae|p_Uroviricota|c_Caudoviricetes|f_Kyanoviridae|g_Makelovirus|s_Makelovirus prm1
0.00105369	12	0	-	2960609	#NAME?	7	-_root|d_Viruses|-_Duplodnaviria|k_Heunggongvirae|p_Uroviricota|c_Caudoviricetes|f_Kyanoviridae|-_unclassified Kyanoviridae
0.000439039	5	5	S	1283076	s_Pelagibacter phage HTVC008M	8	-_root|d_Viruses|-_Duplodnaviria|k_Heunggongvirae|p_Uroviricota|c_Caudoviricetes|f_Kyanoviridae|-_unclassified Kyanoviridae|s_Pelagibacter phage HTVC008M
0.000351231	4	4	S	1026955	s_Synechococcus phage S-CRM01	8	-_root|d_Viruses|-_Duplodnaviria|k_Heunggongvirae|p_Uroviricota|c_Caudoviricetes|f_Kyanoviridae|-_unclassified Kyanoviridae|s_Synechococcus phage S-CRM01
0.000263423	3	3	S	929832	s_Cyanophage P-RSM6	8	-_root|d_Viruses|-_Duplodnaviria|k_Heunggongvirae|p_Uroviricota|c_Caudoviricetes|f_Kyanoviridae|-_unclassified Kyanoviridae|s_Cyanophage P-RSM6
0.000614654	7	0	G	2733109	g_Leucotheavirus	7	-_root|d_Viruses|-_Duplodnaviria|k_Heunggongvirae|p_Uroviricota|c_Caudoviricetes|f_Kyanoviridae|g_Leucotheavirus
0.000614654	7	7	S	2734114	s_Leucotheavirus syn30	8	-_root|d_Viruses|-_Duplodnaviria|k_Heunggongvirae|p_Uroviricota|c_Caudoviricetes|f_Kyanoviridae|g_Leucotheavirus|s_Leucotheavirus syn30
0.000439039	5	0	G	2946789	g_Alisovirus	7	-_root|d_Viruses|-_Duplodnaviria|k_Heunggongvirae|p_Uroviricota|c_Caudoviricetes|f_Kyanoviridae|g_Alisovirus
0.000439039	5	5	S	2955237	s_Alisovirus socal22	8	-_root|d_Viruses|-_Duplodnaviria|k_Heunggongvirae|p_Uroviricota|c_Caudoviricetes|f_Kyanoviridae|g_Alisovirus|s_Alisovirus socal22
0.000263423	3	0	G	2948659	g_Chalconvirus	7	-_root|d_Viruses|-_Duplodnaviria|k_Heunggongvirae|p_Uroviricota|c_Caudoviricetes|f_Kyanoviridae|g_Chalconvirus
0.000263423	3	3	S	2955603	s_Chalconvirus acg2014i	8	-_root|d_Viruses|-_Duplodnaviria|k_Heunggongvirae|p_Uroviricota|c_Caudoviricetes|f_Kyanoviridae|g_Chalconvirus|s_Chalconvirus acg2014i
0.000263423	3	0	G	2733096	g_Bellamyvirus	7	-_root|d_Viruses|-_Duplodnaviria|k_Heunggongvirae|p_Uroviricota|c_Caudoviricetes|f_Kyanoviridae|g_Bellamyvirus
0.000263423	3	3	S	2734095	s_Bellamyvirus bellamy	8	-_root|d_Viruses|-_Duplodnaviria|k_Heunggongvirae|p_Uroviricota|c_Caudoviricetes|f_Kyanoviridae|g_Bellamyvirus|s_Bellamyvirus bellamy
0.000263423	3	0	G	3044820	g_Serangoonvirus	7	-_root|d_Viruses|-_Duplodnaviria|k_Heunggongvirae|p_Uroviricota|c_Caudoviricetes|f_Kyanoviridae|g_Serangoonvirus
0.000263423	3	3	S	3060697	s_Serangoonvirus essarone	8	-_root|d_Viruses|-_Duplodnaviria|k_Heunggongvirae|p_Uroviricota|c_Caudoviricetes|f_Kyanoviridae|g_Serangoonvirus|s_Serangoonvirus essarone
0.00412696	47	0	O	1978007	o_Crassvirales	6	-_root|d_Viruses|-_Duplodnaviria|k_Heunggongvirae|p_Uroviricota|c_Caudoviricetes|o_Crassvirales
0.00333669	38	0	F	2942964	f_Intestiviridae	7	-_root|d_Viruses|-_Duplodnaviria|k_Heunggongvirae|p_Uroviricota|c_Caudoviricetes|o_Crassvirales|f_Intestiviridae
0.00254642	29	0	-	2942972	#NAME?	8	-_root|d_Viruses|-_Duplodnaviria|k_Heunggongvirae|p_Uroviricota|c_Caudoviricetes|o_Crassvirales|f_Intestiviridae|-_Crudevirinae
0.00158054	18	0	G	2948697	g_Endlipuvirus	9	-_root|d_Viruses|-_Duplodnaviria|k_Heunggongvirae|p_Uroviricota|c_Caudoviricetes|o_Crassvirales|f_Intestiviridae|-_Crudevirinae|g_Endlipuvirus
0.00158054	18	18	S	2955861	s_Endlipuvirus intestinihominis	10	-_root|d_Viruses|-_Duplodnaviria|k_Heunggongvirae|p_Uroviricota|c_Caudoviricetes|o_Crassvirales|f_Intestiviridae|-_Crudevirinae|g_Endlipuvirus|s_Endlipuvirus intestinihominis
0.000526846	6	0	G	2948671	g_Dabirmavirus	9	-_root|d_Viruses|-_Duplodnaviria|k_Heunggongvirae|p_Uroviricota|c_Caudoviricetes|o_Crassvirales|f_Intestiviridae|-_Crudevirinae|g_Dabirmavirus
0.000526846	6	6	S	2955735	s_Dabirmavirus hominis	10	-_root|d_Viruses|-_Duplodnaviria|k_Heunggongvirae|p_Uroviricota|c_Caudoviricetes|o_Crassvirales|f_Intestiviridae|-_Crudevirinae|g_Dabirmavirus|s_Dabirmavirus hominis
0.000439039	5	0	G	2948652	g_Carjivirus	9	-_root|d_Viruses|-_Duplodnaviria|k_Heunggongvirae|p_Uroviricota|c_Caudoviricetes|o_Crassvirales|f_Intestiviridae|-_Crudevirinae|g_Carjivirus
0.000439039	5	5	S	2955582	s_Carjivirus communis	10	-_root|d_Viruses|-_Duplodnaviria|k_Heunggongvirae|p_Uroviricota|c_Caudoviricetes|o_Crassvirales|f_Intestiviridae|-_Crudevirinae|g_Carjivirus|s_Carjivirus communis
0.000790269	9	0	-	2942976	#NAME?	8	-_root|d_Viruses|-_Duplodnaviria|k_Heunggongvirae|p_Uroviricota|c_Caudoviricetes|o_Crassvirales|f_Intestiviridae|-_Obtuvirinae
0.000790269	9	0	G	2948953	g_Wotdevirus	9	-_root|d_Viruses|-_Duplodnaviria|k_Heunggongvirae|p_Uroviricota|c_Caudoviricetes|o_Crassvirales|f_Intestiviridae|-_Obtuvirinae|g_Wotdevirus
0.000790269	9	9	S	2956698	s_Wotdevirus murinus	10	-_root|d_Viruses|-_Duplodnaviria|k_Heunggongvirae|p_Uroviricota|c_Caudoviricetes|o_Crassvirales|f_Intestiviridae|-_Obtuvirinae|g_Wotdevirus|s_Wotdevirus murinus
0.000439039	5	0	F	2942965	f_Steigviridae	7	-_root|d_Viruses|-_Duplodnaviria|k_Heunggongvirae|p_Uroviricota|c_Caudoviricetes|o_Crassvirales|f_Steigviridae
0.000439039	5	0	-	2942967	#NAME?	8	-_root|d_Viruses|-_Duplodnaviria|k_Heunggongvirae|p_Uroviricota|c_Caudoviricetes|o_Crassvirales|f_Steigviridae|-_Asinivirinae
0.000439039	5	0	G	2948867	g_Pipoluvirus	9	-_root|d_Viruses|-_Duplodnaviria|k_Heunggongvirae|p_Uroviricota|c_Caudoviricetes|o_Crassvirales|f_Steigviridae|-_Asinivirinae|g_Pipoluvirus
0.000439039	5	5	S	2956321	s_Pipoluvirus rarus	10	-_root|d_Viruses|-_Duplodnaviria|k_Heunggongvirae|p_Uroviricota|c_Caudoviricetes|o_Crassvirales|f_Steigviridae|-_Asinivirinae|g_Pipoluvirus|s_Pipoluvirus rarus
0.000351231	4	0	F	2942966	f_Suoliviridae	7	-_root|d_Viruses|-_Duplodnaviria|k_Heunggongvirae|p_Uroviricota|c_Caudoviricetes|o_Crassvirales|f_Suoliviridae
0.000351231	4	0	-	2942975	#NAME?	8	-_root|d_Viruses|-_Duplodnaviria|k_Heunggongvirae|p_Uroviricota|c_Caudoviricetes|o_Crassvirales|f_Suoliviridae|-_Oafivirinae
0.000351231	4	0	G	2946832	g_Bohxovirus	9	-_root|d_Viruses|-_Duplodnaviria|k_Heunggongvirae|p_Uroviricota|c_Caudoviricetes|o_Crassvirales|f_Suoliviridae|-_Oafivirinae|g_Bohxovirus
0.000351231	4	4	S	2955512	s_Bohxovirus oralis	10	-_root|d_Viruses|-_Duplodnaviria|k_Heunggongvirae|p_Uroviricota|c_Caudoviricetes|o_Crassvirales|f_Suoliviridae|-_Oafivirinae|g_Bohxovirus|s_Bohxovirus oralis
0.00333669	38	0	F	2560065	f_Herelleviridae	6	-_root|d_Viruses|-_Duplodnaviria|k_Heunggongvirae|p_Uroviricota|c_Caudoviricetes|f_Herelleviridae
0.00158054	18	0	-	2560081	#NAME?	7	-_root|d_Viruses|-_Duplodnaviria|k_Heunggongvirae|p_Uroviricota|c_Caudoviricetes|f_Herelleviridae|-_Twortvirinae
0.000526846	6	0	G	1980928	g_Sepunavirus	8	-_root|d_Viruses|-_Duplodnaviria|k_Heunggongvirae|p_Uroviricota|c_Caudoviricetes|f_Herelleviridae|-_Twortvirinae|g_Sepunavirus
0.000526846	6	6	S	1980930	s_Sepunavirus SEP1	9	-_root|d_Viruses|-_Duplodnaviria|k_Heunggongvirae|p_Uroviricota|c_Caudoviricetes|f_Herelleviridae|-_Twortvirinae|g_Sepunavirus|s_Sepunavirus SEP1
0.000439039	5	0	G	1857843	g_Kayvirus	8	-_root|d_Viruses|-_Duplodnaviria|k_Heunggongvirae|p_Uroviricota|c_Caudoviricetes|f_Herelleviridae|-_Twortvirinae|g_Kayvirus
0.000439039	5	5	S	1924732	s_Kayvirus G15	9	-_root|d_Viruses|-_Duplodnaviria|k_Heunggongvirae|p_Uroviricota|c_Caudoviricetes|f_Herelleviridae|-_Twortvirinae|g_Kayvirus|s_Kayvirus G15
0.000351231	4	0	G	2732971	g_Sciuriunavirus	8	-_root|d_Viruses|-_Duplodnaviria|k_Heunggongvirae|p_Uroviricota|c_Caudoviricetes|f_Herelleviridae|-_Twortvirinae|g_Sciuriunavirus
0.000351231	4	4	S	2734053	s_Sciuriunavirus SscM1	9	-_root|d_Viruses|-_Duplodnaviria|k_Heunggongvirae|p_Uroviricota|c_Caudoviricetes|f_Herelleviridae|-_Twortvirinae|g_Sciuriunavirus|s_Sciuriunavirus SscM1
0.000263423	3	0	G	1857889	g_Silviavirus	8	-_root|d_Viruses|-_Duplodnaviria|k_Heunggongvirae|p_Uroviricota|c_Caudoviricetes|f_Herelleviridae|-_Twortvirinae|g_Silviavirus
0.000263423	3	3	S	1857890	s_Silviavirus remus	9	-_root|d_Viruses|-_Duplodnaviria|k_Heunggongvirae|p_Uroviricota|c_Caudoviricetes|f_Herelleviridae|-_Twortvirinae|g_Silviavirus|s_Silviavirus remus
0.000965885	11	0	-	2560070	#NAME?	7	-_root|d_Viruses|-_Duplodnaviria|k_Heunggongvirae|p_Uroviricota|c_Caudoviricetes|f_Herelleviridae|-_Bastillevirinae
0.000439039	5	0	G	2842775	g_Jeonjuvirus	8	-_root|d_Viruses|-_Duplodnaviria|k_Heunggongvirae|p_Uroviricota|c_Caudoviricetes|f_Herelleviridae|-_Bastillevirinae|g_Jeonjuvirus
0.000439039	5	5	S	2843756	s_Jeonjuvirus BSP38	9	-_root|d_Viruses|-_Duplodnaviria|k_Heunggongvirae|p_Uroviricota|c_Caudoviricetes|f_Herelleviridae|-_Bastillevirinae|g_Jeonjuvirus|s_Jeonjuvirus BSP38
0.000263423	3	0	G	2842856	g_Matervirus	8	-_root|d_Viruses|-_Duplodnaviria|k_Heunggongvirae|p_Uroviricota|c_Caudoviricetes|f_Herelleviridae|-_Bastillevirinae|g_Matervirus
0.000263423	3	3	S	2560332	s_Matervirus mater	9	-_root|d_Viruses|-_Duplodnaviria|k_Heunggongvirae|p_Uroviricota|c_Caudoviricetes|f_Herelleviridae|-_Bastillevirinae|g_Matervirus|s_Matervirus mater
0.000263423	3	0	G	1911929	g_Caeruleovirus	8	-_root|d_Viruses|-_Duplodnaviria|k_Heunggongvirae|p_Uroviricota|c_Caudoviricetes|f_Herelleviridae|-_Bastillevirinae|g_Caeruleovirus
0.000263423	3	3	S	1985180	s_Caeruleovirus JBP901	9	-_root|d_Viruses|-_Duplodnaviria|k_Heunggongvirae|p_Uroviricota|c_Caudoviricetes|f_Herelleviridae|-_Bastillevirinae|g_Caeruleovirus|s_Caeruleovirus JBP901
0.000790269	9	0	G	2843016	g_Salchichonvirus	7	-_root|d_Viruses|-_Duplodnaviria|k_Heunggongvirae|p_Uroviricota|c_Caudoviricetes|f_Herelleviridae|g_Salchichonvirus
0.000790269	9	9	S	298338	s_Salchichonvirus LP65	8	-_root|d_Viruses|-_Duplodnaviria|k_Heunggongvirae|p_Uroviricota|c_Caudoviricetes|f_Herelleviridae|g_Salchichonvirus|s_Salchichonvirus LP65
0.00333669	38	0	-	2788787	#NAME?	6	-_root|d_Viruses|-_Duplodnaviria|k_Heunggongvirae|p_Uroviricota|c_Caudoviricetes|-_unclassified Caudoviricetes
0.00140492	16	16	S	754058	s_Vibrio phage PWH3a-P1	7	-_root|d_Viruses|-_Duplodnaviria|k_Heunggongvirae|p_Uroviricota|c_Caudoviricetes|-_unclassified Caudoviricetes|s_Vibrio phage PWH3a-P1
0.000614654	7	7	S	1150991	s_Sphingomonas phage PAU	7	-_root|d_Viruses|-_Duplodnaviria|k_Heunggongvirae|p_Uroviricota|c_Caudoviricetes|-_unclassified Caudoviricetes|s_Sphingomonas phage PAU
0.000878077	10	10	S	1458859	s_Shewanella sp. phage 1/4	7	-_root|d_Viruses|-_Duplodnaviria|k_Heunggongvirae|p_Uroviricota|c_Caudoviricetes|-_unclassified Caudoviricetes|s_Shewanella sp. phage 1/4
0.000439039	5	5	S	1220717	s_Rhizobium phage RHEph10	7	-_root|d_Viruses|-_Duplodnaviria|k_Heunggongvirae|p_Uroviricota|c_Caudoviricetes|-_unclassified Caudoviricetes|s_Rhizobium phage RHEph10
0.00272204	31	0	F	2946170	f_Straboviridae	6	-_root|d_Viruses|-_Duplodnaviria|k_Heunggongvirae|p_Uroviricota|c_Caudoviricetes|f_Straboviridae
0.000702462	8	0	-	2842517	#NAME?	7	-_root|d_Viruses|-_Duplodnaviria|k_Heunggongvirae|p_Uroviricota|c_Caudoviricetes|f_Straboviridae|-_Emmerichvirinae
0.000702462	8	0	G	2842588	g_Ceceduovirus	8	-_root|d_Viruses|-_Duplodnaviria|k_Heunggongvirae|p_Uroviricota|c_Caudoviricetes|f_Straboviridae|-_Emmerichvirinae|g_Ceceduovirus
0.000439039	5	5	S	2843653	s_Ceceduovirus cc2	9	-_root|d_Viruses|-_Duplodnaviria|k_Heunggongvirae|p_Uroviricota|c_Caudoviricetes|f_Straboviridae|-_Emmerichvirinae|g_Ceceduovirus|s_Ceceduovirus cc2
0.000263423	3	3	S	2843651	s_Ceceduovirus assw	9	-_root|d_Viruses|-_Duplodnaviria|k_Heunggongvirae|p_Uroviricota|c_Caudoviricetes|f_Straboviridae|-_Emmerichvirinae|g_Ceceduovirus|s_Ceceduovirus assw
0.000702462	8	0	-	1198136	#NAME?	7	-_root|d_Viruses|-_Duplodnaviria|k_Heunggongvirae|p_Uroviricota|c_Caudoviricetes|f_Straboviridae|-_Tevenvirinae
0.000702462	8	0	G	1921704	g_Tegunavirus	8	-_root|d_Viruses|-_Duplodnaviria|k_Heunggongvirae|p_Uroviricota|c_Caudoviricetes|f_Straboviridae|-_Tevenvirinae|g_Tegunavirus
0.000702462	8	8	S	2956491	s_Tegunavirus fheyen901	9	-_root|d_Viruses|-_Duplodnaviria|k_Heunggongvirae|p_Uroviricota|c_Caudoviricetes|f_Straboviridae|-_Tevenvirinae|g_Tegunavirus|s_Tegunavirus fheyen901
0.000526846	6	0	-	2842519	#NAME?	7	-_root|d_Viruses|-_Duplodnaviria|k_Heunggongvirae|p_Uroviricota|c_Caudoviricetes|f_Straboviridae|-_Twarogvirinae
0.000526846	6	0	G	2843159	g_Zedzedvirus	8	-_root|d_Viruses|-_Duplodnaviria|k_Heunggongvirae|p_Uroviricota|c_Caudoviricetes|f_Straboviridae|-_Twarogvirinae|g_Zedzedvirus
0.000526846	6	6	S	2843640	s_Zedzedvirus zz1	9	-_root|d_Viruses|-_Duplodnaviria|k_Heunggongvirae|p_Uroviricota|c_Caudoviricetes|f_Straboviridae|-_Twarogvirinae|g_Zedzedvirus|s_Zedzedvirus zz1
0.000439039	5	0	G	2948770	g_Jiangsuvirus	7	-_root|d_Viruses|-_Duplodnaviria|k_Heunggongvirae|p_Uroviricota|c_Caudoviricetes|f_Straboviridae|g_Jiangsuvirus
0.000439039	5	5	S	2956010	s_Jiangsuvirus pspyzu05	8	-_root|d_Viruses|-_Duplodnaviria|k_Heunggongvirae|p_Uroviricota|c_Caudoviricetes|f_Straboviridae|g_Jiangsuvirus|s_Jiangsuvirus pspyzu05
0.000351231	4	0	G	2948639	g_Bragavirus	7	-_root|d_Viruses|-_Duplodnaviria|k_Heunggongvirae|p_Uroviricota|c_Caudoviricetes|f_Straboviridae|g_Bragavirus
0.000351231	4	4	S	2955535	s_Bragavirus pm5461	8	-_root|d_Viruses|-_Duplodnaviria|k_Heunggongvirae|p_Uroviricota|c_Caudoviricetes|f_Straboviridae|g_Bragavirus|s_Bragavirus pm5461
0.00210739	24	0	-	1911928	#NAME?	6	-_root|d_Viruses|-_Duplodnaviria|k_Heunggongvirae|p_Uroviricota|c_Caudoviricetes|-_Vequintavirinae
0.00184396	21	0	G	2560095	g_Avunavirus	7	-_root|d_Viruses|-_Duplodnaviria|k_Heunggongvirae|p_Uroviricota|c_Caudoviricetes|-_Vequintavirinae|g_Avunavirus
0.00184396	21	21	S	2560440	s_Avunavirus Av05	8	-_root|d_Viruses|-_Duplodnaviria|k_Heunggongvirae|p_Uroviricota|c_Caudoviricetes|-_Vequintavirinae|g_Avunavirus|s_Avunavirus Av05
0.000263423	3	0	G	1914850	g_Certrevirus	7	-_root|d_Viruses|-_Duplodnaviria|k_Heunggongvirae|p_Uroviricota|c_Caudoviricetes|-_Vequintavirinae|g_Certrevirus
0.000263423	3	3	S	1980961	s_Certrevirus phiTE	8	-_root|d_Viruses|-_Duplodnaviria|k_Heunggongvirae|p_Uroviricota|c_Caudoviricetes|-_Vequintavirinae|g_Certrevirus|s_Certrevirus phiTE
0.00193177	22	0	-	2946623	#NAME?	6	-_root|d_Viruses|-_Duplodnaviria|k_Heunggongvirae|p_Uroviricota|c_Caudoviricetes|-_Andrewesvirinae
0.00166835	19	0	G	2948949	g_Vipetofemvirus	7	-_root|d_Viruses|-_Duplodnaviria|k_Heunggongvirae|p_Uroviricota|c_Caudoviricetes|-_Andrewesvirinae|g_Vipetofemvirus
0.00166835	19	19	S	2956649	s_Vipetofemvirus nattely	8	-_root|d_Viruses|-_Duplodnaviria|k_Heunggongvirae|p_Uroviricota|c_Caudoviricetes|-_Andrewesvirinae|g_Vipetofemvirus|s_Vipetofemvirus nattely
0.000263423	3	0	G	2948677	g_Denvervirus	7	-_root|d_Viruses|-_Duplodnaviria|k_Heunggongvirae|p_Uroviricota|c_Caudoviricetes|-_Andrewesvirinae|g_Denvervirus
0.000263423	3	3	S	2955750	s_Denvervirus dv9183	8	-_root|d_Viruses|-_Duplodnaviria|k_Heunggongvirae|p_Uroviricota|c_Caudoviricetes|-_Andrewesvirinae|g_Denvervirus|s_Denvervirus dv9183
0.00149273	17	0	F	2842320	f_Guelinviridae	6	-_root|d_Viruses|-_Duplodnaviria|k_Heunggongvirae|p_Uroviricota|c_Caudoviricetes|f_Guelinviridae
0.00149273	17	0	G	3044735	g_Hzauvirus	7	-_root|d_Viruses|-_Duplodnaviria|k_Heunggongvirae|p_Uroviricota|c_Caudoviricetes|f_Guelinviridae|g_Hzauvirus
0.00149273	17	17	S	3060044	s_Hzauvirus LPCPA6	8	-_root|d_Viruses|-_Duplodnaviria|k_Heunggongvirae|p_Uroviricota|c_Caudoviricetes|f_Guelinviridae|g_Hzauvirus|s_Hzauvirus LPCPA6
0.00105369	12	0	G	1623308	g_Wbetavirus	6	-_root|d_Viruses|-_Duplodnaviria|k_Heunggongvirae|p_Uroviricota|c_Caudoviricetes|g_Wbetavirus
0.00105369	12	0	-	2231639	#NAME?	7	-_root|d_Viruses|-_Duplodnaviria|k_Heunggongvirae|p_Uroviricota|c_Caudoviricetes|g_Wbetavirus|-_unclassified Wbetavirus
0.00105369	12	12	S	2483609	s_Bacillus phage AP631	8	-_root|d_Viruses|-_Duplodnaviria|k_Heunggongvirae|p_Uroviricota|c_Caudoviricetes|g_Wbetavirus|-_unclassified Wbetavirus|s_Bacillus phage AP631
0.00105369	12	0	G	2843376	g_Donellivirus	6	-_root|d_Viruses|-_Duplodnaviria|k_Heunggongvirae|p_Uroviricota|c_Caudoviricetes|g_Donellivirus
0.00105369	12	12	S	1084719	s_Donellivirus gee	7	-_root|d_Viruses|-_Duplodnaviria|k_Heunggongvirae|p_Uroviricota|c_Caudoviricetes|g_Donellivirus|s_Donellivirus gee
0.000878077	10	0	G	1623305	g_Skunavirus	6	-_root|d_Viruses|-_Duplodnaviria|k_Heunggongvirae|p_Uroviricota|c_Caudoviricetes|g_Skunavirus
0.000878077	10	10	S	2845153	s_Skunavirus sv16802	7	-_root|d_Viruses|-_Duplodnaviria|k_Heunggongvirae|p_Uroviricota|c_Caudoviricetes|g_Skunavirus|s_Skunavirus sv16802
0.000878077	10	0	-	2732612	#NAME?	6	-_root|d_Viruses|-_Duplodnaviria|k_Heunggongvirae|p_Uroviricota|c_Caudoviricetes|-_Dolichocephalovirinae
0.000878077	10	0	G	2733153	g_Colossusvirus	7	-_root|d_Viruses|-_Duplodnaviria|k_Heunggongvirae|p_Uroviricota|c_Caudoviricetes|-_Dolichocephalovirinae|g_Colossusvirus
0.000878077	10	10	S	2734195	s_Colossusvirus PW	8	-_root|d_Viruses|-_Duplodnaviria|k_Heunggongvirae|p_Uroviricota|c_Caudoviricetes|-_Dolichocephalovirinae|g_Colossusvirus|s_Colossusvirus PW
0.000702462	8	0	G	2733088	g_Alexandravirus	6	-_root|d_Viruses|-_Duplodnaviria|k_Heunggongvirae|p_Uroviricota|c_Caudoviricetes|g_Alexandravirus
0.000351231	4	4	S	3059705	s_Alexandravirus SNUABM3	7	-_root|d_Viruses|-_Duplodnaviria|k_Heunggongvirae|p_Uroviricota|c_Caudoviricetes|g_Alexandravirus|s_Alexandravirus SNUABM3
0.000351231	4	4	S	3059700	s_Alexandravirus SNUABM1	7	-_root|d_Viruses|-_Duplodnaviria|k_Heunggongvirae|p_Uroviricota|c_Caudoviricetes|g_Alexandravirus|s_Alexandravirus SNUABM1
0.000702462	8	0	O	2942680	o_Thumleimavirales	6	-_root|d_Viruses|-_Duplodnaviria|k_Heunggongvirae|p_Uroviricota|c_Caudoviricetes|o_Thumleimavirales
0.000702462	8	0	F	2946190	f_Hafunaviridae	7	-_root|d_Viruses|-_Duplodnaviria|k_Heunggongvirae|p_Uroviricota|c_Caudoviricetes|o_Thumleimavirales|f_Hafunaviridae
0.000439039	5	0	G	2843389	g_Haloferacalesvirus	8	-_root|d_Viruses|-_Duplodnaviria|k_Heunggongvirae|p_Uroviricota|c_Caudoviricetes|o_Thumleimavirales|f_Hafunaviridae|g_Haloferacalesvirus
0.000439039	5	5	S	222645	s_Haloferacalesvirus HF1	9	-_root|d_Viruses|-_Duplodnaviria|k_Heunggongvirae|p_Uroviricota|c_Caudoviricetes|o_Thumleimavirales|f_Hafunaviridae|g_Haloferacalesvirus|s_Haloferacalesvirus HF1
0.000263423	3	0	G	2948823	g_Mincapvirus	8	-_root|d_Viruses|-_Duplodnaviria|k_Heunggongvirae|p_Uroviricota|c_Caudoviricetes|o_Thumleimavirales|f_Hafunaviridae|g_Mincapvirus
0.000263423	3	3	S	2956195	s_Mincapvirus HSTV2	9	-_root|d_Viruses|-_Duplodnaviria|k_Heunggongvirae|p_Uroviricota|c_Caudoviricetes|o_Thumleimavirales|f_Hafunaviridae|g_Mincapvirus|s_Mincapvirus HSTV2
0.000614654	7	0	-	1636616	#NAME?	6	-_root|d_Viruses|-_Duplodnaviria|k_Heunggongvirae|p_Uroviricota|c_Caudoviricetes|-_Eucampyvirinae
0.000614654	7	0	G	1636617	g_Firehammervirus	7	-_root|d_Viruses|-_Duplodnaviria|k_Heunggongvirae|p_Uroviricota|c_Caudoviricetes|-_Eucampyvirinae|g_Firehammervirus
0.000614654	7	7	S	1006972	s_Campylobacter virus IBB35	8	-_root|d_Viruses|-_Duplodnaviria|k_Heunggongvirae|p_Uroviricota|c_Caudoviricetes|-_Eucampyvirinae|g_Firehammervirus|s_Campylobacter virus IBB35
0.000526846	6	0	F	3044459	f_Arenbergviridae	6	-_root|d_Viruses|-_Duplodnaviria|k_Heunggongvirae|p_Uroviricota|c_Caudoviricetes|f_Arenbergviridae
0.000526846	6	0	G	3044857	g_Wroclawvirus	7	-_root|d_Viruses|-_Duplodnaviria|k_Heunggongvirae|p_Uroviricota|c_Caudoviricetes|f_Arenbergviridae|g_Wroclawvirus
0.000526846	6	6	S	3060806	s_Wroclawvirus PA5oct	8	-_root|d_Viruses|-_Duplodnaviria|k_Heunggongvirae|p_Uroviricota|c_Caudoviricetes|f_Arenbergviridae|g_Wroclawvirus|s_Wroclawvirus PA5oct
0.000526846	6	0	F	2842329	f_Schitoviridae	6	-_root|d_Viruses|-_Duplodnaviria|k_Heunggongvirae|p_Uroviricota|c_Caudoviricetes|f_Schitoviridae
0.000263423	3	0	G	2733146	g_Mukerjeevirus	7	-_root|d_Viruses|-_Duplodnaviria|k_Heunggongvirae|p_Uroviricota|c_Caudoviricetes|f_Schitoviridae|g_Mukerjeevirus
0.000263423	3	3	S	2734161	s_Mukerjeevirus mv48B1	8	-_root|d_Viruses|-_Duplodnaviria|k_Heunggongvirae|p_Uroviricota|c_Caudoviricetes|f_Schitoviridae|g_Mukerjeevirus|s_Mukerjeevirus mv48B1
0.000263423	3	0	G	3044852	g_Varunavirus	7	-_root|d_Viruses|-_Duplodnaviria|k_Heunggongvirae|p_Uroviricota|c_Caudoviricetes|f_Schitoviridae|g_Varunavirus
0.000263423	3	3	S	3060796	s_Varunavirus BUCT194	8	-_root|d_Viruses|-_Duplodnaviria|k_Heunggongvirae|p_Uroviricota|c_Caudoviricetes|f_Schitoviridae|g_Varunavirus|s_Varunavirus BUCT194
0.000439039	5	0	G	2560128	g_Eneladusvirus	6	-_root|d_Viruses|-_Duplodnaviria|k_Heunggongvirae|p_Uroviricota|c_Caudoviricetes|g_Eneladusvirus
0.000439039	5	5	S	2560849	s_Eneladusvirus Yen904	7	-_root|d_Viruses|-_Duplodnaviria|k_Heunggongvirae|p_Uroviricota|c_Caudoviricetes|g_Eneladusvirus|s_Eneladusvirus Yen904
0.000439039	5	0	G	2843415	g_Latrobevirus	6	-_root|d_Viruses|-_Duplodnaviria|k_Heunggongvirae|p_Uroviricota|c_Caudoviricetes|g_Latrobevirus
0.000439039	5	5	S	2844309	s_Latrobevirus FNU1	7	-_root|d_Viruses|-_Duplodnaviria|k_Heunggongvirae|p_Uroviricota|c_Caudoviricetes|g_Latrobevirus|s_Latrobevirus FNU1
0.000439039	5	0	F	3044468	f_Kleczkowskaviridae	6	-_root|d_Viruses|-_Duplodnaviria|k_Heunggongvirae|p_Uroviricota|c_Caudoviricetes|f_Kleczkowskaviridae
0.000439039	5	0	G	3044696	g_Cuauhnahuacvirus	7	-_root|d_Viruses|-_Duplodnaviria|k_Heunggongvirae|p_Uroviricota|c_Caudoviricetes|f_Kleczkowskaviridae|g_Cuauhnahuacvirus
0.000439039	5	5	S	3059910	s_Cuauhnahuacvirus TM30	8	-_root|d_Viruses|-_Duplodnaviria|k_Heunggongvirae|p_Uroviricota|c_Caudoviricetes|f_Kleczkowskaviridae|g_Cuauhnahuacvirus|s_Cuauhnahuacvirus TM30
0.000439039	5	0	G	3044679	g_Branisovskavirus	6	-_root|d_Viruses|-_Duplodnaviria|k_Heunggongvirae|p_Uroviricota|c_Caudoviricetes|g_Branisovskavirus
0.000439039	5	5	S	3059793	s_Branisovskavirus Kc263	7	-_root|d_Viruses|-_Duplodnaviria|k_Heunggongvirae|p_Uroviricota|c_Caudoviricetes|g_Branisovskavirus|s_Branisovskavirus Kc263
0.000439039	5	0	G	2560158	g_Kairosalinivirus	6	-_root|d_Viruses|-_Duplodnaviria|k_Heunggongvirae|p_Uroviricota|c_Caudoviricetes|g_Kairosalinivirus
0.000439039	5	5	S	2041859	s_Kairosalinivirus M31CR412	7	-_root|d_Viruses|-_Duplodnaviria|k_Heunggongvirae|p_Uroviricota|c_Caudoviricetes|g_Kairosalinivirus|s_Kairosalinivirus M31CR412
0.000439039	5	0	G	1984786	g_Elvirus	6	-_root|d_Viruses|-_Duplodnaviria|k_Heunggongvirae|p_Uroviricota|c_Caudoviricetes|g_Elvirus
0.000439039	5	5	S	1984787	s_Elvirus EL	7	-_root|d_Viruses|-_Duplodnaviria|k_Heunggongvirae|p_Uroviricota|c_Caudoviricetes|g_Elvirus|s_Elvirus EL
0.000439039	5	0	G	2733103	g_Eponavirus	6	-_root|d_Viruses|-_Duplodnaviria|k_Heunggongvirae|p_Uroviricota|c_Caudoviricetes|g_Eponavirus
0.000439039	5	5	S	2734105	s_Eponavirus epona	7	-_root|d_Viruses|-_Duplodnaviria|k_Heunggongvirae|p_Uroviricota|c_Caudoviricetes|g_Eponavirus|s_Eponavirus epona
0.000351231	4	0	G	1922243	g_Sextaecvirus	6	-_root|d_Viruses|-_Duplodnaviria|k_Heunggongvirae|p_Uroviricota|c_Caudoviricetes|g_Sextaecvirus
0.000351231	4	4	S	1922247	s_Sextaecvirus SEP9	7	-_root|d_Viruses|-_Duplodnaviria|k_Heunggongvirae|p_Uroviricota|c_Caudoviricetes|g_Sextaecvirus|s_Sextaecvirus SEP9
0.000351231	4	0	-	3044639	#NAME?	6	-_root|d_Viruses|-_Duplodnaviria|k_Heunggongvirae|p_Uroviricota|c_Caudoviricetes|-_Andregratiavirinae
0.000351231	4	0	G	3044726	g_Haetaevirus	7	-_root|d_Viruses|-_Duplodnaviria|k_Heunggongvirae|p_Uroviricota|c_Caudoviricetes|-_Andregratiavirinae|g_Haetaevirus
0.000351231	4	4	S	3060027	s_Haetaevirus PBC2	8	-_root|d_Viruses|-_Duplodnaviria|k_Heunggongvirae|p_Uroviricota|c_Caudoviricetes|-_Andregratiavirinae|g_Haetaevirus|s_Haetaevirus PBC2
0.000351231	4	0	G	2843372	g_Delislevirus	6	-_root|d_Viruses|-_Duplodnaviria|k_Heunggongvirae|p_Uroviricota|c_Caudoviricetes|g_Delislevirus
0.000351231	4	4	S	35238	s_Delislevirus P1	7	-_root|d_Viruses|-_Duplodnaviria|k_Heunggongvirae|p_Uroviricota|c_Caudoviricetes|g_Delislevirus|s_Delislevirus P1
0.000351231	4	0	G	2843411	g_Lahexavirus	6	-_root|d_Viruses|-_Duplodnaviria|k_Heunggongvirae|p_Uroviricota|c_Caudoviricetes|g_Lahexavirus
0.000351231	4	4	S	2843655	s_Lahexavirus LAh8	7	-_root|d_Viruses|-_Duplodnaviria|k_Heunggongvirae|p_Uroviricota|c_Caudoviricetes|g_Lahexavirus|s_Lahexavirus LAh8
0.000351231	4	0	-	2842518	#NAME?	6	-_root|d_Viruses|-_Duplodnaviria|k_Heunggongvirae|p_Uroviricota|c_Caudoviricetes|-_Gorgonvirinae
0.000351231	4	0	G	2560238	g_Tidunavirus	7	-_root|d_Viruses|-_Duplodnaviria|k_Heunggongvirae|p_Uroviricota|c_Caudoviricetes|-_Gorgonvirinae|g_Tidunavirus
0.000351231	4	4	S	2560834	s_Tidunavirus pTD1	8	-_root|d_Viruses|-_Duplodnaviria|k_Heunggongvirae|p_Uroviricota|c_Caudoviricetes|-_Gorgonvirinae|g_Tidunavirus|s_Tidunavirus pTD1
0.000351231	4	0	F	2731689	f_Chaseviridae	6	-_root|d_Viruses|-_Duplodnaviria|k_Heunggongvirae|p_Uroviricota|c_Caudoviricetes|f_Chaseviridae
0.000351231	4	0	-	2842409	#NAME?	7	-_root|d_Viruses|-_Duplodnaviria|k_Heunggongvirae|p_Uroviricota|c_Caudoviricetes|f_Chaseviridae|-_Cleopatravirinae
0.000351231	4	0	G	2732960	g_Carltongylesvirus	8	-_root|d_Viruses|-_Duplodnaviria|k_Heunggongvirae|p_Uroviricota|c_Caudoviricetes|f_Chaseviridae|-_Cleopatravirinae|g_Carltongylesvirus
0.000351231	4	4	S	2844212	s_Carltongylesvirus mangalitsa	9	-_root|d_Viruses|-_Duplodnaviria|k_Heunggongvirae|p_Uroviricota|c_Caudoviricetes|f_Chaseviridae|-_Cleopatravirinae|g_Carltongylesvirus|s_Carltongylesvirus mangalitsa
0.000351231	4	0	F	2731643	f_Autographiviridae	6	-_root|d_Viruses|-_Duplodnaviria|k_Heunggongvirae|p_Uroviricota|c_Caudoviricetes|f_Autographiviridae
0.000351231	4	0	G	2731976	g_Sieqvirus	7	-_root|d_Viruses|-_Duplodnaviria|k_Heunggongvirae|p_Uroviricota|c_Caudoviricetes|f_Autographiviridae|g_Sieqvirus
0.000351231	4	4	S	2733957	s_Sieqvirus S42C7	8	-_root|d_Viruses|-_Duplodnaviria|k_Heunggongvirae|p_Uroviricota|c_Caudoviricetes|f_Autographiviridae|g_Sieqvirus|s_Sieqvirus S42C7
0.000263423	3	0	-	1910976	#NAME?	6	-_root|d_Viruses|-_Duplodnaviria|k_Heunggongvirae|p_Uroviricota|c_Caudoviricetes|-_Guernseyvirinae
0.000263423	3	0	G	1910992	g_Kagunavirus	7	-_root|d_Viruses|-_Duplodnaviria|k_Heunggongvirae|p_Uroviricota|c_Caudoviricetes|-_Guernseyvirinae|g_Kagunavirus
0.000263423	3	0	-	2565499	#NAME?	8	-_root|d_Viruses|-_Duplodnaviria|k_Heunggongvirae|p_Uroviricota|c_Caudoviricetes|-_Guernseyvirinae|g_Kagunavirus|-_unclassified Kagunavirus
0.000263423	3	3	S	2762427	s_Escherichia phage vB_EcoS_fFiEco03	9	-_root|d_Viruses|-_Duplodnaviria|k_Heunggongvirae|p_Uroviricota|c_Caudoviricetes|-_Guernseyvirinae|g_Kagunavirus|-_unclassified Kagunavirus|s_Escherichia phage vB_EcoS_fFiEco03
0.000263423	3	0	F	2731690	f_Demerecviridae	6	-_root|d_Viruses|-_Duplodnaviria|k_Heunggongvirae|p_Uroviricota|c_Caudoviricetes|f_Demerecviridae
0.000263423	3	0	G	2560233	g_Sugarlandvirus	7	-_root|d_Viruses|-_Duplodnaviria|k_Heunggongvirae|p_Uroviricota|c_Caudoviricetes|f_Demerecviridae|g_Sugarlandvirus
0.000263423	3	3	S	2560546	s_Sugarlandvirus sugarland	8	-_root|d_Viruses|-_Duplodnaviria|k_Heunggongvirae|p_Uroviricota|c_Caudoviricetes|f_Demerecviridae|g_Sugarlandvirus|s_Sugarlandvirus sugarland
0.000263423	3	0	G	3044767	g_Mohonavirus	6	-_root|d_Viruses|-_Duplodnaviria|k_Heunggongvirae|p_Uroviricota|c_Caudoviricetes|g_Mohonavirus
0.000263423	3	3	S	3060313	s_Mohonavirus ICP1	7	-_root|d_Viruses|-_Duplodnaviria|k_Heunggongvirae|p_Uroviricota|c_Caudoviricetes|g_Mohonavirus|s_Mohonavirus ICP1
0.000263423	3	0	G	2843463	g_Takahashivirus	6	-_root|d_Viruses|-_Duplodnaviria|k_Heunggongvirae|p_Uroviricota|c_Caudoviricetes|g_Takahashivirus
0.000263423	3	3	S	10683	s_Takahashivirus PBS1	7	-_root|d_Viruses|-_Duplodnaviria|k_Heunggongvirae|p_Uroviricota|c_Caudoviricetes|g_Takahashivirus|s_Takahashivirus PBS1
0.000263423	3	0	G	2843427	g_Myoalterovirus	6	-_root|d_Viruses|-_Duplodnaviria|k_Heunggongvirae|p_Uroviricota|c_Caudoviricetes|g_Myoalterovirus
0.000263423	3	3	S	2843681	s_Myoalterovirus PT11V22	7	-_root|d_Viruses|-_Duplodnaviria|k_Heunggongvirae|p_Uroviricota|c_Caudoviricetes|g_Myoalterovirus|s_Myoalterovirus PT11V22
0.000263423	3	0	G	2843425	g_Muldoonvirus	6	-_root|d_Viruses|-_Duplodnaviria|k_Heunggongvirae|p_Uroviricota|c_Caudoviricetes|g_Muldoonvirus
0.000263423	3	3	S	2846182	s_Muldoonvirus muldoon	7	-_root|d_Viruses|-_Duplodnaviria|k_Heunggongvirae|p_Uroviricota|c_Caudoviricetes|g_Muldoonvirus|s_Muldoonvirus muldoon
0.000263423	3	0	F	2842328	f_Salasmaviridae	6	-_root|d_Viruses|-_Duplodnaviria|k_Heunggongvirae|p_Uroviricota|c_Caudoviricetes|f_Salasmaviridae
0.000263423	3	0	-	2842419	#NAME?	7	-_root|d_Viruses|-_Duplodnaviria|k_Heunggongvirae|p_Uroviricota|c_Caudoviricetes|f_Salasmaviridae|-_Northropvirinae
0.000263423	3	0	G	2842805	g_Klosterneuburgvirus	8	-_root|d_Viruses|-_Duplodnaviria|k_Heunggongvirae|p_Uroviricota|c_Caudoviricetes|f_Salasmaviridae|-_Northropvirinae|g_Klosterneuburgvirus
0.000263423	3	3	S	2843775	s_Klosterneuburgvirus MGB1	9	-_root|d_Viruses|-_Duplodnaviria|k_Heunggongvirae|p_Uroviricota|c_Caudoviricetes|f_Salasmaviridae|-_Northropvirinae|g_Klosterneuburgvirus|s_Klosterneuburgvirus MGB1
0.00184396	21	0	P	2731361	p_Peploviricota	4	-_root|d_Viruses|-_Duplodnaviria|k_Heunggongvirae|p_Peploviricota
0.00184396	21	0	C	2731363	c_Herviviricetes	5	-_root|d_Viruses|-_Duplodnaviria|k_Heunggongvirae|p_Peploviricota|c_Herviviricetes
0.00184396	21	0	O	548681	o_Herpesvirales	6	-_root|d_Viruses|-_Duplodnaviria|k_Heunggongvirae|p_Peploviricota|c_Herviviricetes|o_Herpesvirales
0.00184396	21	0	F	3044472	f_Orthoherpesviridae	7	-_root|d_Viruses|-_Duplodnaviria|k_Heunggongvirae|p_Peploviricota|c_Herviviricetes|o_Herpesvirales|f_Orthoherpesviridae
0.00158054	18	0	-	10357	#NAME?	8	-_root|d_Viruses|-_Duplodnaviria|k_Heunggongvirae|p_Peploviricota|c_Herviviricetes|o_Herpesvirales|f_Orthoherpesviridae|-_Betaherpesvirinae
0.00131712	15	0	G	40272	g_Roseolovirus	9	-_root|d_Viruses|-_Duplodnaviria|k_Heunggongvirae|p_Peploviricota|c_Herviviricetes|o_Herpesvirales|f_Orthoherpesviridae|-_Betaherpesvirinae|g_Roseolovirus
0.00131712	15	15	S	3050310	s_Roseolovirus macacinebeta9	10	-_root|d_Viruses|-_Duplodnaviria|k_Heunggongvirae|p_Peploviricota|c_Herviviricetes|o_Herpesvirales|f_Orthoherpesviridae|-_Betaherpesvirinae|g_Roseolovirus|s_Roseolovirus macacinebeta9
0.000263423	3	0	G	548689	g_Proboscivirus	9	-_root|d_Viruses|-_Duplodnaviria|k_Heunggongvirae|p_Peploviricota|c_Herviviricetes|o_Herpesvirales|f_Orthoherpesviridae|-_Betaherpesvirinae|g_Proboscivirus
0.000263423	3	3	S	3050273	s_Proboscivirus elephantidbeta1	10	-_root|d_Viruses|-_Duplodnaviria|k_Heunggongvirae|p_Peploviricota|c_Herviviricetes|o_Herpesvirales|f_Orthoherpesviridae|-_Betaherpesvirinae|g_Proboscivirus|s_Proboscivirus elephantidbeta1
0.000263423	3	0	-	10293	#NAME?	8	-_root|d_Viruses|-_Duplodnaviria|k_Heunggongvirae|p_Peploviricota|c_Herviviricetes|o_Herpesvirales|f_Orthoherpesviridae|-_Alphaherpesvirinae
0.000263423	3	0	G	10319	g_Varicellovirus	9	-_root|d_Viruses|-_Duplodnaviria|k_Heunggongvirae|p_Peploviricota|c_Herviviricetes|o_Herpesvirales|f_Orthoherpesviridae|-_Alphaherpesvirinae|g_Varicellovirus
0.000263423	3	3	S	3050340	s_Varicellovirus phocidalpha1	10	-_root|d_Viruses|-_Duplodnaviria|k_Heunggongvirae|p_Peploviricota|c_Herviviricetes|o_Herpesvirales|f_Orthoherpesviridae|-_Alphaherpesvirinae|g_Varicellovirus|s_Varicellovirus phocidalpha1
0.0208104	237	0	C	2840056	c_Naldaviricetes	2	-_root|d_Viruses|c_Naldaviricetes
0.0208104	237	0	O	2840070	o_Lefavirales	3	-_root|d_Viruses|c_Naldaviricetes|o_Lefavirales
0.0162444	185	0	F	10442	f_Baculoviridae	4	-_root|d_Viruses|c_Naldaviricetes|o_Lefavirales|f_Baculoviridae
0.00895639	102	0	G	558016	g_Alphabaculovirus	5	-_root|d_Viruses|c_Naldaviricetes|o_Lefavirales|f_Baculoviridae|g_Alphabaculovirus
0.00272204	31	0	-	745176	#NAME?	6	-_root|d_Viruses|c_Naldaviricetes|o_Lefavirales|f_Baculoviridae|g_Alphabaculovirus|-_unclassified Alphabaculovirus
0.00245862	28	28	S	542343	s_Adoxophyes orana nucleopolyhedrovirus	7	-_root|d_Viruses|c_Naldaviricetes|o_Lefavirales|f_Baculoviridae|g_Alphabaculovirus|-_unclassified Alphabaculovirus|s_Adoxophyes orana nucleopolyhedrovirus
0.000263423	3	3	S	38012	s_Malacosoma neustria nucleopolyhedrovirus	7	-_root|d_Viruses|c_Naldaviricetes|o_Lefavirales|f_Baculoviridae|g_Alphabaculovirus|-_unclassified Alphabaculovirus|s_Malacosoma neustria nucleopolyhedrovirus
0.00105369	12	12	S	3048172	s_Alphabaculovirus lafiscellariae	6	-_root|d_Viruses|c_Naldaviricetes|o_Lefavirales|f_Baculoviridae|g_Alphabaculovirus|s_Alphabaculovirus lafiscellariae
0.00140492	16	16	S	3048195	s_Alphabaculovirus maconfiguratae	6	-_root|d_Viruses|c_Naldaviricetes|o_Lefavirales|f_Baculoviridae|g_Alphabaculovirus|s_Alphabaculovirus maconfiguratae
0.000702462	8	8	S	3047815	s_Alphabaculovirus ecobliquae	6	-_root|d_Viruses|c_Naldaviricetes|o_Lefavirales|f_Baculoviridae|g_Alphabaculovirus|s_Alphabaculovirus ecobliquae
0.000526846	6	6	S	3078440	s_Alphabaculovirus crypeltasticae	6	-_root|d_Viruses|c_Naldaviricetes|o_Lefavirales|f_Baculoviridae|g_Alphabaculovirus|s_Alphabaculovirus crypeltasticae
0.000439039	5	5	S	3059713	s_Alphabaculovirus erankerariae	6	-_root|d_Viruses|c_Naldaviricetes|o_Lefavirales|f_Baculoviridae|g_Alphabaculovirus|s_Alphabaculovirus erankerariae
0.000439039	5	5	S	447897	s_Mythimna unipuncta nucleopolyhedrovirus	6	-_root|d_Viruses|c_Naldaviricetes|o_Lefavirales|f_Baculoviridae|g_Alphabaculovirus|s_Mythimna unipuncta nucleopolyhedrovirus
0.000351231	4	4	S	3047737	s_Alphabaculovirus capomonae	6	-_root|d_Viruses|c_Naldaviricetes|o_Lefavirales|f_Baculoviridae|g_Alphabaculovirus|s_Alphabaculovirus capomonae
0.000351231	4	4	S	3051418	s_Alphabaculovirus lonobliquae	6	-_root|d_Viruses|c_Naldaviricetes|o_Lefavirales|f_Baculoviridae|g_Alphabaculovirus|s_Alphabaculovirus lonobliquae
0.000263423	3	3	S	3047704	s_Alphabaculovirus busuppressariae	6	-_root|d_Viruses|c_Naldaviricetes|o_Lefavirales|f_Baculoviridae|g_Alphabaculovirus|s_Alphabaculovirus busuppressariae
0.000263423	3	3	S	3047753	s_Alphabaculovirus chrychalcites	6	-_root|d_Viruses|c_Naldaviricetes|o_Lefavirales|f_Baculoviridae|g_Alphabaculovirus|s_Alphabaculovirus chrychalcites
0.000263423	3	3	S	3048150	s_Alphabaculovirus hytalacae	6	-_root|d_Viruses|c_Naldaviricetes|o_Lefavirales|f_Baculoviridae|g_Alphabaculovirus|s_Alphabaculovirus hytalacae
0.00728804	83	0	G	558017	g_Betabaculovirus	5	-_root|d_Viruses|c_Naldaviricetes|o_Lefavirales|f_Baculoviridae|g_Betabaculovirus
0.00465381	53	53	S	3048452	s_Betabaculovirus xecnigri	6	-_root|d_Viruses|c_Naldaviricetes|o_Lefavirales|f_Baculoviridae|g_Betabaculovirus|s_Betabaculovirus xecnigri
0.00184396	21	21	S	3047765	s_Betabaculovirus cnamedinalis	6	-_root|d_Viruses|c_Naldaviricetes|o_Lefavirales|f_Baculoviridae|g_Betabaculovirus|s_Betabaculovirus cnamedinalis
0.000439039	5	5	S	3051997	s_Betabaculovirus chofumiferanae	6	-_root|d_Viruses|c_Naldaviricetes|o_Lefavirales|f_Baculoviridae|g_Betabaculovirus|s_Betabaculovirus chofumiferanae
0.000351231	4	4	S	3047776	s_Betabaculovirus cryleucotretae	6	-_root|d_Viruses|c_Naldaviricetes|o_Lefavirales|f_Baculoviridae|g_Betabaculovirus|s_Betabaculovirus cryleucotretae
0.004566	52	0	F	1511852	f_Nudiviridae	4	-_root|d_Viruses|c_Naldaviricetes|o_Lefavirales|f_Nudiviridae
0.00210739	24	0	G	2842693	g_Gammanudivirus	5	-_root|d_Viruses|c_Naldaviricetes|o_Lefavirales|f_Nudiviridae|g_Gammanudivirus
0.00210739	24	24	S	3052206	s_Gammanudivirus cameanadis	6	-_root|d_Viruses|c_Naldaviricetes|o_Lefavirales|f_Nudiviridae|g_Gammanudivirus|s_Gammanudivirus cameanadis
0.00184396	21	0	G	1511853	g_Alphanudivirus	5	-_root|d_Viruses|c_Naldaviricetes|o_Lefavirales|f_Nudiviridae|g_Alphanudivirus
0.000702462	8	8	S	3047810	s_Alphanudivirus droinnubilae	6	-_root|d_Viruses|c_Naldaviricetes|o_Lefavirales|f_Nudiviridae|g_Alphanudivirus|s_Alphanudivirus droinnubilae
0.000351231	4	4	S	3051616	s_Alphanudivirus dromelanogasteris	6	-_root|d_Viruses|c_Naldaviricetes|o_Lefavirales|f_Nudiviridae|g_Alphanudivirus|s_Alphanudivirus dromelanogasteris
0.000263423	3	3	S	3051618	s_Alphanudivirus tertidromelanogasteris	6	-_root|d_Viruses|c_Naldaviricetes|o_Lefavirales|f_Nudiviridae|g_Alphanudivirus|s_Alphanudivirus tertidromelanogasteris
0.000263423	3	3	S	3051617	s_Alphanudivirus quartudromelanogasteris	6	-_root|d_Viruses|c_Naldaviricetes|o_Lefavirales|f_Nudiviridae|g_Alphanudivirus|s_Alphanudivirus quartudromelanogasteris
0.000263423	3	3	S	3048239	s_Alphanudivirus oryrhinocerotis	6	-_root|d_Viruses|c_Naldaviricetes|o_Lefavirales|f_Nudiviridae|g_Alphanudivirus|s_Alphanudivirus oryrhinocerotis
0.000614654	7	0	G	2842638	g_Deltanudivirus	5	-_root|d_Viruses|c_Naldaviricetes|o_Lefavirales|f_Nudiviridae|g_Deltanudivirus
0.000614654	7	7	S	3048365	s_Deltanudivirus tipoleraceae	6	-_root|d_Viruses|c_Naldaviricetes|o_Lefavirales|f_Nudiviridae|g_Deltanudivirus|s_Deltanudivirus tipoleraceae
0.0180884	206	0	-	2559587	#NAME?	2	-_root|d_Viruses|-_Riboviria
0.0110638	126	0	K	2732396	k_Orthornavirae	3	-_root|d_Viruses|-_Riboviria|k_Orthornavirae
0.00500504	57	0	P	2497569	p_Negarnaviricota	4	-_root|d_Viruses|-_Riboviria|k_Orthornavirae|p_Negarnaviricota
0.00272204	31	0	-	2497571	#NAME?	5	-_root|d_Viruses|-_Riboviria|k_Orthornavirae|p_Negarnaviricota|-_Polyploviricotina
0.00272204	31	0	C	2497576	c_Ellioviricetes	6	-_root|d_Viruses|-_Riboviria|k_Orthornavirae|p_Negarnaviricota|-_Polyploviricotina|c_Ellioviricetes
0.00272204	31	0	O	1980410	o_Bunyavirales	7	-_root|d_Viruses|-_Riboviria|k_Orthornavirae|p_Negarnaviricota|-_Polyploviricotina|c_Ellioviricetes|o_Bunyavirales
0.000878077	10	0	F	1980416	f_Peribunyaviridae	8	-_root|d_Viruses|-_Riboviria|k_Orthornavirae|p_Negarnaviricota|-_Polyploviricotina|c_Ellioviricetes|o_Bunyavirales|f_Peribunyaviridae
0.000878077	10	0	G	11572	g_Orthobunyavirus	9	-_root|d_Viruses|-_Riboviria|k_Orthornavirae|p_Negarnaviricota|-_Polyploviricotina|c_Ellioviricetes|o_Bunyavirales|f_Peribunyaviridae|g_Orthobunyavirus
0.000614654	7	7	S	3052376	s_Orthobunyavirus botambiense	10	-_root|d_Viruses|-_Riboviria|k_Orthornavirae|p_Negarnaviricota|-_Polyploviricotina|c_Ellioviricetes|o_Bunyavirales|f_Peribunyaviridae|g_Orthobunyavirus|s_Orthobunyavirus botambiense
0.000263423	3	3	S	3052378	s_Orthobunyavirus brazoriaense	10	-_root|d_Viruses|-_Riboviria|k_Orthornavirae|p_Negarnaviricota|-_Polyploviricotina|c_Ellioviricetes|o_Bunyavirales|f_Peribunyaviridae|g_Orthobunyavirus|s_Orthobunyavirus brazoriaense
0.000790269	9	0	F	1980413	f_Hantaviridae	8	-_root|d_Viruses|-_Riboviria|k_Orthornavirae|p_Negarnaviricota|-_Polyploviricotina|c_Ellioviricetes|o_Bunyavirales|f_Hantaviridae
0.000790269	9	0	-	2560074	#NAME?	9	-_root|d_Viruses|-_Riboviria|k_Orthornavirae|p_Negarnaviricota|-_Polyploviricotina|c_Ellioviricetes|o_Bunyavirales|f_Hantaviridae|-_Mammantavirinae
0.000790269	9	0	G	1980442	g_Orthohantavirus	10	-_root|d_Viruses|-_Riboviria|k_Orthornavirae|p_Negarnaviricota|-_Polyploviricotina|c_Ellioviricetes|o_Bunyavirales|f_Hantaviridae|-_Mammantavirinae|g_Orthohantavirus
0.000526846	6	6	S	3052471	s_Orthohantavirus boweense	11	-_root|d_Viruses|-_Riboviria|k_Orthornavirae|p_Negarnaviricota|-_Polyploviricotina|c_Ellioviricetes|o_Bunyavirales|f_Hantaviridae|-_Mammantavirinae|g_Orthohantavirus|s_Orthohantavirus boweense
0.000263423	3	3	S	3052492	s_Orthohantavirus prospectense	11	-_root|d_Viruses|-_Riboviria|k_Orthornavirae|p_Negarnaviricota|-_Polyploviricotina|c_Ellioviricetes|o_Bunyavirales|f_Hantaviridae|-_Mammantavirinae|g_Orthohantavirus|s_Orthohantavirus prospectense
0.000526846	6	0	F	11617	f_Arenaviridae	8	-_root|d_Viruses|-_Riboviria|k_Orthornavirae|p_Negarnaviricota|-_Polyploviricotina|c_Ellioviricetes|o_Bunyavirales|f_Arenaviridae
0.000263423	3	0	G	2560091	g_Antennavirus	9	-_root|d_Viruses|-_Riboviria|k_Orthornavirae|p_Negarnaviricota|-_Polyploviricotina|c_Ellioviricetes|o_Bunyavirales|f_Arenaviridae|g_Antennavirus
0.000263423	3	3	S	3051973	s_Antennavirus hirsutum	10	-_root|d_Viruses|-_Riboviria|k_Orthornavirae|p_Negarnaviricota|-_Polyploviricotina|c_Ellioviricetes|o_Bunyavirales|f_Arenaviridae|g_Antennavirus|s_Antennavirus hirsutum
0.000263423	3	0	G	2169607	g_Hartmanivirus	9	-_root|d_Viruses|-_Riboviria|k_Orthornavirae|p_Negarnaviricota|-_Polyploviricotina|c_Ellioviricetes|o_Bunyavirales|f_Arenaviridae|g_Hartmanivirus
0.000263423	3	3	S	3052216	s_Hartmanivirus patriae	10	-_root|d_Viruses|-_Riboviria|k_Orthornavirae|p_Negarnaviricota|-_Polyploviricotina|c_Ellioviricetes|o_Bunyavirales|f_Arenaviridae|g_Hartmanivirus|s_Hartmanivirus patriae
0.000263423	3	0	F	1980415	f_Nairoviridae	8	-_root|d_Viruses|-_Riboviria|k_Orthornavirae|p_Negarnaviricota|-_Polyploviricotina|c_Ellioviricetes|o_Bunyavirales|f_Nairoviridae
0.000263423	3	0	G	2501971	g_Striwavirus	9	-_root|d_Viruses|-_Riboviria|k_Orthornavirae|p_Negarnaviricota|-_Polyploviricotina|c_Ellioviricetes|o_Bunyavirales|f_Nairoviridae|g_Striwavirus
0.000263423	3	3	S	3052756	s_Striwavirus sanxiaense	10	-_root|d_Viruses|-_Riboviria|k_Orthornavirae|p_Negarnaviricota|-_Polyploviricotina|c_Ellioviricetes|o_Bunyavirales|f_Nairoviridae|g_Striwavirus|s_Striwavirus sanxiaense
0.000263423	3	0	F	1980418	f_Phenuiviridae	8	-_root|d_Viruses|-_Riboviria|k_Orthornavirae|p_Negarnaviricota|-_Polyploviricotina|c_Ellioviricetes|o_Bunyavirales|f_Phenuiviridae
0.000263423	3	0	G	2734594	g_Uukuvirus	9	-_root|d_Viruses|-_Riboviria|k_Orthornavirae|p_Negarnaviricota|-_Polyploviricotina|c_Ellioviricetes|o_Bunyavirales|f_Phenuiviridae|g_Uukuvirus
0.000263423	3	3	S	3052806	s_Uukuvirus schmidti	10	-_root|d_Viruses|-_Riboviria|k_Orthornavirae|p_Negarnaviricota|-_Polyploviricotina|c_Ellioviricetes|o_Bunyavirales|f_Phenuiviridae|g_Uukuvirus|s_Uukuvirus schmidti
0.002283	26	0	-	2497570	#NAME?	5	-_root|d_Viruses|-_Riboviria|k_Orthornavirae|p_Negarnaviricota|-_Haploviricotina
0.002283	26	0	C	2497574	c_Monjiviricetes	6	-_root|d_Viruses|-_Riboviria|k_Orthornavirae|p_Negarnaviricota|-_Haploviricotina|c_Monjiviricetes
0.002283	26	0	O	11157	o_Mononegavirales	7	-_root|d_Viruses|-_Riboviria|k_Orthornavirae|p_Negarnaviricota|-_Haploviricotina|c_Monjiviricetes|o_Mononegavirales
0.00166835	19	0	F	2501987	f_Lispiviridae	8	-_root|d_Viruses|-_Riboviria|k_Orthornavirae|p_Negarnaviricota|-_Haploviricotina|c_Monjiviricetes|o_Mononegavirales|f_Lispiviridae
0.00166835	19	0	G	3044656	g_Aleyavirus	9	-_root|d_Viruses|-_Riboviria|k_Orthornavirae|p_Negarnaviricota|-_Haploviricotina|c_Monjiviricetes|o_Mononegavirales|f_Lispiviridae|g_Aleyavirus
0.00166835	19	19	S	3059710	s_Aleyavirus fuyangense	10	-_root|d_Viruses|-_Riboviria|k_Orthornavirae|p_Negarnaviricota|-_Haploviricotina|c_Monjiviricetes|o_Mononegavirales|f_Lispiviridae|g_Aleyavirus|s_Aleyavirus fuyangense
0.000614654	7	0	F	11270	f_Rhabdoviridae	8	-_root|d_Viruses|-_Riboviria|k_Orthornavirae|p_Negarnaviricota|-_Haploviricotina|c_Monjiviricetes|o_Mononegavirales|f_Rhabdoviridae
0.000614654	7	0	-	2842407	#NAME?	9	-_root|d_Viruses|-_Riboviria|k_Orthornavirae|p_Negarnaviricota|-_Haploviricotina|c_Monjiviricetes|o_Mononegavirales|f_Rhabdoviridae|-_Alpharhabdovirinae
0.000351231	4	0	G	32613	g_Ephemerovirus	10	-_root|d_Viruses|-_Riboviria|k_Orthornavirae|p_Negarnaviricota|-_Haploviricotina|c_Monjiviricetes|o_Mononegavirales|f_Rhabdoviridae|-_Alpharhabdovirinae|g_Ephemerovirus
0.000351231	4	0	-	349172	#NAME?	11	-_root|d_Viruses|-_Riboviria|k_Orthornavirae|p_Negarnaviricota|-_Haploviricotina|c_Monjiviricetes|o_Mononegavirales|f_Rhabdoviridae|-_Alpharhabdovirinae|g_Ephemerovirus|-_unclassified Ephemerovirus
0.000351231	4	4	S	2928256	s_Porcine ephemerovirus 1	12	-_root|d_Viruses|-_Riboviria|k_Orthornavirae|p_Negarnaviricota|-_Haploviricotina|c_Monjiviricetes|o_Mononegavirales|f_Rhabdoviridae|-_Alpharhabdovirinae|g_Ephemerovirus|-_unclassified Ephemerovirus|s_Porcine ephemerovirus 1
0.000263423	3	0	G	2948908	g_Siniperhavirus	10	-_root|d_Viruses|-_Riboviria|k_Orthornavirae|p_Negarnaviricota|-_Haploviricotina|c_Monjiviricetes|o_Mononegavirales|f_Rhabdoviridae|-_Alpharhabdovirinae|g_Siniperhavirus
0.000263423	3	3	S	2956453	s_Siniperhavirus chuatsi	11	-_root|d_Viruses|-_Riboviria|k_Orthornavirae|p_Negarnaviricota|-_Haploviricotina|c_Monjiviricetes|o_Mononegavirales|f_Rhabdoviridae|-_Alpharhabdovirinae|g_Siniperhavirus|s_Siniperhavirus chuatsi
0.00280985	32	0	P	2732407	p_Lenarviricota	4	-_root|d_Viruses|-_Riboviria|k_Orthornavirae|p_Lenarviricota
0.00280985	32	0	C	2842243	c_Leviviricetes	5	-_root|d_Viruses|-_Riboviria|k_Orthornavirae|p_Lenarviricota|c_Leviviricetes
0.00254642	29	0	O	2842247	o_Norzivirales	6	-_root|d_Viruses|-_Riboviria|k_Orthornavirae|p_Lenarviricota|c_Leviviricetes|o_Norzivirales
0.00254642	29	0	F	2842318	f_Duinviridae	7	-_root|d_Viruses|-_Riboviria|k_Orthornavirae|p_Lenarviricota|c_Leviviricetes|o_Norzivirales|f_Duinviridae
0.00254642	29	0	G	2842403	g_Beshanovirus	8	-_root|d_Viruses|-_Riboviria|k_Orthornavirae|p_Lenarviricota|c_Leviviricetes|o_Norzivirales|f_Duinviridae|g_Beshanovirus
0.00254642	29	29	S	2843839	s_Beshanovirus aquicola	9	-_root|d_Viruses|-_Riboviria|k_Orthornavirae|p_Lenarviricota|c_Leviviricetes|o_Norzivirales|f_Duinviridae|g_Beshanovirus|s_Beshanovirus aquicola
0.000263423	3	0	O	2842249	o_Timlovirales	6	-_root|d_Viruses|-_Riboviria|k_Orthornavirae|p_Lenarviricota|c_Leviviricetes|o_Timlovirales
0.000263423	3	0	F	2842332	f_Steitzviridae	7	-_root|d_Viruses|-_Riboviria|k_Orthornavirae|p_Lenarviricota|c_Leviviricetes|o_Timlovirales|f_Steitzviridae
0.000263423	3	0	G	2842736	g_Hohrdovirus	8	-_root|d_Viruses|-_Riboviria|k_Orthornavirae|p_Lenarviricota|c_Leviviricetes|o_Timlovirales|f_Steitzviridae|g_Hohrdovirus
0.000263423	3	3	S	2844841	s_Hohrdovirus edaphovicinum	9	-_root|d_Viruses|-_Riboviria|k_Orthornavirae|p_Lenarviricota|c_Leviviricetes|o_Timlovirales|f_Steitzviridae|g_Hohrdovirus|s_Hohrdovirus edaphovicinum
0.00245862	28	0	P	2732408	p_Pisuviricota	4	-_root|d_Viruses|-_Riboviria|k_Orthornavirae|p_Pisuviricota
0.00158054	18	0	C	2732506	c_Pisoniviricetes	5	-_root|d_Viruses|-_Riboviria|k_Orthornavirae|p_Pisuviricota|c_Pisoniviricetes
0.000790269	9	0	O	76804	o_Nidovirales	6	-_root|d_Viruses|-_Riboviria|k_Orthornavirae|p_Pisuviricota|c_Pisoniviricetes|o_Nidovirales
0.000526846	6	0	-	2499403	#NAME?	7	-_root|d_Viruses|-_Riboviria|k_Orthornavirae|p_Pisuviricota|c_Pisoniviricetes|o_Nidovirales|-_Tornidovirineae
0.000526846	6	0	F	2508209	f_Tobaniviridae	8	-_root|d_Viruses|-_Riboviria|k_Orthornavirae|p_Pisuviricota|c_Pisoniviricetes|o_Nidovirales|-_Tornidovirineae|f_Tobaniviridae
0.000263423	3	0	-	2508240	#NAME?	9	-_root|d_Viruses|-_Riboviria|k_Orthornavirae|p_Pisuviricota|c_Pisoniviricetes|o_Nidovirales|-_Tornidovirineae|f_Tobaniviridae|-_Serpentovirinae
0.000263423	3	0	G	2508244	g_Pregotovirus	10	-_root|d_Viruses|-_Riboviria|k_Orthornavirae|p_Pisuviricota|c_Pisoniviricetes|o_Nidovirales|-_Tornidovirineae|f_Tobaniviridae|-_Serpentovirinae|g_Pregotovirus
0.000263423	3	0	-	2508248	#NAME?	11	-_root|d_Viruses|-_Riboviria|k_Orthornavirae|p_Pisuviricota|c_Pisoniviricetes|o_Nidovirales|-_Tornidovirineae|f_Tobaniviridae|-_Serpentovirinae|g_Pregotovirus|-_Roypretovirus
0.000263423	3	3	S	3240428	s_Pregotovirus pythonis	12	-_root|d_Viruses|-_Riboviria|k_Orthornavirae|p_Pisuviricota|c_Pisoniviricetes|o_Nidovirales|-_Tornidovirineae|f_Tobaniviridae|-_Serpentovirinae|g_Pregotovirus|-_Roypretovirus|s_Pregotovirus pythonis
0.000263423	3	0	-	694017	#NAME?	9	-_root|d_Viruses|-_Riboviria|k_Orthornavirae|p_Pisuviricota|c_Pisoniviricetes|o_Nidovirales|-_Tornidovirineae|f_Tobaniviridae|-_Torovirinae
0.000263423	3	0	G	11155	g_Torovirus	10	-_root|d_Viruses|-_Riboviria|k_Orthornavirae|p_Pisuviricota|c_Pisoniviricetes|o_Nidovirales|-_Tornidovirineae|f_Tobaniviridae|-_Torovirinae|g_Torovirus
0.000263423	3	0	-	2509508	#NAME?	11	-_root|d_Viruses|-_Riboviria|k_Orthornavirae|p_Pisuviricota|c_Pisoniviricetes|o_Nidovirales|-_Tornidovirineae|f_Tobaniviridae|-_Torovirinae|g_Torovirus|-_Renitovirus
0.000263423	3	3	S	329862	s_Equine torovirus	12	-_root|d_Viruses|-_Riboviria|k_Orthornavirae|p_Pisuviricota|c_Pisoniviricetes|o_Nidovirales|-_Tornidovirineae|f_Tobaniviridae|-_Torovirinae|g_Torovirus|-_Renitovirus|s_Equine torovirus
0.000263423	3	0	-	2499399	#NAME?	7	-_root|d_Viruses|-_Riboviria|k_Orthornavirae|p_Pisuviricota|c_Pisoniviricetes|o_Nidovirales|-_Cornidovirineae
0.000263423	3	0	F	11118	f_Coronaviridae	8	-_root|d_Viruses|-_Riboviria|k_Orthornavirae|p_Pisuviricota|c_Pisoniviricetes|o_Nidovirales|-_Cornidovirineae|f_Coronaviridae
0.000263423	3	0	-	2501931	#NAME?	9	-_root|d_Viruses|-_Riboviria|k_Orthornavirae|p_Pisuviricota|c_Pisoniviricetes|o_Nidovirales|-_Cornidovirineae|f_Coronaviridae|-_Orthocoronavirinae
0.000263423	3	0	G	693996	g_Alphacoronavirus	10	-_root|d_Viruses|-_Riboviria|k_Orthornavirae|p_Pisuviricota|c_Pisoniviricetes|o_Nidovirales|-_Cornidovirineae|f_Coronaviridae|-_Orthocoronavirinae|g_Alphacoronavirus
0.000263423	3	0	-	2509492	#NAME?	11	-_root|d_Viruses|-_Riboviria|k_Orthornavirae|p_Pisuviricota|c_Pisoniviricetes|o_Nidovirales|-_Cornidovirineae|f_Coronaviridae|-_Orthocoronavirinae|g_Alphacoronavirus|-_Luchacovirus
0.000263423	3	0	-	2724758	#NAME?	12	-_root|d_Viruses|-_Riboviria|k_Orthornavirae|p_Pisuviricota|c_Pisoniviricetes|o_Nidovirales|-_Cornidovirineae|f_Coronaviridae|-_Orthocoronavirinae|g_Alphacoronavirus|-_Luchacovirus|-_unclassified Luchacovirus
0.000263423	3	3	S	1964806	s_Coronavirus AcCoV-JC34	13	-_root|d_Viruses|-_Riboviria|k_Orthornavirae|p_Pisuviricota|c_Pisoniviricetes|o_Nidovirales|-_Cornidovirineae|f_Coronaviridae|-_Orthocoronavirinae|g_Alphacoronavirus|-_Luchacovirus|-_unclassified Luchacovirus|s_Coronavirus AcCoV-JC34
0.000790269	9	0	O	464095	o_Picornavirales	6	-_root|d_Viruses|-_Riboviria|k_Orthornavirae|p_Pisuviricota|c_Pisoniviricetes|o_Picornavirales
0.000790269	9	0	F	699189	f_Iflaviridae	7	-_root|d_Viruses|-_Riboviria|k_Orthornavirae|p_Pisuviricota|c_Pisoniviricetes|o_Picornavirales|f_Iflaviridae
0.000790269	9	0	G	232799	g_Iflavirus	8	-_root|d_Viruses|-_Riboviria|k_Orthornavirae|p_Pisuviricota|c_Pisoniviricetes|o_Picornavirales|f_Iflaviridae|g_Iflavirus
0.000439039	5	5	S	3048187	s_Iflavirus lineacelli	9	-_root|d_Viruses|-_Riboviria|k_Orthornavirae|p_Pisuviricota|c_Pisoniviricetes|o_Picornavirales|f_Iflaviridae|g_Iflavirus|s_Iflavirus lineacelli
0.000351231	4	4	S	3047796	s_Iflavirus dinococcinellae	9	-_root|d_Viruses|-_Riboviria|k_Orthornavirae|p_Pisuviricota|c_Pisoniviricetes|o_Picornavirales|f_Iflaviridae|g_Iflavirus|s_Iflavirus dinococcinellae
0.000878077	10	0	C	2732507	c_Stelpaviricetes	5	-_root|d_Viruses|-_Riboviria|k_Orthornavirae|p_Pisuviricota|c_Stelpaviricetes
0.000878077	10	0	O	2732550	o_Patatavirales	6	-_root|d_Viruses|-_Riboviria|k_Orthornavirae|p_Pisuviricota|c_Stelpaviricetes|o_Patatavirales
0.000878077	10	0	F	39729	f_Potyviridae	7	-_root|d_Viruses|-_Riboviria|k_Orthornavirae|p_Pisuviricota|c_Stelpaviricetes|o_Patatavirales|f_Potyviridae
0.000526846	6	0	G	12195	g_Potyvirus	8	-_root|d_Viruses|-_Riboviria|k_Orthornavirae|p_Pisuviricota|c_Stelpaviricetes|o_Patatavirales|f_Potyviridae|g_Potyvirus
0.000263423	3	3	S	3240642	s_Potyvirus yituberosi	9	-_root|d_Viruses|-_Riboviria|k_Orthornavirae|p_Pisuviricota|c_Stelpaviricetes|o_Patatavirales|f_Potyviridae|g_Potyvirus|s_Potyvirus yituberosi
0.000263423	3	3	S	3240488	s_Potyvirus capsianuli	9	-_root|d_Viruses|-_Riboviria|k_Orthornavirae|p_Pisuviricota|c_Stelpaviricetes|o_Patatavirales|f_Potyviridae|g_Potyvirus|s_Potyvirus capsianuli
0.000351231	4	0	G	39731	g_Bymovirus	8	-_root|d_Viruses|-_Riboviria|k_Orthornavirae|p_Pisuviricota|c_Stelpaviricetes|o_Patatavirales|f_Potyviridae|g_Bymovirus
0.000351231	4	4	S	35285	s_Wheat spindle streak mosaic virus	9	-_root|d_Viruses|-_Riboviria|k_Orthornavirae|p_Pisuviricota|c_Stelpaviricetes|o_Patatavirales|f_Potyviridae|g_Bymovirus|s_Wheat spindle streak mosaic virus
0.000790269	9	0	P	2732406	p_Kitrinoviricota	4	-_root|d_Viruses|-_Riboviria|k_Orthornavirae|p_Kitrinoviricota
0.000790269	9	0	C	2732463	c_Tolucaviricetes	5	-_root|d_Viruses|-_Riboviria|k_Orthornavirae|p_Kitrinoviricota|c_Tolucaviricetes
0.000790269	9	0	O	2732548	o_Tolivirales	6	-_root|d_Viruses|-_Riboviria|k_Orthornavirae|p_Kitrinoviricota|c_Tolucaviricetes|o_Tolivirales
0.000790269	9	0	F	39738	f_Tombusviridae	7	-_root|d_Viruses|-_Riboviria|k_Orthornavirae|p_Kitrinoviricota|c_Tolucaviricetes|o_Tolivirales|f_Tombusviridae
0.000790269	9	0	-	2560077	#NAME?	8	-_root|d_Viruses|-_Riboviria|k_Orthornavirae|p_Kitrinoviricota|c_Tolucaviricetes|o_Tolivirales|f_Tombusviridae|-_Procedovirinae
0.000790269	9	0	G	12141	g_Tombusvirus	9	-_root|d_Viruses|-_Riboviria|k_Orthornavirae|p_Kitrinoviricota|c_Tolucaviricetes|o_Tolivirales|f_Tombusviridae|-_Procedovirinae|g_Tombusvirus
0.000790269	9	9	S	3048374	s_Tombusvirus lycopersici	10	-_root|d_Viruses|-_Riboviria|k_Orthornavirae|p_Kitrinoviricota|c_Tolucaviricetes|o_Tolivirales|f_Tombusviridae|-_Procedovirinae|g_Tombusvirus|s_Tombusvirus lycopersici
0.00702462	80	0	-	2585030	#NAME?	3	-_root|d_Viruses|-_Riboviria|-_unclassified Riboviria
0.0057075	65	65	S	1930921	s_Nesidiocoris tenuis virus	4	-_root|d_Viruses|-_Riboviria|-_unclassified Riboviria|s_Nesidiocoris tenuis virus
0.00131712	15	0	-	1922348	#NAME?	4	-_root|d_Viruses|-_Riboviria|-_unclassified Riboviria|-_unclassified RNA viruses ShiM-2016
0.000614654	7	7	S	1923703	s_Wuhan heteroptera virus 3	5	-_root|d_Viruses|-_Riboviria|-_unclassified Riboviria|-_unclassified RNA viruses ShiM-2016|s_Wuhan heteroptera virus 3
0.000439039	5	5	S	1922930	s_Hubei myriapoda virus 1	5	-_root|d_Viruses|-_Riboviria|-_unclassified Riboviria|-_unclassified RNA viruses ShiM-2016|s_Hubei myriapoda virus 1
0.000263423	3	3	S	1922543	s_Beihai picorna-like virus 114	5	-_root|d_Viruses|-_Riboviria|-_unclassified Riboviria|-_unclassified RNA viruses ShiM-2016|s_Beihai picorna-like virus 114
0.00676119	77	0	F	2946196	f_Polydnaviriformidae	2	-_root|d_Viruses|f_Polydnaviriformidae
0.00640996	73	0	G	2946836	g_Bracoviriform	3	-_root|d_Viruses|f_Polydnaviriformidae|g_Bracoviriform
0.00395135	45	45	S	2083300	s_Bracoviriform facetosae	4	-_root|d_Viruses|f_Polydnaviriformidae|g_Bracoviriform|s_Bracoviriform facetosae
0.00131712	15	15	S	39640	s_Bracoviriform congregatae	4	-_root|d_Viruses|f_Polydnaviriformidae|g_Bracoviriform|s_Bracoviriform congregatae
0.000790269	9	9	S	116759	s_Bracoviriform indiense	4	-_root|d_Viruses|f_Polydnaviriformidae|g_Bracoviriform|s_Bracoviriform indiense
0.000351231	4	4	S	257816	s_Bracoviriform glomeratae	4	-_root|d_Viruses|f_Polydnaviriformidae|g_Bracoviriform|s_Bracoviriform glomeratae
0.000351231	4	0	G	2948762	g_Ichnoviriform	3	-_root|d_Viruses|f_Polydnaviriformidae|g_Ichnoviriform
0.000351231	4	4	S	10484	s_Ichnoviriform sonorense	4	-_root|d_Viruses|f_Polydnaviriformidae|g_Ichnoviriform|s_Ichnoviriform sonorense
0.002283	26	0	-	12429	#NAME?	2	-_root|d_Viruses|-_unclassified viruses
0.00201958	23	0	-	2204151	#NAME?	3	-_root|d_Viruses|-_unclassified viruses|-_unclassified DNA viruses
0.00201958	23	0	-	51368	#NAME?	4	-_root|d_Viruses|-_unclassified viruses|-_unclassified DNA viruses|-_unclassified dsDNA viruses
0.00175615	20	0	G	2060084	g_Pandoravirus	5	-_root|d_Viruses|-_unclassified viruses|-_unclassified DNA viruses|-_unclassified dsDNA viruses|g_Pandoravirus
0.000439039	5	5	S	2107709	s_Pandoravirus quercus	6	-_root|d_Viruses|-_unclassified viruses|-_unclassified DNA viruses|-_unclassified dsDNA viruses|g_Pandoravirus|s_Pandoravirus quercus
0.000439039	5	5	S	1605721	s_Pandoravirus inopinatum	6	-_root|d_Viruses|-_unclassified viruses|-_unclassified DNA viruses|-_unclassified dsDNA viruses|g_Pandoravirus|s_Pandoravirus inopinatum
0.000351231	4	4	S	1349409	s_Pandoravirus dulcis	6	-_root|d_Viruses|-_unclassified viruses|-_unclassified DNA viruses|-_unclassified dsDNA viruses|g_Pandoravirus|s_Pandoravirus dulcis
0.000263423	3	3	S	2107708	s_Pandoravirus neocaledonia	6	-_root|d_Viruses|-_unclassified viruses|-_unclassified DNA viruses|-_unclassified dsDNA viruses|g_Pandoravirus|s_Pandoravirus neocaledonia
0.000263423	3	3	S	2107707	s_Pandoravirus macleodensis	6	-_root|d_Viruses|-_unclassified viruses|-_unclassified DNA viruses|-_unclassified dsDNA viruses|g_Pandoravirus|s_Pandoravirus macleodensis
0.000263423	3	0	-	2219222	#NAME?	5	-_root|d_Viruses|-_unclassified viruses|-_unclassified DNA viruses|-_unclassified dsDNA viruses|-_Adomaviruses
0.000263423	3	3	S	2175117	s_Rhynchobatus djiddensis adomavirus 1	6	-_root|d_Viruses|-_unclassified viruses|-_unclassified DNA viruses|-_unclassified dsDNA viruses|-_Adomaviruses|s_Rhynchobatus djiddensis adomavirus 1
0.000263423	3	3	S	1911102	s_Lodeiro virus	3	-_root|d_Viruses|-_unclassified viruses|s_Lodeiro virus
0.002283	26	0	-	2731342	#NAME?	2	-_root|d_Viruses|-_Monodnaviria
0.002283	26	0	K	2732092	k_Shotokuvirae	3	-_root|d_Viruses|-_Monodnaviria|k_Shotokuvirae
0.00166835	19	0	P	2732416	p_Cressdnaviricota	4	-_root|d_Viruses|-_Monodnaviria|k_Shotokuvirae|p_Cressdnaviricota
0.00140492	16	0	C	2732423	c_Arfiviricetes	5	-_root|d_Viruses|-_Monodnaviria|k_Shotokuvirae|p_Cressdnaviricota|c_Arfiviricetes
0.00140492	16	0	O	2732536	o_Cirlivirales	6	-_root|d_Viruses|-_Monodnaviria|k_Shotokuvirae|p_Cressdnaviricota|c_Arfiviricetes|o_Cirlivirales
0.00140492	16	0	F	39724	f_Circoviridae	7	-_root|d_Viruses|-_Monodnaviria|k_Shotokuvirae|p_Cressdnaviricota|c_Arfiviricetes|o_Cirlivirales|f_Circoviridae
0.00140492	16	0	G	742914	g_Cyclovirus	8	-_root|d_Viruses|-_Monodnaviria|k_Shotokuvirae|p_Cressdnaviricota|c_Arfiviricetes|o_Cirlivirales|f_Circoviridae|g_Cyclovirus
0.00140492	16	16	S	3059916	s_Cyclovirus cervienka	9	-_root|d_Viruses|-_Monodnaviria|k_Shotokuvirae|p_Cressdnaviricota|c_Arfiviricetes|o_Cirlivirales|f_Circoviridae|g_Cyclovirus|s_Cyclovirus cervienka
0.000263423	3	0	C	2732424	c_Repensiviricetes	5	-_root|d_Viruses|-_Monodnaviria|k_Shotokuvirae|p_Cressdnaviricota|c_Repensiviricetes
0.000263423	3	0	O	2732539	o_Geplafuvirales	6	-_root|d_Viruses|-_Monodnaviria|k_Shotokuvirae|p_Cressdnaviricota|c_Repensiviricetes|o_Geplafuvirales
0.000263423	3	0	F	10811	f_Geminiviridae	7	-_root|d_Viruses|-_Monodnaviria|k_Shotokuvirae|p_Cressdnaviricota|c_Repensiviricetes|o_Geplafuvirales|f_Geminiviridae
0.000263423	3	0	G	10814	g_Begomovirus	8	-_root|d_Viruses|-_Monodnaviria|k_Shotokuvirae|p_Cressdnaviricota|c_Repensiviricetes|o_Geplafuvirales|f_Geminiviridae|g_Begomovirus
0.000263423	3	3	S	263001	s_Tomato leaf curl Java virus	9	-_root|d_Viruses|-_Monodnaviria|k_Shotokuvirae|p_Cressdnaviricota|c_Repensiviricetes|o_Geplafuvirales|f_Geminiviridae|g_Begomovirus|s_Tomato leaf curl Java virus
0.000614654	7	0	P	2732415	p_Cossaviricota	4	-_root|d_Viruses|-_Monodnaviria|k_Shotokuvirae|p_Cossaviricota
0.000351231	4	0	C	2732422	c_Quintoviricetes	5	-_root|d_Viruses|-_Monodnaviria|k_Shotokuvirae|p_Cossaviricota|c_Quintoviricetes
0.000351231	4	0	O	2732534	o_Piccovirales	6	-_root|d_Viruses|-_Monodnaviria|k_Shotokuvirae|p_Cossaviricota|c_Quintoviricetes|o_Piccovirales
0.000351231	4	0	F	10780	f_Parvoviridae	7	-_root|d_Viruses|-_Monodnaviria|k_Shotokuvirae|p_Cossaviricota|c_Quintoviricetes|o_Piccovirales|f_Parvoviridae
0.000351231	4	0	-	535600	#NAME?	8	-_root|d_Viruses|-_Monodnaviria|k_Shotokuvirae|p_Cossaviricota|c_Quintoviricetes|o_Piccovirales|f_Parvoviridae|-_unclassified Parvoviridae
0.000351231	4	4	S	1940570	s_Parvoviridae sp.	9	-_root|d_Viruses|-_Monodnaviria|k_Shotokuvirae|p_Cossaviricota|c_Quintoviricetes|o_Piccovirales|f_Parvoviridae|-_unclassified Parvoviridae|s_Parvoviridae sp.
0.000263423	3	0	C	2732421	c_Papovaviricetes	5	-_root|d_Viruses|-_Monodnaviria|k_Shotokuvirae|p_Cossaviricota|c_Papovaviricetes
0.000263423	3	0	O	2732533	o_Zurhausenvirales	6	-_root|d_Viruses|-_Monodnaviria|k_Shotokuvirae|p_Cossaviricota|c_Papovaviricetes|o_Zurhausenvirales
0.000263423	3	0	F	151340	f_Papillomaviridae	7	-_root|d_Viruses|-_Monodnaviria|k_Shotokuvirae|p_Cossaviricota|c_Papovaviricetes|o_Zurhausenvirales|f_Papillomaviridae
0.000263423	3	0	-	2169595	#NAME?	8	-_root|d_Viruses|-_Monodnaviria|k_Shotokuvirae|p_Cossaviricota|c_Papovaviricetes|o_Zurhausenvirales|f_Papillomaviridae|-_Firstpapillomavirinae
0.000263423	3	0	G	325455	g_Gammapapillomavirus	9	-_root|d_Viruses|-_Monodnaviria|k_Shotokuvirae|p_Cossaviricota|c_Papovaviricetes|o_Zurhausenvirales|f_Papillomaviridae|-_Firstpapillomavirinae|g_Gammapapillomavirus
0.000263423	3	3	S	1175848	s_Gammapapillomavirus 6	10	-_root|d_Viruses|-_Monodnaviria|k_Shotokuvirae|p_Cossaviricota|c_Papovaviricetes|o_Zurhausenvirales|f_Papillomaviridae|-_Firstpapillomavirinae|g_Gammapapillomavirus|s_Gammapapillomavirus 6
0.000263423	3	0	-	2840022	#NAME?	2	-_root|d_Viruses|-_Adnaviria
0.000263423	3	0	K	2840023	k_Zilligvirae	3	-_root|d_Viruses|-_Adnaviria|k_Zilligvirae
0.000263423	3	0	P	2840024	p_Taleaviricota	4	-_root|d_Viruses|-_Adnaviria|k_Zilligvirae|p_Taleaviricota
0.000263423	3	0	C	2841637	c_Tokiviricetes	5	-_root|d_Viruses|-_Adnaviria|k_Zilligvirae|p_Taleaviricota|c_Tokiviricetes
0.000263423	3	0	O	1511857	o_Ligamenvirales	6	-_root|d_Viruses|-_Adnaviria|k_Zilligvirae|p_Taleaviricota|c_Tokiviricetes|o_Ligamenvirales
0.000263423	3	0	F	157897	f_Rudiviridae	7	-_root|d_Viruses|-_Adnaviria|k_Zilligvirae|p_Taleaviricota|c_Tokiviricetes|o_Ligamenvirales|f_Rudiviridae
0.000263423	3	0	G	2842752	g_Icerudivirus	8	-_root|d_Viruses|-_Adnaviria|k_Zilligvirae|p_Taleaviricota|c_Tokiviricetes|o_Ligamenvirales|f_Rudiviridae|g_Icerudivirus
0.000263423	3	3	S	2845000	s_Icerudivirus SIRV1	9	-_root|d_Viruses|-_Adnaviria|k_Zilligvirae|p_Taleaviricota|c_Tokiviricetes|o_Ligamenvirales|f_Rudiviridae|g_Icerudivirus|s_Icerudivirus SIRV1
