# Supplementary material for: Insects in agricultural greenhouses: a metagenomic analysis of microbes in Trialeurodes vaporariorum infesting tomato and cucumber crops
Source: Front Plant Sci. 2025 May 19;16:1581707. doi: 10.3389/fpls.2025.1581707 (PMC12127405; doi:10.3389/fpls.2025.1581707)
Supplement: Supplementary file 3 [file Table3.xlsx]

## Sheet: trv.bacteria
Percentage	CladeReads	TaxonReads	TaxRank	TaxID	Name	Depth	TaxLineage
100.248	715988	0	-	1	#NAME?	0	#NAME?
100.079	715987	0	-	131567	#NAME?	1	-_root|-_cellular organisms
62.8691	715986	0	D	2	d_Bacteria	2	-_root|-_cellular organisms|d_Bacteria
50.8258	578831	0	P	1224	p_Pseudomonadota	3	-_root|-_cellular organisms|d_Bacteria|p_Pseudomonadota
45.0327	512856	0	C	1236	c_Gammaproteobacteria	4	-_root|-_cellular organisms|d_Bacteria|p_Pseudomonadota|c_Gammaproteobacteria
26.9922	307401	0	O	135619	o_Oceanospirillales	5	-_root|-_cellular organisms|d_Bacteria|p_Pseudomonadota|c_Gammaproteobacteria|o_Oceanospirillales
26.9138	306508	0	F	28256	f_Halomonadaceae	6	-_root|-_cellular organisms|d_Bacteria|p_Pseudomonadota|c_Gammaproteobacteria|o_Oceanospirillales|f_Halomonadaceae
26.8859	306191	0	-	114403	#NAME?	7	-_root|-_cellular organisms|d_Bacteria|p_Pseudomonadota|c_Gammaproteobacteria|o_Oceanospirillales|f_Halomonadaceae|-_Zymobacter group
26.8837	306165	0	G	235572	g_Candidatus Portiera	8	-_root|-_cellular organisms|d_Bacteria|p_Pseudomonadota|c_Gammaproteobacteria|o_Oceanospirillales|f_Halomonadaceae|-_Zymobacter group|g_Candidatus Portiera
26.8837	306165	306165	S	91844	s_Candidatus Portiera aleyrodidarum	9	-_root|-_cellular organisms|d_Bacteria|p_Pseudomonadota|c_Gammaproteobacteria|o_Oceanospirillales|f_Halomonadaceae|-_Zymobacter group|g_Candidatus Portiera|s_Candidatus Portiera aleyrodidarum
0.00175615	20	0	G	114185	g_Candidatus Carsonella	8	-_root|-_cellular organisms|d_Bacteria|p_Pseudomonadota|c_Gammaproteobacteria|o_Oceanospirillales|f_Halomonadaceae|-_Zymobacter group|g_Candidatus Carsonella
0.00140492	16	16	S	114186	s_Candidatus Carsonella ruddii	9	-_root|-_cellular organisms|d_Bacteria|p_Pseudomonadota|c_Gammaproteobacteria|o_Oceanospirillales|f_Halomonadaceae|-_Zymobacter group|g_Candidatus Carsonella|s_Candidatus Carsonella ruddii
0.000351231	4	4	S	2661587	s_Candidatus Carsonella ruddii (Diaphorina cf. continua)	9	-_root|-_cellular organisms|d_Bacteria|p_Pseudomonadota|c_Gammaproteobacteria|o_Oceanospirillales|f_Halomonadaceae|-_Zymobacter group|g_Candidatus Carsonella|s_Candidatus Carsonella ruddii (Diaphorina cf. continua)
0.000526846	6	0	G	33073	g_Zymobacter	8	-_root|-_cellular organisms|d_Bacteria|p_Pseudomonadota|c_Gammaproteobacteria|o_Oceanospirillales|f_Halomonadaceae|-_Zymobacter group|g_Zymobacter
0.000526846	6	6	S	33074	s_Zymobacter palmae	9	-_root|-_cellular organisms|d_Bacteria|p_Pseudomonadota|c_Gammaproteobacteria|o_Oceanospirillales|f_Halomonadaceae|-_Zymobacter group|g_Zymobacter|s_Zymobacter palmae
0.020108	229	0	G	2745	g_Halomonas	7	-_root|-_cellular organisms|d_Bacteria|p_Pseudomonadota|c_Gammaproteobacteria|o_Oceanospirillales|f_Halomonadaceae|g_Halomonas
0.0151907	173	0	-	2609666	#NAME?	8	-_root|-_cellular organisms|d_Bacteria|p_Pseudomonadota|c_Gammaproteobacteria|o_Oceanospirillales|f_Halomonadaceae|g_Halomonas|-_unclassified Halomonas
0.00272204	31	31	S	2306583	s_Halomonas sp. JS92-SW72	9	-_root|-_cellular organisms|d_Bacteria|p_Pseudomonadota|c_Gammaproteobacteria|o_Oceanospirillales|f_Halomonadaceae|g_Halomonas|-_unclassified Halomonas|s_Halomonas sp. JS92-SW72
0.00158054	18	18	S	1971364	s_Halomonas sp. GT	9	-_root|-_cellular organisms|d_Bacteria|p_Pseudomonadota|c_Gammaproteobacteria|o_Oceanospirillales|f_Halomonadaceae|g_Halomonas|-_unclassified Halomonas|s_Halomonas sp. GT
0.000878077	10	10	S	2952527	s_Halomonas sp. 3H	9	-_root|-_cellular organisms|d_Bacteria|p_Pseudomonadota|c_Gammaproteobacteria|o_Oceanospirillales|f_Halomonadaceae|g_Halomonas|-_unclassified Halomonas|s_Halomonas sp. 3H
0.000702462	8	8	S	2992143	s_Halomonas sp. BDJS001	9	-_root|-_cellular organisms|d_Bacteria|p_Pseudomonadota|c_Gammaproteobacteria|o_Oceanospirillales|f_Halomonadaceae|g_Halomonas|-_unclassified Halomonas|s_Halomonas sp. BDJS001
0.000614654	7	7	S	2811227	s_Halomonas sp. BM-2019	9	-_root|-_cellular organisms|d_Bacteria|p_Pseudomonadota|c_Gammaproteobacteria|o_Oceanospirillales|f_Halomonadaceae|g_Halomonas|-_unclassified Halomonas|s_Halomonas sp. BM-2019
0.000614654	7	7	S	999141	s_Halomonas sp. TD01	9	-_root|-_cellular organisms|d_Bacteria|p_Pseudomonadota|c_Gammaproteobacteria|o_Oceanospirillales|f_Halomonadaceae|g_Halomonas|-_unclassified Halomonas|s_Halomonas sp. TD01
0.000526846	6	6	S	2956797	s_Halomonas sp. Y3	9	-_root|-_cellular organisms|d_Bacteria|p_Pseudomonadota|c_Gammaproteobacteria|o_Oceanospirillales|f_Halomonadaceae|g_Halomonas|-_unclassified Halomonas|s_Halomonas sp. Y3
0.000526846	6	6	S	3084920	s_Halomonas sp. Bachu 37	9	-_root|-_cellular organisms|d_Bacteria|p_Pseudomonadota|c_Gammaproteobacteria|o_Oceanospirillales|f_Halomonadaceae|g_Halomonas|-_unclassified Halomonas|s_Halomonas sp. Bachu 37
0.000439039	5	5	S	3061632	s_Halomonas sp. I5-271120	9	-_root|-_cellular organisms|d_Bacteria|p_Pseudomonadota|c_Gammaproteobacteria|o_Oceanospirillales|f_Halomonadaceae|g_Halomonas|-_unclassified Halomonas|s_Halomonas sp. I5-271120
0.000965885	11	11	S	3075222	s_Halomonas sp. PAMB 3264	9	-_root|-_cellular organisms|d_Bacteria|p_Pseudomonadota|c_Gammaproteobacteria|o_Oceanospirillales|f_Halomonadaceae|g_Halomonas|-_unclassified Halomonas|s_Halomonas sp. PAMB 3264
0.000351231	4	4	S	1610576	s_Halomonas sp. R57-5	9	-_root|-_cellular organisms|d_Bacteria|p_Pseudomonadota|c_Gammaproteobacteria|o_Oceanospirillales|f_Halomonadaceae|g_Halomonas|-_unclassified Halomonas|s_Halomonas sp. R57-5
0.000965885	11	11	S	2576841	s_Halomonas sp. PA16-9	9	-_root|-_cellular organisms|d_Bacteria|p_Pseudomonadota|c_Gammaproteobacteria|o_Oceanospirillales|f_Halomonadaceae|g_Halomonas|-_unclassified Halomonas|s_Halomonas sp. PA16-9
0.000351231	4	4	S	2587844	s_Halomonas sp. THAF5a	9	-_root|-_cellular organisms|d_Bacteria|p_Pseudomonadota|c_Gammaproteobacteria|o_Oceanospirillales|f_Halomonadaceae|g_Halomonas|-_unclassified Halomonas|s_Halomonas sp. THAF5a
0.000351231	4	4	S	2773308	s_Halomonas sp. YLGW01	9	-_root|-_cellular organisms|d_Bacteria|p_Pseudomonadota|c_Gammaproteobacteria|o_Oceanospirillales|f_Halomonadaceae|g_Halomonas|-_unclassified Halomonas|s_Halomonas sp. YLGW01
0.000614654	7	7	S	2950872	s_Halomonas sp. RT37	9	-_root|-_cellular organisms|d_Bacteria|p_Pseudomonadota|c_Gammaproteobacteria|o_Oceanospirillales|f_Halomonadaceae|g_Halomonas|-_unclassified Halomonas|s_Halomonas sp. RT37
0.000351231	4	4	S	2982694	s_Halomonas sp. LR3S48	9	-_root|-_cellular organisms|d_Bacteria|p_Pseudomonadota|c_Gammaproteobacteria|o_Oceanospirillales|f_Halomonadaceae|g_Halomonas|-_unclassified Halomonas|s_Halomonas sp. LR3S48
0.000351231	4	4	S	2733487	s_Halomonas sp. MCCC 1A13316	9	-_root|-_cellular organisms|d_Bacteria|p_Pseudomonadota|c_Gammaproteobacteria|o_Oceanospirillales|f_Halomonadaceae|g_Halomonas|-_unclassified Halomonas|s_Halomonas sp. MCCC 1A13316
0.000263423	3	3	S	2587849	s_Halomonas sp. THAF12	9	-_root|-_cellular organisms|d_Bacteria|p_Pseudomonadota|c_Gammaproteobacteria|o_Oceanospirillales|f_Halomonadaceae|g_Halomonas|-_unclassified Halomonas|s_Halomonas sp. THAF12
0.000263423	3	3	S	3036127	s_Halomonas sp. CKK8	9	-_root|-_cellular organisms|d_Bacteria|p_Pseudomonadota|c_Gammaproteobacteria|o_Oceanospirillales|f_Halomonadaceae|g_Halomonas|-_unclassified Halomonas|s_Halomonas sp. CKK8
0.000263423	3	3	S	2883106	s_Halomonas sp. NyZ770	9	-_root|-_cellular organisms|d_Bacteria|p_Pseudomonadota|c_Gammaproteobacteria|o_Oceanospirillales|f_Halomonadaceae|g_Halomonas|-_unclassified Halomonas|s_Halomonas sp. NyZ770
0.000263423	3	3	S	2893469	s_Halomonas sp. 7T	9	-_root|-_cellular organisms|d_Bacteria|p_Pseudomonadota|c_Gammaproteobacteria|o_Oceanospirillales|f_Halomonadaceae|g_Halomonas|-_unclassified Halomonas|s_Halomonas sp. 7T
0.000439039	5	5	S	2950874	s_Halomonas sp. H10-59	9	-_root|-_cellular organisms|d_Bacteria|p_Pseudomonadota|c_Gammaproteobacteria|o_Oceanospirillales|f_Halomonadaceae|g_Halomonas|-_unclassified Halomonas|s_Halomonas sp. H10-59
0.000263423	3	3	S	2785909	s_Halomonas sp. A40-4	9	-_root|-_cellular organisms|d_Bacteria|p_Pseudomonadota|c_Gammaproteobacteria|o_Oceanospirillales|f_Halomonadaceae|g_Halomonas|-_unclassified Halomonas|s_Halomonas sp. A40-4
0.00131712	15	15	S	29570	s_Halomonas meridiana	8	-_root|-_cellular organisms|d_Bacteria|p_Pseudomonadota|c_Gammaproteobacteria|o_Oceanospirillales|f_Halomonadaceae|g_Halomonas|s_Halomonas meridiana
0.000878077	10	10	S	3031727	s_Halomonas piscis	8	-_root|-_cellular organisms|d_Bacteria|p_Pseudomonadota|c_Gammaproteobacteria|o_Oceanospirillales|f_Halomonadaceae|g_Halomonas|s_Halomonas piscis
0.000526846	6	6	S	2562282	s_Halomonas binhaiensis	8	-_root|-_cellular organisms|d_Bacteria|p_Pseudomonadota|c_Gammaproteobacteria|o_Oceanospirillales|f_Halomonadaceae|g_Halomonas|s_Halomonas binhaiensis
0.000526846	6	6	S	1897729	s_Halomonas aestuarii	8	-_root|-_cellular organisms|d_Bacteria|p_Pseudomonadota|c_Gammaproteobacteria|o_Oceanospirillales|f_Halomonadaceae|g_Halomonas|s_Halomonas aestuarii
0.000526846	6	6	S	475662	s_Halomonas beimenensis	8	-_root|-_cellular organisms|d_Bacteria|p_Pseudomonadota|c_Gammaproteobacteria|o_Oceanospirillales|f_Halomonadaceae|g_Halomonas|s_Halomonas beimenensis
0.000351231	4	4	S	507626	s_Halomonas chromatireducens	8	-_root|-_cellular organisms|d_Bacteria|p_Pseudomonadota|c_Gammaproteobacteria|o_Oceanospirillales|f_Halomonadaceae|g_Halomonas|s_Halomonas chromatireducens
0.000263423	3	3	S	232346	s_Halomonas alkaliantarctica	8	-_root|-_cellular organisms|d_Bacteria|p_Pseudomonadota|c_Gammaproteobacteria|o_Oceanospirillales|f_Halomonadaceae|g_Halomonas|s_Halomonas alkaliantarctica
0.000351231	4	4	S	115561	s_Halomonas hydrothermalis	8	-_root|-_cellular organisms|d_Bacteria|p_Pseudomonadota|c_Gammaproteobacteria|o_Oceanospirillales|f_Halomonadaceae|g_Halomonas|s_Halomonas hydrothermalis
0.00272204	31	0	G	42054	g_Chromohalobacter	7	-_root|-_cellular organisms|d_Bacteria|p_Pseudomonadota|c_Gammaproteobacteria|o_Oceanospirillales|f_Halomonadaceae|g_Chromohalobacter
0.00272204	31	31	S	141389	s_Chromohalobacter canadensis	8	-_root|-_cellular organisms|d_Bacteria|p_Pseudomonadota|c_Gammaproteobacteria|o_Oceanospirillales|f_Halomonadaceae|g_Chromohalobacter|s_Chromohalobacter canadensis
0.00193177	22	0	G	204286	g_Cobetia	7	-_root|-_cellular organisms|d_Bacteria|p_Pseudomonadota|c_Gammaproteobacteria|o_Oceanospirillales|f_Halomonadaceae|g_Cobetia
0.000702462	8	0	-	2609414	#NAME?	8	-_root|-_cellular organisms|d_Bacteria|p_Pseudomonadota|c_Gammaproteobacteria|o_Oceanospirillales|f_Halomonadaceae|g_Cobetia|-_unclassified Cobetia
0.000702462	8	8	S	2609415	s_Cobetia sp. cqz5-12	9	-_root|-_cellular organisms|d_Bacteria|p_Pseudomonadota|c_Gammaproteobacteria|o_Oceanospirillales|f_Halomonadaceae|g_Cobetia|-_unclassified Cobetia|s_Cobetia sp. cqz5-12
0.0011415	13	13	S	28258	s_Cobetia marina	8	-_root|-_cellular organisms|d_Bacteria|p_Pseudomonadota|c_Gammaproteobacteria|o_Oceanospirillales|f_Halomonadaceae|g_Cobetia|s_Cobetia marina
0.000878077	10	0	G	3137766	g_Vreelandella	7	-_root|-_cellular organisms|d_Bacteria|p_Pseudomonadota|c_Gammaproteobacteria|o_Oceanospirillales|f_Halomonadaceae|g_Vreelandella
0.000614654	7	7	S	44935	s_Vreelandella venusta	8	-_root|-_cellular organisms|d_Bacteria|p_Pseudomonadota|c_Gammaproteobacteria|o_Oceanospirillales|f_Halomonadaceae|g_Vreelandella|s_Vreelandella venusta
0.000263423	3	3	S	29571	s_Vreelandella subglaciescola	8	-_root|-_cellular organisms|d_Bacteria|p_Pseudomonadota|c_Gammaproteobacteria|o_Oceanospirillales|f_Halomonadaceae|g_Vreelandella|s_Vreelandella subglaciescola
0.000702462	8	0	G	404432	g_Salinicola	7	-_root|-_cellular organisms|d_Bacteria|p_Pseudomonadota|c_Gammaproteobacteria|o_Oceanospirillales|f_Halomonadaceae|g_Salinicola
0.000351231	4	0	-	2634022	#NAME?	8	-_root|-_cellular organisms|d_Bacteria|p_Pseudomonadota|c_Gammaproteobacteria|o_Oceanospirillales|f_Halomonadaceae|g_Salinicola|-_unclassified Salinicola
0.000351231	4	4	S	3050071	s_Salinicola sp. JS01	9	-_root|-_cellular organisms|d_Bacteria|p_Pseudomonadota|c_Gammaproteobacteria|o_Oceanospirillales|f_Halomonadaceae|g_Salinicola|-_unclassified Salinicola|s_Salinicola sp. JS01
0.000351231	4	4	S	1949083	s_Salinicola endophyticus	8	-_root|-_cellular organisms|d_Bacteria|p_Pseudomonadota|c_Gammaproteobacteria|o_Oceanospirillales|f_Halomonadaceae|g_Salinicola|s_Salinicola endophyticus
0.000614654	7	0	G	3137761	g_Billgrantia	7	-_root|-_cellular organisms|d_Bacteria|p_Pseudomonadota|c_Gammaproteobacteria|o_Oceanospirillales|f_Halomonadaceae|g_Billgrantia
0.000614654	7	7	S	2497861	s_Billgrantia tianxiuensis	8	-_root|-_cellular organisms|d_Bacteria|p_Pseudomonadota|c_Gammaproteobacteria|o_Oceanospirillales|f_Halomonadaceae|g_Billgrantia|s_Billgrantia tianxiuensis
0.000351231	4	0	G	376488	g_Halotalea	7	-_root|-_cellular organisms|d_Bacteria|p_Pseudomonadota|c_Gammaproteobacteria|o_Oceanospirillales|f_Halomonadaceae|g_Halotalea
0.000351231	4	4	S	376489	s_Halotalea alkalilenta	8	-_root|-_cellular organisms|d_Bacteria|p_Pseudomonadota|c_Gammaproteobacteria|o_Oceanospirillales|f_Halomonadaceae|g_Halotalea|s_Halotalea alkalilenta
0.000263423	3	0	G	1897649	g_Pistricoccus	7	-_root|-_cellular organisms|d_Bacteria|p_Pseudomonadota|c_Gammaproteobacteria|o_Oceanospirillales|f_Halomonadaceae|g_Pistricoccus
0.000263423	3	3	S	1883414	s_Pistricoccus aurantiacus	8	-_root|-_cellular organisms|d_Bacteria|p_Pseudomonadota|c_Gammaproteobacteria|o_Oceanospirillales|f_Halomonadaceae|g_Pistricoccus|s_Pistricoccus aurantiacus
0.0492601	561	0	F	135620	f_Oceanospirillaceae	6	-_root|-_cellular organisms|d_Bacteria|p_Pseudomonadota|c_Gammaproteobacteria|o_Oceanospirillales|f_Oceanospirillaceae
0.0239715	273	0	G	28253	g_Marinomonas	7	-_root|-_cellular organisms|d_Bacteria|p_Pseudomonadota|c_Gammaproteobacteria|o_Oceanospirillales|f_Oceanospirillaceae|g_Marinomonas
0.00720023	82	0	-	196814	#NAME?	8	-_root|-_cellular organisms|d_Bacteria|p_Pseudomonadota|c_Gammaproteobacteria|o_Oceanospirillales|f_Oceanospirillaceae|g_Marinomonas|-_unclassified Marinomonas
0.00210739	24	24	S	2992802	s_Marinomonas sp. GJ51-6	9	-_root|-_cellular organisms|d_Bacteria|p_Pseudomonadota|c_Gammaproteobacteria|o_Oceanospirillales|f_Oceanospirillaceae|g_Marinomonas|-_unclassified Marinomonas|s_Marinomonas sp. GJ51-6
0.00166835	19	19	S	2065312	s_Marinomonas sp. A3A	9	-_root|-_cellular organisms|d_Bacteria|p_Pseudomonadota|c_Gammaproteobacteria|o_Oceanospirillales|f_Oceanospirillaceae|g_Marinomonas|-_unclassified Marinomonas|s_Marinomonas sp. A3A
0.00131712	15	15	S	2071621	s_Marinomonas sp. FW-1	9	-_root|-_cellular organisms|d_Bacteria|p_Pseudomonadota|c_Gammaproteobacteria|o_Oceanospirillales|f_Oceanospirillaceae|g_Marinomonas|-_unclassified Marinomonas|s_Marinomonas sp. FW-1
0.00105369	12	12	S	2066133	s_Marinomonas sp. CT5	9	-_root|-_cellular organisms|d_Bacteria|p_Pseudomonadota|c_Gammaproteobacteria|o_Oceanospirillales|f_Oceanospirillaceae|g_Marinomonas|-_unclassified Marinomonas|s_Marinomonas sp. CT5
0.000878077	10	10	S	3149048	s_Marinomonas sp. THO17	9	-_root|-_cellular organisms|d_Bacteria|p_Pseudomonadota|c_Gammaproteobacteria|o_Oceanospirillales|f_Oceanospirillaceae|g_Marinomonas|-_unclassified Marinomonas|s_Marinomonas sp. THO17
0.00412696	47	47	S	2773454	s_Marinomonas algicola	8	-_root|-_cellular organisms|d_Bacteria|p_Pseudomonadota|c_Gammaproteobacteria|o_Oceanospirillales|f_Oceanospirillaceae|g_Marinomonas|s_Marinomonas algicola
0.00254642	29	29	S	178399	s_Marinomonas primoryensis	8	-_root|-_cellular organisms|d_Bacteria|p_Pseudomonadota|c_Gammaproteobacteria|o_Oceanospirillales|f_Oceanospirillaceae|g_Marinomonas|s_Marinomonas primoryensis
0.00237081	27	27	S	119864	s_Marinomonas mediterranea	8	-_root|-_cellular organisms|d_Bacteria|p_Pseudomonadota|c_Gammaproteobacteria|o_Oceanospirillales|f_Oceanospirillaceae|g_Marinomonas|s_Marinomonas mediterranea
0.00201958	23	23	S	383750	s_Marinomonas arctica	8	-_root|-_cellular organisms|d_Bacteria|p_Pseudomonadota|c_Gammaproteobacteria|o_Oceanospirillales|f_Oceanospirillaceae|g_Marinomonas|s_Marinomonas arctica
0.00158054	18	18	S	491950	s_Marinomonas foliarum	8	-_root|-_cellular organisms|d_Bacteria|p_Pseudomonadota|c_Gammaproteobacteria|o_Oceanospirillales|f_Oceanospirillaceae|g_Marinomonas|s_Marinomonas foliarum
0.00105369	12	12	S	936476	s_Marinomonas posidonica	8	-_root|-_cellular organisms|d_Bacteria|p_Pseudomonadota|c_Gammaproteobacteria|o_Oceanospirillales|f_Oceanospirillaceae|g_Marinomonas|s_Marinomonas posidonica
0.00131712	15	15	S	491948	s_Marinomonas rhizomae	8	-_root|-_cellular organisms|d_Bacteria|p_Pseudomonadota|c_Gammaproteobacteria|o_Oceanospirillales|f_Oceanospirillaceae|g_Marinomonas|s_Marinomonas rhizomae
0.00105369	12	12	S	293552	s_Marinomonas polaris	8	-_root|-_cellular organisms|d_Bacteria|p_Pseudomonadota|c_Gammaproteobacteria|o_Oceanospirillales|f_Oceanospirillaceae|g_Marinomonas|s_Marinomonas polaris
0.000263423	3	3	S	2726122	s_Marinomonas profundi	8	-_root|-_cellular organisms|d_Bacteria|p_Pseudomonadota|c_Gammaproteobacteria|o_Oceanospirillales|f_Oceanospirillaceae|g_Marinomonas|s_Marinomonas profundi
0.00974666	111	0	G	187492	g_Thalassolituus	7	-_root|-_cellular organisms|d_Bacteria|p_Pseudomonadota|c_Gammaproteobacteria|o_Oceanospirillales|f_Oceanospirillaceae|g_Thalassolituus
0.00720023	82	82	S	187493	s_Thalassolituus oleivorans	8	-_root|-_cellular organisms|d_Bacteria|p_Pseudomonadota|c_Gammaproteobacteria|o_Oceanospirillales|f_Oceanospirillaceae|g_Thalassolituus|s_Thalassolituus oleivorans
0.00158054	18	0	-	2624967	#NAME?	8	-_root|-_cellular organisms|d_Bacteria|p_Pseudomonadota|c_Gammaproteobacteria|o_Oceanospirillales|f_Oceanospirillaceae|g_Thalassolituus|-_unclassified Thalassolituus
0.00158054	18	18	S	2597518	s_Thalassolituus sp. C2-1	9	-_root|-_cellular organisms|d_Bacteria|p_Pseudomonadota|c_Gammaproteobacteria|o_Oceanospirillales|f_Oceanospirillaceae|g_Thalassolituus|-_unclassified Thalassolituus|s_Thalassolituus sp. C2-1
0.000614654	7	7	S	2742796	s_Thalassolituus hydrocarboniclasticus	8	-_root|-_cellular organisms|d_Bacteria|p_Pseudomonadota|c_Gammaproteobacteria|o_Oceanospirillales|f_Oceanospirillaceae|g_Thalassolituus|s_Thalassolituus hydrocarboniclasticus
0.000263423	3	3	S	3100113	s_Candidatus Thalassolituus haligoni	8	-_root|-_cellular organisms|d_Bacteria|p_Pseudomonadota|c_Gammaproteobacteria|o_Oceanospirillales|f_Oceanospirillaceae|g_Thalassolituus|s_Candidatus Thalassolituus haligoni
0.00351231	40	0	G	3018276	g_Aliamphritea	7	-_root|-_cellular organisms|d_Bacteria|p_Pseudomonadota|c_Gammaproteobacteria|o_Oceanospirillales|f_Oceanospirillaceae|g_Aliamphritea
0.00201958	23	23	S	1524258	s_Aliamphritea ceti	8	-_root|-_cellular organisms|d_Bacteria|p_Pseudomonadota|c_Gammaproteobacteria|o_Oceanospirillales|f_Oceanospirillaceae|g_Aliamphritea|s_Aliamphritea ceti
0.000790269	9	9	S	707589	s_Aliamphritea spongicola	8	-_root|-_cellular organisms|d_Bacteria|p_Pseudomonadota|c_Gammaproteobacteria|o_Oceanospirillales|f_Oceanospirillaceae|g_Aliamphritea|s_Aliamphritea spongicola
0.000702462	8	8	S	2895352	s_Aliamphritea hakodatensis	8	-_root|-_cellular organisms|d_Bacteria|p_Pseudomonadota|c_Gammaproteobacteria|o_Oceanospirillales|f_Oceanospirillaceae|g_Aliamphritea|s_Aliamphritea hakodatensis
0.002283	26	0	G	515417	g_Amphritea	7	-_root|-_cellular organisms|d_Bacteria|p_Pseudomonadota|c_Gammaproteobacteria|o_Oceanospirillales|f_Oceanospirillaceae|g_Amphritea
0.000965885	11	11	S	355243	s_Amphritea atlantica	8	-_root|-_cellular organisms|d_Bacteria|p_Pseudomonadota|c_Gammaproteobacteria|o_Oceanospirillales|f_Oceanospirillaceae|g_Amphritea|s_Amphritea atlantica
0.000878077	10	0	-	981604	#NAME?	8	-_root|-_cellular organisms|d_Bacteria|p_Pseudomonadota|c_Gammaproteobacteria|o_Oceanospirillales|f_Oceanospirillaceae|g_Amphritea|-_environmental samples
0.000878077	10	10	S	981605	s_uncultured Amphritea sp.	9	-_root|-_cellular organisms|d_Bacteria|p_Pseudomonadota|c_Gammaproteobacteria|o_Oceanospirillales|f_Oceanospirillaceae|g_Amphritea|-_environmental samples|s_uncultured Amphritea sp.
0.000439039	5	5	S	452627	s_Amphritea japonica	8	-_root|-_cellular organisms|d_Bacteria|p_Pseudomonadota|c_Gammaproteobacteria|o_Oceanospirillales|f_Oceanospirillaceae|g_Amphritea|s_Amphritea japonica
0.00193177	22	0	G	48075	g_Marinobacterium	7	-_root|-_cellular organisms|d_Bacteria|p_Pseudomonadota|c_Gammaproteobacteria|o_Oceanospirillales|f_Oceanospirillaceae|g_Marinobacterium
0.000790269	9	9	S	420402	s_Marinobacterium rhizophilum	8	-_root|-_cellular organisms|d_Bacteria|p_Pseudomonadota|c_Gammaproteobacteria|o_Oceanospirillales|f_Oceanospirillaceae|g_Marinobacterium|s_Marinobacterium rhizophilum
0.000702462	8	8	S	518898	s_Marinobacterium sediminicola	8	-_root|-_cellular organisms|d_Bacteria|p_Pseudomonadota|c_Gammaproteobacteria|o_Oceanospirillales|f_Oceanospirillaceae|g_Marinobacterium|s_Marinobacterium sediminicola
0.000351231	4	4	S	1821621	s_Marinobacterium aestuarii	8	-_root|-_cellular organisms|d_Bacteria|p_Pseudomonadota|c_Gammaproteobacteria|o_Oceanospirillales|f_Oceanospirillaceae|g_Marinobacterium|s_Marinobacterium aestuarii
0.00193177	22	0	G	75687	g_Neptunomonas	7	-_root|-_cellular organisms|d_Bacteria|p_Pseudomonadota|c_Gammaproteobacteria|o_Oceanospirillales|f_Oceanospirillaceae|g_Neptunomonas
0.000965885	11	11	S	417574	s_Neptunomonas japonica	8	-_root|-_cellular organisms|d_Bacteria|p_Pseudomonadota|c_Gammaproteobacteria|o_Oceanospirillales|f_Oceanospirillaceae|g_Neptunomonas|s_Neptunomonas japonica
0.000702462	8	8	S	1031538	s_Neptunomonas concharum	8	-_root|-_cellular organisms|d_Bacteria|p_Pseudomonadota|c_Gammaproteobacteria|o_Oceanospirillales|f_Oceanospirillaceae|g_Neptunomonas|s_Neptunomonas concharum
0.000263423	3	3	S	1572645	s_Neptunomonas phycophila	8	-_root|-_cellular organisms|d_Bacteria|p_Pseudomonadota|c_Gammaproteobacteria|o_Oceanospirillales|f_Oceanospirillaceae|g_Neptunomonas|s_Neptunomonas phycophila
0.00184396	21	0	G	267849	g_Nitrincola	7	-_root|-_cellular organisms|d_Bacteria|p_Pseudomonadota|c_Gammaproteobacteria|o_Oceanospirillales|f_Oceanospirillaceae|g_Nitrincola
0.00184396	21	21	S	2614693	s_Nitrincola iocasae	8	-_root|-_cellular organisms|d_Bacteria|p_Pseudomonadota|c_Gammaproteobacteria|o_Oceanospirillales|f_Oceanospirillaceae|g_Nitrincola|s_Nitrincola iocasae
0.00166835	19	0	G	459520	g_Neptuniibacter	7	-_root|-_cellular organisms|d_Bacteria|p_Pseudomonadota|c_Gammaproteobacteria|o_Oceanospirillales|f_Oceanospirillaceae|g_Neptuniibacter
0.00166835	19	19	S	651666	s_Neptuniibacter halophilus	8	-_root|-_cellular organisms|d_Bacteria|p_Pseudomonadota|c_Gammaproteobacteria|o_Oceanospirillales|f_Oceanospirillaceae|g_Neptuniibacter|s_Neptuniibacter halophilus
0.00105369	12	0	G	2066071	g_Bacterioplanoides	7	-_root|-_cellular organisms|d_Bacteria|p_Pseudomonadota|c_Gammaproteobacteria|o_Oceanospirillales|f_Oceanospirillaceae|g_Bacterioplanoides
0.00105369	12	0	-	2630303	#NAME?	8	-_root|-_cellular organisms|d_Bacteria|p_Pseudomonadota|c_Gammaproteobacteria|o_Oceanospirillales|f_Oceanospirillaceae|g_Bacterioplanoides|-_unclassified Bacterioplanoides
0.00105369	12	12	S	2829569	s_Bacterioplanoides sp. SCSIO 12839	9	-_root|-_cellular organisms|d_Bacteria|p_Pseudomonadota|c_Gammaproteobacteria|o_Oceanospirillales|f_Oceanospirillaceae|g_Bacterioplanoides|-_unclassified Bacterioplanoides|s_Bacterioplanoides sp. SCSIO 12839
0.000878077	10	0	G	1537406	g_Bacterioplanes	7	-_root|-_cellular organisms|d_Bacteria|p_Pseudomonadota|c_Gammaproteobacteria|o_Oceanospirillales|f_Oceanospirillaceae|g_Bacterioplanes
0.000878077	10	10	S	1249553	s_Bacterioplanes sanyensis	8	-_root|-_cellular organisms|d_Bacteria|p_Pseudomonadota|c_Gammaproteobacteria|o_Oceanospirillales|f_Oceanospirillaceae|g_Bacterioplanes|s_Bacterioplanes sanyensis
0.000263423	3	0	G	2893036	g_Venatoribacter	7	-_root|-_cellular organisms|d_Bacteria|p_Pseudomonadota|c_Gammaproteobacteria|o_Oceanospirillales|f_Oceanospirillaceae|g_Venatoribacter
0.000263423	3	3	S	2661630	s_Venatoribacter cucullus	8	-_root|-_cellular organisms|d_Bacteria|p_Pseudomonadota|c_Gammaproteobacteria|o_Oceanospirillales|f_Oceanospirillaceae|g_Venatoribacter|s_Venatoribacter cucullus
0.00737585	84	0	F	224379	f_Hahellaceae	6	-_root|-_cellular organisms|d_Bacteria|p_Pseudomonadota|c_Gammaproteobacteria|o_Oceanospirillales|f_Hahellaceae
0.00737585	84	0	G	158481	g_Hahella	7	-_root|-_cellular organisms|d_Bacteria|p_Pseudomonadota|c_Gammaproteobacteria|o_Oceanospirillales|f_Hahellaceae|g_Hahella
0.00702462	80	0	-	2624107	#NAME?	8	-_root|-_cellular organisms|d_Bacteria|p_Pseudomonadota|c_Gammaproteobacteria|o_Oceanospirillales|f_Hahellaceae|g_Hahella|-_unclassified Hahella
0.004566	52	52	S	3142973	s_Hahella sp. SMD15-11	9	-_root|-_cellular organisms|d_Bacteria|p_Pseudomonadota|c_Gammaproteobacteria|o_Oceanospirillales|f_Hahellaceae|g_Hahella|-_unclassified Hahella|s_Hahella sp. SMD15-11
0.00149273	17	17	S	1628392	s_Hahella sp. KA22	9	-_root|-_cellular organisms|d_Bacteria|p_Pseudomonadota|c_Gammaproteobacteria|o_Oceanospirillales|f_Hahellaceae|g_Hahella|-_unclassified Hahella|s_Hahella sp. KA22
0.000878077	10	10	S	3015983	s_Hahella sp. HNIBRBA332	9	-_root|-_cellular organisms|d_Bacteria|p_Pseudomonadota|c_Gammaproteobacteria|o_Oceanospirillales|f_Hahellaceae|g_Hahella|-_unclassified Hahella|s_Hahella sp. HNIBRBA332
0.000351231	4	4	S	158327	s_Hahella chejuensis	8	-_root|-_cellular organisms|d_Bacteria|p_Pseudomonadota|c_Gammaproteobacteria|o_Oceanospirillales|f_Hahellaceae|g_Hahella|s_Hahella chejuensis
0.00711243	81	0	F	2066474	f_Endozoicomonadaceae	6	-_root|-_cellular organisms|d_Bacteria|p_Pseudomonadota|c_Gammaproteobacteria|o_Oceanospirillales|f_Endozoicomonadaceae
0.00711243	81	0	G	305899	g_Endozoicomonas	7	-_root|-_cellular organisms|d_Bacteria|p_Pseudomonadota|c_Gammaproteobacteria|o_Oceanospirillales|f_Endozoicomonadaceae|g_Endozoicomonas
0.00465381	53	0	-	2644528	#NAME?	8	-_root|-_cellular organisms|d_Bacteria|p_Pseudomonadota|c_Gammaproteobacteria|o_Oceanospirillales|f_Endozoicomonadaceae|g_Endozoicomonas|-_unclassified Endozoicomonas
0.00166835	19	19	S	2918516	s_Endozoicomonas sp. SCSIO W0465	9	-_root|-_cellular organisms|d_Bacteria|p_Pseudomonadota|c_Gammaproteobacteria|o_Oceanospirillales|f_Endozoicomonadaceae|g_Endozoicomonas|-_unclassified Endozoicomonas|s_Endozoicomonas sp. SCSIO W0465
0.00105369	12	12	S	3035692	s_Endozoicomonas sp. 8E	9	-_root|-_cellular organisms|d_Bacteria|p_Pseudomonadota|c_Gammaproteobacteria|o_Oceanospirillales|f_Endozoicomonadaceae|g_Endozoicomonas|-_unclassified Endozoicomonas|s_Endozoicomonas sp. 8E
0.00105369	12	12	S	2919499	s_Endozoicomonas sp. Mp262	9	-_root|-_cellular organisms|d_Bacteria|p_Pseudomonadota|c_Gammaproteobacteria|o_Oceanospirillales|f_Endozoicomonadaceae|g_Endozoicomonas|-_unclassified Endozoicomonas|s_Endozoicomonas sp. Mp262
0.000439039	5	5	S	3009078	s_Endozoicomonas sp. GU-1	9	-_root|-_cellular organisms|d_Bacteria|p_Pseudomonadota|c_Gammaproteobacteria|o_Oceanospirillales|f_Endozoicomonadaceae|g_Endozoicomonas|-_unclassified Endozoicomonas|s_Endozoicomonas sp. GU-1
0.000439039	5	5	S	2872754	s_Endozoicomonas sp. 4G	9	-_root|-_cellular organisms|d_Bacteria|p_Pseudomonadota|c_Gammaproteobacteria|o_Oceanospirillales|f_Endozoicomonadaceae|g_Endozoicomonas|-_unclassified Endozoicomonas|s_Endozoicomonas sp. 4G
0.00140492	16	16	S	1234143	s_Endozoicomonas euniceicola	8	-_root|-_cellular organisms|d_Bacteria|p_Pseudomonadota|c_Gammaproteobacteria|o_Oceanospirillales|f_Endozoicomonadaceae|g_Endozoicomonas|s_Endozoicomonas euniceicola
0.00105369	12	12	S	1027273	s_Endozoicomonas montiporae	8	-_root|-_cellular organisms|d_Bacteria|p_Pseudomonadota|c_Gammaproteobacteria|o_Oceanospirillales|f_Endozoicomonadaceae|g_Endozoicomonas|s_Endozoicomonas montiporae
0.00544408	62	0	F	2898533	f_Zooshikellaceae	6	-_root|-_cellular organisms|d_Bacteria|p_Pseudomonadota|c_Gammaproteobacteria|o_Oceanospirillales|f_Zooshikellaceae
0.00544408	62	0	G	2768738	g_Spartinivicinus	7	-_root|-_cellular organisms|d_Bacteria|p_Pseudomonadota|c_Gammaproteobacteria|o_Oceanospirillales|f_Zooshikellaceae|g_Spartinivicinus
0.00544408	62	62	S	2683272	s_Spartinivicinus ruber	8	-_root|-_cellular organisms|d_Bacteria|p_Pseudomonadota|c_Gammaproteobacteria|o_Oceanospirillales|f_Zooshikellaceae|g_Spartinivicinus|s_Spartinivicinus ruber
0.00333669	38	0	F	191033	f_Oleiphilaceae	6	-_root|-_cellular organisms|d_Bacteria|p_Pseudomonadota|c_Gammaproteobacteria|o_Oceanospirillales|f_Oleiphilaceae
0.00333669	38	0	G	141450	g_Oleiphilus	7	-_root|-_cellular organisms|d_Bacteria|p_Pseudomonadota|c_Gammaproteobacteria|o_Oceanospirillales|f_Oleiphilaceae|g_Oleiphilus
0.00333669	38	38	S	141451	s_Oleiphilus messinensis	8	-_root|-_cellular organisms|d_Bacteria|p_Pseudomonadota|c_Gammaproteobacteria|o_Oceanospirillales|f_Oleiphilaceae|g_Oleiphilus|s_Oleiphilus messinensis
0.00237081	27	0	F	255527	f_Saccharospirillaceae	6	-_root|-_cellular organisms|d_Bacteria|p_Pseudomonadota|c_Gammaproteobacteria|o_Oceanospirillales|f_Saccharospirillaceae
0.00158054	18	0	G	1445504	g_Gynuella	7	-_root|-_cellular organisms|d_Bacteria|p_Pseudomonadota|c_Gammaproteobacteria|o_Oceanospirillales|f_Saccharospirillaceae|g_Gynuella
0.00158054	18	18	S	1445505	s_Gynuella sunshinyii	8	-_root|-_cellular organisms|d_Bacteria|p_Pseudomonadota|c_Gammaproteobacteria|o_Oceanospirillales|f_Saccharospirillaceae|g_Gynuella|s_Gynuella sunshinyii
0.000790269	9	0	G	1649491	g_Salinispirillum	7	-_root|-_cellular organisms|d_Bacteria|p_Pseudomonadota|c_Gammaproteobacteria|o_Oceanospirillales|f_Saccharospirillaceae|g_Salinispirillum
0.000790269	9	0	-	2646512	#NAME?	8	-_root|-_cellular organisms|d_Bacteria|p_Pseudomonadota|c_Gammaproteobacteria|o_Oceanospirillales|f_Saccharospirillaceae|g_Salinispirillum|-_unclassified Salinispirillum
0.000790269	9	9	S	2952525	s_Salinispirillum sp. LH 10-3-1	9	-_root|-_cellular organisms|d_Bacteria|p_Pseudomonadota|c_Gammaproteobacteria|o_Oceanospirillales|f_Saccharospirillaceae|g_Salinispirillum|-_unclassified Salinispirillum|s_Salinispirillum sp. LH 10-3-1
0.00175615	20	0	F	224372	f_Alcanivoracaceae	6	-_root|-_cellular organisms|d_Bacteria|p_Pseudomonadota|c_Gammaproteobacteria|o_Oceanospirillales|f_Alcanivoracaceae
0.00105369	12	0	G	59753	g_Alcanivorax	7	-_root|-_cellular organisms|d_Bacteria|p_Pseudomonadota|c_Gammaproteobacteria|o_Oceanospirillales|f_Alcanivoracaceae|g_Alcanivorax
0.00105369	12	0	-	2638842	#NAME?	8	-_root|-_cellular organisms|d_Bacteria|p_Pseudomonadota|c_Gammaproteobacteria|o_Oceanospirillales|f_Alcanivoracaceae|g_Alcanivorax|-_unclassified Alcanivorax
0.00105369	12	12	S	1872427	s_Alcanivorax sp.	9	-_root|-_cellular organisms|d_Bacteria|p_Pseudomonadota|c_Gammaproteobacteria|o_Oceanospirillales|f_Alcanivoracaceae|g_Alcanivorax|-_unclassified Alcanivorax|s_Alcanivorax sp.
0.000439039	5	0	G	3020832	g_Alloalcanivorax	7	-_root|-_cellular organisms|d_Bacteria|p_Pseudomonadota|c_Gammaproteobacteria|o_Oceanospirillales|f_Alcanivoracaceae|g_Alloalcanivorax
0.000439039	5	5	S	1094342	s_Alloalcanivorax xenomutans	8	-_root|-_cellular organisms|d_Bacteria|p_Pseudomonadota|c_Gammaproteobacteria|o_Oceanospirillales|f_Alcanivoracaceae|g_Alloalcanivorax|s_Alloalcanivorax xenomutans
0.000263423	3	0	G	3020833	g_Isoalcanivorax	7	-_root|-_cellular organisms|d_Bacteria|p_Pseudomonadota|c_Gammaproteobacteria|o_Oceanospirillales|f_Alcanivoracaceae|g_Isoalcanivorax
0.000263423	3	3	S	1306787	s_Isoalcanivorax pacificus	8	-_root|-_cellular organisms|d_Bacteria|p_Pseudomonadota|c_Gammaproteobacteria|o_Oceanospirillales|f_Alcanivoracaceae|g_Isoalcanivorax|s_Isoalcanivorax pacificus
0.00105369	12	0	F	2823145	f_Pleioneaceae	6	-_root|-_cellular organisms|d_Bacteria|p_Pseudomonadota|c_Gammaproteobacteria|o_Oceanospirillales|f_Pleioneaceae
0.00105369	12	0	G	1502941	g_Pleionea	7	-_root|-_cellular organisms|d_Bacteria|p_Pseudomonadota|c_Gammaproteobacteria|o_Oceanospirillales|f_Pleioneaceae|g_Pleionea
0.00105369	12	12	S	3070815	s_Pleionea litopenaei	8	-_root|-_cellular organisms|d_Bacteria|p_Pseudomonadota|c_Gammaproteobacteria|o_Oceanospirillales|f_Pleioneaceae|g_Pleionea|s_Pleionea litopenaei
0.000614654	7	0	F	449732	f_Litorivicinaceae	6	-_root|-_cellular organisms|d_Bacteria|p_Pseudomonadota|c_Gammaproteobacteria|o_Oceanospirillales|f_Litorivicinaceae
0.000614654	7	0	G	418700	g_Litorivicinus	7	-_root|-_cellular organisms|d_Bacteria|p_Pseudomonadota|c_Gammaproteobacteria|o_Oceanospirillales|f_Litorivicinaceae|g_Litorivicinus
0.000614654	7	7	S	418701	s_Litorivicinus lipolyticus	8	-_root|-_cellular organisms|d_Bacteria|p_Pseudomonadota|c_Gammaproteobacteria|o_Oceanospirillales|f_Litorivicinaceae|g_Litorivicinus|s_Litorivicinus lipolyticus
15.9328	181451	0	O	91347	o_Enterobacterales	5	-_root|-_cellular organisms|d_Bacteria|p_Pseudomonadota|c_Gammaproteobacteria|o_Enterobacterales
15.519	176739	0	F	543	f_Enterobacteriaceae	6	-_root|-_cellular organisms|d_Bacteria|p_Pseudomonadota|c_Gammaproteobacteria|o_Enterobacterales|f_Enterobacteriaceae
15.0257	171121	0	-	191675	#NAME?	7	-_root|-_cellular organisms|d_Bacteria|p_Pseudomonadota|c_Gammaproteobacteria|o_Enterobacterales|f_Enterobacteriaceae|-_Enterobacteriaceae incertae sedis
15.0257	171121	0	-	84563	#NAME?	8	-_root|-_cellular organisms|d_Bacteria|p_Pseudomonadota|c_Gammaproteobacteria|o_Enterobacterales|f_Enterobacteriaceae|-_Enterobacteriaceae incertae sedis|-_ant, tsetse, mealybug, aphid, etc. endosymbionts
15.0069	170906	0	-	146507	#NAME?	9	-_root|-_cellular organisms|d_Bacteria|p_Pseudomonadota|c_Gammaproteobacteria|o_Enterobacterales|f_Enterobacteriaceae|-_Enterobacteriaceae incertae sedis|-_ant, tsetse, mealybug, aphid, etc. endosymbionts|-_aphid secondary symbionts
15.0041	170875	0	G	568987	g_Candidatus Hamiltonella	10	-_root|-_cellular organisms|d_Bacteria|p_Pseudomonadota|c_Gammaproteobacteria|o_Enterobacterales|f_Enterobacteriaceae|-_Enterobacteriaceae incertae sedis|-_ant, tsetse, mealybug, aphid, etc. endosymbionts|-_aphid secondary symbionts|g_Candidatus Hamiltonella
14.9676	170459	170459	S	138072	s_Candidatus Hamiltonella defensa	11	-_root|-_cellular organisms|d_Bacteria|p_Pseudomonadota|c_Gammaproteobacteria|o_Enterobacterales|f_Enterobacteriaceae|-_Enterobacteriaceae incertae sedis|-_ant, tsetse, mealybug, aphid, etc. endosymbionts|-_aphid secondary symbionts|g_Candidatus Hamiltonella|s_Candidatus Hamiltonella defensa
0.0364402	415	0	-	2646657	#NAME?	11	-_root|-_cellular organisms|d_Bacteria|p_Pseudomonadota|c_Gammaproteobacteria|o_Enterobacterales|f_Enterobacteriaceae|-_Enterobacteriaceae incertae sedis|-_ant, tsetse, mealybug, aphid, etc. endosymbionts|-_aphid secondary symbionts|g_Candidatus Hamiltonella|-_unclassified Candidatus Hamiltonella
0.0364402	415	415	S	3077954	s_Candidatus Hamiltonella endosymbiont of Tuberolachnus salignus	12	-_root|-_cellular organisms|d_Bacteria|p_Pseudomonadota|c_Gammaproteobacteria|o_Enterobacterales|f_Enterobacteriaceae|-_Enterobacteriaceae incertae sedis|-_ant, tsetse, mealybug, aphid, etc. endosymbionts|-_aphid secondary symbionts|g_Candidatus Hamiltonella|-_unclassified Candidatus Hamiltonella|s_Candidatus Hamiltonella endosymbiont of Tuberolachnus salignus
0.00210739	24	24	S	134287	s_secondary endosymbiont of Heteropsylla cubana	10	-_root|-_cellular organisms|d_Bacteria|p_Pseudomonadota|c_Gammaproteobacteria|o_Enterobacterales|f_Enterobacteriaceae|-_Enterobacteriaceae incertae sedis|-_ant, tsetse, mealybug, aphid, etc. endosymbionts|-_aphid secondary symbionts|s_secondary endosymbiont of Heteropsylla cubana
0.000614654	7	0	G	568988	g_Candidatus Regiella	10	-_root|-_cellular organisms|d_Bacteria|p_Pseudomonadota|c_Gammaproteobacteria|o_Enterobacterales|f_Enterobacteriaceae|-_Enterobacteriaceae incertae sedis|-_ant, tsetse, mealybug, aphid, etc. endosymbionts|-_aphid secondary symbionts|g_Candidatus Regiella
0.000614654	7	0	-	3077955	#NAME?	11	-_root|-_cellular organisms|d_Bacteria|p_Pseudomonadota|c_Gammaproteobacteria|o_Enterobacterales|f_Enterobacteriaceae|-_Enterobacteriaceae incertae sedis|-_ant, tsetse, mealybug, aphid, etc. endosymbionts|-_aphid secondary symbionts|g_Candidatus Regiella|-_unclassified Candidatus Regiella
0.000614654	7	7	S	3077956	s_Candidatus Regiella endosymbiont of Tuberolachnus salignus	12	-_root|-_cellular organisms|d_Bacteria|p_Pseudomonadota|c_Gammaproteobacteria|o_Enterobacterales|f_Enterobacteriaceae|-_Enterobacteriaceae incertae sedis|-_ant, tsetse, mealybug, aphid, etc. endosymbionts|-_aphid secondary symbionts|g_Candidatus Regiella|-_unclassified Candidatus Regiella|s_Candidatus Regiella endosymbiont of Tuberolachnus salignus
0.0129077	147	0	-	84564	#NAME?	9	-_root|-_cellular organisms|d_Bacteria|p_Pseudomonadota|c_Gammaproteobacteria|o_Enterobacterales|f_Enterobacteriaceae|-_Enterobacteriaceae incertae sedis|-_ant, tsetse, mealybug, aphid, etc. endosymbionts|-_ant endosymbionts
0.0120297	137	0	G	203804	g_Candidatus Blochmanniella	10	-_root|-_cellular organisms|d_Bacteria|p_Pseudomonadota|c_Gammaproteobacteria|o_Enterobacterales|f_Enterobacteriaceae|-_Enterobacteriaceae incertae sedis|-_ant, tsetse, mealybug, aphid, etc. endosymbionts|-_ant endosymbionts|g_Candidatus Blochmanniella
0.00790269	90	0	-	711328	#NAME?	11	-_root|-_cellular organisms|d_Bacteria|p_Pseudomonadota|c_Gammaproteobacteria|o_Enterobacterales|f_Enterobacteriaceae|-_Enterobacteriaceae incertae sedis|-_ant, tsetse, mealybug, aphid, etc. endosymbionts|-_ant endosymbionts|g_Candidatus Blochmanniella|-_unclassified Candidatus Blochmanniella
0.00219519	25	25	S	700220	s_Blochmannia endosymbiont of Camponotus sp.	12	-_root|-_cellular organisms|d_Bacteria|p_Pseudomonadota|c_Gammaproteobacteria|o_Enterobacterales|f_Enterobacteriaceae|-_Enterobacteriaceae incertae sedis|-_ant, tsetse, mealybug, aphid, etc. endosymbionts|-_ant endosymbionts|g_Candidatus Blochmanniella|-_unclassified Candidatus Blochmanniella|s_Blochmannia endosymbiont of Camponotus sp.
0.00122931	14	14	S	3118169	s_Candidatus Blochmannia sp. SNP	12	-_root|-_cellular organisms|d_Bacteria|p_Pseudomonadota|c_Gammaproteobacteria|o_Enterobacterales|f_Enterobacteriaceae|-_Enterobacteriaceae incertae sedis|-_ant, tsetse, mealybug, aphid, etc. endosymbionts|-_ant endosymbionts|g_Candidatus Blochmanniella|-_unclassified Candidatus Blochmanniella|s_Candidatus Blochmannia sp. SNP
0.000965885	11	11	S	2681986	s_Blochmannia endosymbiont of Camponotus nipponensis	12	-_root|-_cellular organisms|d_Bacteria|p_Pseudomonadota|c_Gammaproteobacteria|o_Enterobacterales|f_Enterobacteriaceae|-_Enterobacteriaceae incertae sedis|-_ant, tsetse, mealybug, aphid, etc. endosymbionts|-_ant endosymbionts|g_Candidatus Blochmanniella|-_unclassified Candidatus Blochmanniella|s_Blochmannia endosymbiont of Camponotus nipponensis
0.00166835	19	19	S	2945587	s_Blochmannia endosymbiont of Camponotus modoc	12	-_root|-_cellular organisms|d_Bacteria|p_Pseudomonadota|c_Gammaproteobacteria|o_Enterobacterales|f_Enterobacteriaceae|-_Enterobacteriaceae incertae sedis|-_ant, tsetse, mealybug, aphid, etc. endosymbionts|-_ant endosymbionts|g_Candidatus Blochmanniella|-_unclassified Candidatus Blochmanniella|s_Blochmannia endosymbiont of Camponotus modoc
0.000702462	8	8	S	2681987	s_Blochmannia endosymbiont of Colobopsis nipponica	12	-_root|-_cellular organisms|d_Bacteria|p_Pseudomonadota|c_Gammaproteobacteria|o_Enterobacterales|f_Enterobacteriaceae|-_Enterobacteriaceae incertae sedis|-_ant, tsetse, mealybug, aphid, etc. endosymbionts|-_ant endosymbionts|g_Candidatus Blochmanniella|-_unclassified Candidatus Blochmanniella|s_Blochmannia endosymbiont of Colobopsis nipponica
0.000702462	8	8	S	1505597	s_Blochmannia endosymbiont of Camponotus (Colobopsis) obliquus	12	-_root|-_cellular organisms|d_Bacteria|p_Pseudomonadota|c_Gammaproteobacteria|o_Enterobacterales|f_Enterobacteriaceae|-_Enterobacteriaceae incertae sedis|-_ant, tsetse, mealybug, aphid, etc. endosymbionts|-_ant endosymbionts|g_Candidatus Blochmanniella|-_unclassified Candidatus Blochmanniella|s_Blochmannia endosymbiont of Camponotus (Colobopsis) obliquus
0.000351231	4	4	S	1505596	s_Blochmannia endosymbiont of Polyrhachis (Hedomyrma) turneri	12	-_root|-_cellular organisms|d_Bacteria|p_Pseudomonadota|c_Gammaproteobacteria|o_Enterobacterales|f_Enterobacteriaceae|-_Enterobacteriaceae incertae sedis|-_ant, tsetse, mealybug, aphid, etc. endosymbionts|-_ant endosymbionts|g_Candidatus Blochmanniella|-_unclassified Candidatus Blochmanniella|s_Blochmannia endosymbiont of Polyrhachis (Hedomyrma) turneri
0.00184396	21	21	S	251535	s_Candidatus Blochmanniella vafra	11	-_root|-_cellular organisms|d_Bacteria|p_Pseudomonadota|c_Gammaproteobacteria|o_Enterobacterales|f_Enterobacteriaceae|-_Enterobacteriaceae incertae sedis|-_ant, tsetse, mealybug, aphid, etc. endosymbionts|-_ant endosymbionts|g_Candidatus Blochmanniella|s_Candidatus Blochmanniella vafra
0.000790269	9	9	S	251538	s_Candidatus Blochmannia ocreatus	11	-_root|-_cellular organisms|d_Bacteria|p_Pseudomonadota|c_Gammaproteobacteria|o_Enterobacterales|f_Enterobacteriaceae|-_Enterobacteriaceae incertae sedis|-_ant, tsetse, mealybug, aphid, etc. endosymbionts|-_ant endosymbionts|g_Candidatus Blochmanniella|s_Candidatus Blochmannia ocreatus
0.000614654	7	7	S	251540	s_Candidatus Blochmannia vicinus	11	-_root|-_cellular organisms|d_Bacteria|p_Pseudomonadota|c_Gammaproteobacteria|o_Enterobacterales|f_Enterobacteriaceae|-_Enterobacteriaceae incertae sedis|-_ant, tsetse, mealybug, aphid, etc. endosymbionts|-_ant endosymbionts|g_Candidatus Blochmanniella|s_Candidatus Blochmannia vicinus
0.000351231	4	4	S	251542	s_Candidatus Blochmanniella chromaiodes	11	-_root|-_cellular organisms|d_Bacteria|p_Pseudomonadota|c_Gammaproteobacteria|o_Enterobacterales|f_Enterobacteriaceae|-_Enterobacteriaceae incertae sedis|-_ant, tsetse, mealybug, aphid, etc. endosymbionts|-_ant endosymbionts|g_Candidatus Blochmanniella|s_Candidatus Blochmanniella chromaiodes
0.000351231	4	4	S	108080	s_Candidatus Blochmanniella camponoti	11	-_root|-_cellular organisms|d_Bacteria|p_Pseudomonadota|c_Gammaproteobacteria|o_Enterobacterales|f_Enterobacteriaceae|-_Enterobacteriaceae incertae sedis|-_ant, tsetse, mealybug, aphid, etc. endosymbionts|-_ant endosymbionts|g_Candidatus Blochmanniella|s_Candidatus Blochmanniella camponoti
0.000878077	10	0	G	1699619	g_Candidatus Westeberhardia	10	-_root|-_cellular organisms|d_Bacteria|p_Pseudomonadota|c_Gammaproteobacteria|o_Enterobacterales|f_Enterobacteriaceae|-_Enterobacteriaceae incertae sedis|-_ant, tsetse, mealybug, aphid, etc. endosymbionts|-_ant endosymbionts|g_Candidatus Westeberhardia
0.000878077	10	10	S	1594731	s_Candidatus Westeberhardia cardiocondylae	11	-_root|-_cellular organisms|d_Bacteria|p_Pseudomonadota|c_Gammaproteobacteria|o_Enterobacterales|f_Enterobacteriaceae|-_Enterobacteriaceae incertae sedis|-_ant, tsetse, mealybug, aphid, etc. endosymbionts|-_ant endosymbionts|g_Candidatus Westeberhardia|s_Candidatus Westeberhardia cardiocondylae
0.0011415	13	0	G	1906661	g_Candidatus Gullanella	9	-_root|-_cellular organisms|d_Bacteria|p_Pseudomonadota|c_Gammaproteobacteria|o_Enterobacterales|f_Enterobacteriaceae|-_Enterobacteriaceae incertae sedis|-_ant, tsetse, mealybug, aphid, etc. endosymbionts|g_Candidatus Gullanella
0.0011415	13	13	S	1070130	s_Candidatus Gullanella endobia	10	-_root|-_cellular organisms|d_Bacteria|p_Pseudomonadota|c_Gammaproteobacteria|o_Enterobacterales|f_Enterobacteriaceae|-_Enterobacteriaceae incertae sedis|-_ant, tsetse, mealybug, aphid, etc. endosymbionts|g_Candidatus Gullanella|s_Candidatus Gullanella endobia
0.000878077	10	0	G	801	g_Symbiopectobacterium	9	-_root|-_cellular organisms|d_Bacteria|p_Pseudomonadota|c_Gammaproteobacteria|o_Enterobacterales|f_Enterobacteriaceae|-_Enterobacteriaceae incertae sedis|-_ant, tsetse, mealybug, aphid, etc. endosymbionts|g_Symbiopectobacterium
0.000878077	10	10	S	2871826	s_Symbiopectobacterium purcellii	10	-_root|-_cellular organisms|d_Bacteria|p_Pseudomonadota|c_Gammaproteobacteria|o_Enterobacterales|f_Enterobacteriaceae|-_Enterobacteriaceae incertae sedis|-_ant, tsetse, mealybug, aphid, etc. endosymbionts|g_Symbiopectobacterium|s_Symbiopectobacterium purcellii
0.000790269	9	0	G	472825	g_Candidatus Purcelliella	9	-_root|-_cellular organisms|d_Bacteria|p_Pseudomonadota|c_Gammaproteobacteria|o_Enterobacterales|f_Enterobacteriaceae|-_Enterobacteriaceae incertae sedis|-_ant, tsetse, mealybug, aphid, etc. endosymbionts|g_Candidatus Purcelliella
0.000790269	9	9	S	472834	s_Candidatus Purcelliella pentastirinorum	10	-_root|-_cellular organisms|d_Bacteria|p_Pseudomonadota|c_Gammaproteobacteria|o_Enterobacterales|f_Enterobacteriaceae|-_Enterobacteriaceae incertae sedis|-_ant, tsetse, mealybug, aphid, etc. endosymbionts|g_Candidatus Purcelliella|s_Candidatus Purcelliella pentastirinorum
0.000702462	8	0	G	1682492	g_Candidatus Tachikawaea	9	-_root|-_cellular organisms|d_Bacteria|p_Pseudomonadota|c_Gammaproteobacteria|o_Enterobacterales|f_Enterobacteriaceae|-_Enterobacteriaceae incertae sedis|-_ant, tsetse, mealybug, aphid, etc. endosymbionts|g_Candidatus Tachikawaea
0.000702462	8	8	S	1410383	s_Candidatus Tachikawaea gelatinosa	10	-_root|-_cellular organisms|d_Bacteria|p_Pseudomonadota|c_Gammaproteobacteria|o_Enterobacterales|f_Enterobacteriaceae|-_Enterobacteriaceae incertae sedis|-_ant, tsetse, mealybug, aphid, etc. endosymbionts|g_Candidatus Tachikawaea|s_Candidatus Tachikawaea gelatinosa
0.000702462	8	0	G	1906657	g_Candidatus Doolittlea	9	-_root|-_cellular organisms|d_Bacteria|p_Pseudomonadota|c_Gammaproteobacteria|o_Enterobacterales|f_Enterobacteriaceae|-_Enterobacteriaceae incertae sedis|-_ant, tsetse, mealybug, aphid, etc. endosymbionts|g_Candidatus Doolittlea
0.000702462	8	8	S	1778262	s_Candidatus Doolittlea endobia	10	-_root|-_cellular organisms|d_Bacteria|p_Pseudomonadota|c_Gammaproteobacteria|o_Enterobacterales|f_Enterobacteriaceae|-_Enterobacteriaceae incertae sedis|-_ant, tsetse, mealybug, aphid, etc. endosymbionts|g_Candidatus Doolittlea|s_Candidatus Doolittlea endobia
0.000614654	7	0	-	199891	#NAME?	9	-_root|-_cellular organisms|d_Bacteria|p_Pseudomonadota|c_Gammaproteobacteria|o_Enterobacterales|f_Enterobacteriaceae|-_Enterobacteriaceae incertae sedis|-_ant, tsetse, mealybug, aphid, etc. endosymbionts|-_mealybug secondary endosymbionts
0.000614654	7	7	S	1835721	s_secondary endosymbiont of Trabutina mannipara	10	-_root|-_cellular organisms|d_Bacteria|p_Pseudomonadota|c_Gammaproteobacteria|o_Enterobacterales|f_Enterobacteriaceae|-_Enterobacteriaceae incertae sedis|-_ant, tsetse, mealybug, aphid, etc. endosymbionts|-_mealybug secondary endosymbionts|s_secondary endosymbiont of Trabutina mannipara
0.000614654	7	0	G	1906660	g_Candidatus Mikella	9	-_root|-_cellular organisms|d_Bacteria|p_Pseudomonadota|c_Gammaproteobacteria|o_Enterobacterales|f_Enterobacteriaceae|-_Enterobacteriaceae incertae sedis|-_ant, tsetse, mealybug, aphid, etc. endosymbionts|g_Candidatus Mikella
0.000614654	7	7	S	1778264	s_Candidatus Mikella endobia	10	-_root|-_cellular organisms|d_Bacteria|p_Pseudomonadota|c_Gammaproteobacteria|o_Enterobacterales|f_Enterobacteriaceae|-_Enterobacteriaceae incertae sedis|-_ant, tsetse, mealybug, aphid, etc. endosymbionts|g_Candidatus Mikella|s_Candidatus Mikella endobia
0.000526846	6	0	G	1302410	g_Candidatus Annandia	9	-_root|-_cellular organisms|d_Bacteria|p_Pseudomonadota|c_Gammaproteobacteria|o_Enterobacterales|f_Enterobacteriaceae|-_Enterobacteriaceae incertae sedis|-_ant, tsetse, mealybug, aphid, etc. endosymbionts|g_Candidatus Annandia
0.000526846	6	6	S	1345117	s_Candidatus Annandia pinicola	10	-_root|-_cellular organisms|d_Bacteria|p_Pseudomonadota|c_Gammaproteobacteria|o_Enterobacterales|f_Enterobacteriaceae|-_Enterobacteriaceae incertae sedis|-_ant, tsetse, mealybug, aphid, etc. endosymbionts|g_Candidatus Annandia|s_Candidatus Annandia pinicola
0.138912	1582	0	G	561	g_Escherichia	7	-_root|-_cellular organisms|d_Bacteria|p_Pseudomonadota|c_Gammaproteobacteria|o_Enterobacterales|f_Enterobacteriaceae|g_Escherichia
0.131273	1495	1495	S	562	s_Escherichia coli	8	-_root|-_cellular organisms|d_Bacteria|p_Pseudomonadota|c_Gammaproteobacteria|o_Enterobacterales|f_Enterobacteriaceae|g_Escherichia|s_Escherichia coli
0.00439039	50	50	S	208962	s_Escherichia albertii	8	-_root|-_cellular organisms|d_Bacteria|p_Pseudomonadota|c_Gammaproteobacteria|o_Enterobacterales|f_Enterobacteriaceae|g_Escherichia|s_Escherichia albertii
0.00184396	21	21	S	564	s_Escherichia fergusonii	8	-_root|-_cellular organisms|d_Bacteria|p_Pseudomonadota|c_Gammaproteobacteria|o_Enterobacterales|f_Enterobacteriaceae|g_Escherichia|s_Escherichia fergusonii
0.000614654	7	0	-	2608889	#NAME?	8	-_root|-_cellular organisms|d_Bacteria|p_Pseudomonadota|c_Gammaproteobacteria|o_Enterobacterales|f_Enterobacteriaceae|g_Escherichia|-_unclassified Escherichia
0.000614654	7	7	S	2044467	s_Escherichia sp. E4742	9	-_root|-_cellular organisms|d_Bacteria|p_Pseudomonadota|c_Gammaproteobacteria|o_Enterobacterales|f_Enterobacteriaceae|g_Escherichia|-_unclassified Escherichia|s_Escherichia sp. E4742
0.000526846	6	6	S	1499973	s_Escherichia marmotae	8	-_root|-_cellular organisms|d_Bacteria|p_Pseudomonadota|c_Gammaproteobacteria|o_Enterobacterales|f_Enterobacteriaceae|g_Escherichia|s_Escherichia marmotae
0.115379	1314	0	-	2890311	#NAME?	7	-_root|-_cellular organisms|d_Bacteria|p_Pseudomonadota|c_Gammaproteobacteria|o_Enterobacterales|f_Enterobacteriaceae|-_Klebsiella/Raoultella group
0.109057	1242	0	G	570	g_Klebsiella	8	-_root|-_cellular organisms|d_Bacteria|p_Pseudomonadota|c_Gammaproteobacteria|o_Enterobacterales|f_Enterobacteriaceae|-_Klebsiella/Raoultella group|g_Klebsiella
0.0290644	331	331	S	2058152	s_Klebsiella grimontii	9	-_root|-_cellular organisms|d_Bacteria|p_Pseudomonadota|c_Gammaproteobacteria|o_Enterobacterales|f_Enterobacteriaceae|-_Klebsiella/Raoultella group|g_Klebsiella|s_Klebsiella grimontii
0.058919	671	671	S	573	s_Klebsiella pneumoniae	9	-_root|-_cellular organisms|d_Bacteria|p_Pseudomonadota|c_Gammaproteobacteria|o_Enterobacterales|f_Enterobacteriaceae|-_Klebsiella/Raoultella group|g_Klebsiella|s_Klebsiella pneumoniae
0.004566	52	52	S	1463165	s_Klebsiella quasipneumoniae	9	-_root|-_cellular organisms|d_Bacteria|p_Pseudomonadota|c_Gammaproteobacteria|o_Enterobacterales|f_Enterobacteriaceae|-_Klebsiella/Raoultella group|g_Klebsiella|s_Klebsiella quasipneumoniae
0.00579531	66	66	S	244366	s_Klebsiella variicola	9	-_root|-_cellular organisms|d_Bacteria|p_Pseudomonadota|c_Gammaproteobacteria|o_Enterobacterales|f_Enterobacteriaceae|-_Klebsiella/Raoultella group|g_Klebsiella|s_Klebsiella variicola
0.00377573	43	43	S	1134687	s_Klebsiella michiganensis	9	-_root|-_cellular organisms|d_Bacteria|p_Pseudomonadota|c_Gammaproteobacteria|o_Enterobacterales|f_Enterobacteriaceae|-_Klebsiella/Raoultella group|g_Klebsiella|s_Klebsiella michiganensis
0.00201958	23	23	S	571	s_Klebsiella oxytoca	9	-_root|-_cellular organisms|d_Bacteria|p_Pseudomonadota|c_Gammaproteobacteria|o_Enterobacterales|f_Enterobacteriaceae|-_Klebsiella/Raoultella group|g_Klebsiella|s_Klebsiella oxytoca
0.0011415	13	13	S	548	s_Klebsiella aerogenes	9	-_root|-_cellular organisms|d_Bacteria|p_Pseudomonadota|c_Gammaproteobacteria|o_Enterobacterales|f_Enterobacteriaceae|-_Klebsiella/Raoultella group|g_Klebsiella|s_Klebsiella aerogenes
0.000878077	10	10	S	1259973	s_Klebsiella electrica	9	-_root|-_cellular organisms|d_Bacteria|p_Pseudomonadota|c_Gammaproteobacteria|o_Enterobacterales|f_Enterobacteriaceae|-_Klebsiella/Raoultella group|g_Klebsiella|s_Klebsiella electrica
0.000702462	8	8	S	2153354	s_Klebsiella huaxiensis	9	-_root|-_cellular organisms|d_Bacteria|p_Pseudomonadota|c_Gammaproteobacteria|o_Enterobacterales|f_Enterobacteriaceae|-_Klebsiella/Raoultella group|g_Klebsiella|s_Klebsiella huaxiensis
0.000878077	10	10	S	2587529	s_Klebsiella pasteurii	9	-_root|-_cellular organisms|d_Bacteria|p_Pseudomonadota|c_Gammaproteobacteria|o_Enterobacterales|f_Enterobacteriaceae|-_Klebsiella/Raoultella group|g_Klebsiella|s_Klebsiella pasteurii
0.000526846	6	6	S	2026240	s_Klebsiella quasivariicola	9	-_root|-_cellular organisms|d_Bacteria|p_Pseudomonadota|c_Gammaproteobacteria|o_Enterobacterales|f_Enterobacteriaceae|-_Klebsiella/Raoultella group|g_Klebsiella|s_Klebsiella quasivariicola
0.000351231	4	4	S	2489010	s_Klebsiella africana	9	-_root|-_cellular organisms|d_Bacteria|p_Pseudomonadota|c_Gammaproteobacteria|o_Enterobacterales|f_Enterobacteriaceae|-_Klebsiella/Raoultella group|g_Klebsiella|s_Klebsiella africana
0.00632216	72	0	G	160674	g_Raoultella	8	-_root|-_cellular organisms|d_Bacteria|p_Pseudomonadota|c_Gammaproteobacteria|o_Enterobacterales|f_Enterobacteriaceae|-_Klebsiella/Raoultella group|g_Raoultella
0.00298546	34	34	S	54291	s_Raoultella ornithinolytica	9	-_root|-_cellular organisms|d_Bacteria|p_Pseudomonadota|c_Gammaproteobacteria|o_Enterobacterales|f_Enterobacteriaceae|-_Klebsiella/Raoultella group|g_Raoultella|s_Raoultella ornithinolytica
0.00166835	19	19	S	575	s_Raoultella planticola	9	-_root|-_cellular organisms|d_Bacteria|p_Pseudomonadota|c_Gammaproteobacteria|o_Enterobacterales|f_Enterobacteriaceae|-_Klebsiella/Raoultella group|g_Raoultella|s_Raoultella planticola
0.00131712	15	0	-	2627600	#NAME?	9	-_root|-_cellular organisms|d_Bacteria|p_Pseudomonadota|c_Gammaproteobacteria|o_Enterobacterales|f_Enterobacteriaceae|-_Klebsiella/Raoultella group|g_Raoultella|-_unclassified Raoultella
0.00131712	15	15	S	2799495	s_Raoultella sp. XY-1	10	-_root|-_cellular organisms|d_Bacteria|p_Pseudomonadota|c_Gammaproteobacteria|o_Enterobacterales|f_Enterobacteriaceae|-_Klebsiella/Raoultella group|g_Raoultella|-_unclassified Raoultella|s_Raoultella sp. XY-1
0.000263423	3	3	S	577	s_Raoultella terrigena	9	-_root|-_cellular organisms|d_Bacteria|p_Pseudomonadota|c_Gammaproteobacteria|o_Enterobacterales|f_Enterobacteriaceae|-_Klebsiella/Raoultella group|g_Raoultella|s_Raoultella terrigena
0.0487333	555	0	-	36866	#NAME?	7	-_root|-_cellular organisms|d_Bacteria|p_Pseudomonadota|c_Gammaproteobacteria|o_Enterobacterales|f_Enterobacteriaceae|-_unclassified Enterobacteriaceae
0.0374939	427	427	S	2675787	s_Enterobacteriaceae endosymbiont of Donacia tomentosa	8	-_root|-_cellular organisms|d_Bacteria|p_Pseudomonadota|c_Gammaproteobacteria|o_Enterobacterales|f_Enterobacteriaceae|-_unclassified Enterobacteriaceae|s_Enterobacteriaceae endosymbiont of Donacia tomentosa
0.00219519	25	25	S	2675778	s_Enterobacteriaceae endosymbiont of Donacia fulgens	8	-_root|-_cellular organisms|d_Bacteria|p_Pseudomonadota|c_Gammaproteobacteria|o_Enterobacterales|f_Enterobacteriaceae|-_unclassified Enterobacteriaceae|s_Enterobacteriaceae endosymbiont of Donacia fulgens
0.00158054	18	18	S	2675792	s_Enterobacteriaceae endosymbiont of Neohaemonia nigricornis	8	-_root|-_cellular organisms|d_Bacteria|p_Pseudomonadota|c_Gammaproteobacteria|o_Enterobacterales|f_Enterobacteriaceae|-_unclassified Enterobacteriaceae|s_Enterobacteriaceae endosymbiont of Neohaemonia nigricornis
0.000878077	10	10	S	2675797	s_Enterobacteriaceae endosymbiont of Plateumaris sericea	8	-_root|-_cellular organisms|d_Bacteria|p_Pseudomonadota|c_Gammaproteobacteria|o_Enterobacterales|f_Enterobacteriaceae|-_unclassified Enterobacteriaceae|s_Enterobacteriaceae endosymbiont of Plateumaris sericea
0.000878077	10	10	S	2675784	s_Enterobacteriaceae endosymbiont of Donacia simplex	8	-_root|-_cellular organisms|d_Bacteria|p_Pseudomonadota|c_Gammaproteobacteria|o_Enterobacterales|f_Enterobacteriaceae|-_unclassified Enterobacteriaceae|s_Enterobacteriaceae endosymbiont of Donacia simplex
0.000614654	7	7	S	2675781	s_Enterobacteriaceae endosymbiont of Donacia provostii	8	-_root|-_cellular organisms|d_Bacteria|p_Pseudomonadota|c_Gammaproteobacteria|o_Enterobacterales|f_Enterobacteriaceae|-_unclassified Enterobacteriaceae|s_Enterobacteriaceae endosymbiont of Donacia provostii
0.000702462	8	8	S	2675779	s_Enterobacteriaceae endosymbiont of Donacia marginata	8	-_root|-_cellular organisms|d_Bacteria|p_Pseudomonadota|c_Gammaproteobacteria|o_Enterobacterales|f_Enterobacteriaceae|-_unclassified Enterobacteriaceae|s_Enterobacteriaceae endosymbiont of Donacia marginata
0.000702462	8	8	S	2675776	s_Enterobacteriaceae endosymbiont of Donacia crassipes	8	-_root|-_cellular organisms|d_Bacteria|p_Pseudomonadota|c_Gammaproteobacteria|o_Enterobacterales|f_Enterobacteriaceae|-_unclassified Enterobacteriaceae|s_Enterobacteriaceae endosymbiont of Donacia crassipes
0.000614654	7	7	S	2675793	s_Enterobacteriaceae endosymbiont of Plateumaris braccata	8	-_root|-_cellular organisms|d_Bacteria|p_Pseudomonadota|c_Gammaproteobacteria|o_Enterobacterales|f_Enterobacteriaceae|-_unclassified Enterobacteriaceae|s_Enterobacteriaceae endosymbiont of Plateumaris braccata
0.000439039	5	5	S	2675791	s_Enterobacteriaceae endosymbiont of Macroplea mutica	8	-_root|-_cellular organisms|d_Bacteria|p_Pseudomonadota|c_Gammaproteobacteria|o_Enterobacterales|f_Enterobacteriaceae|-_unclassified Enterobacteriaceae|s_Enterobacteriaceae endosymbiont of Macroplea mutica
0.000439039	5	5	S	2675796	s_Enterobacteriaceae endosymbiont of Plateumaris rustica	8	-_root|-_cellular organisms|d_Bacteria|p_Pseudomonadota|c_Gammaproteobacteria|o_Enterobacterales|f_Enterobacteriaceae|-_unclassified Enterobacteriaceae|s_Enterobacteriaceae endosymbiont of Plateumaris rustica
0.000351231	4	4	S	2675790	s_Enterobacteriaceae endosymbiont of Macroplea appendiculata	8	-_root|-_cellular organisms|d_Bacteria|p_Pseudomonadota|c_Gammaproteobacteria|o_Enterobacterales|f_Enterobacteriaceae|-_unclassified Enterobacteriaceae|s_Enterobacteriaceae endosymbiont of Macroplea appendiculata
0.000439039	5	5	S	2675783	s_Enterobacteriaceae endosymbiont of Donacia semicuprea	8	-_root|-_cellular organisms|d_Bacteria|p_Pseudomonadota|c_Gammaproteobacteria|o_Enterobacterales|f_Enterobacteriaceae|-_unclassified Enterobacteriaceae|s_Enterobacteriaceae endosymbiont of Donacia semicuprea
0.000439039	5	5	S	2675788	s_Enterobacteriaceae endosymbiont of Donacia versicolorea	8	-_root|-_cellular organisms|d_Bacteria|p_Pseudomonadota|c_Gammaproteobacteria|o_Enterobacterales|f_Enterobacteriaceae|-_unclassified Enterobacteriaceae|s_Enterobacteriaceae endosymbiont of Donacia versicolorea
0.000263423	3	3	S	2675772	s_Enterobacteriaceae endosymbiont of Donacia bicoloricornis	8	-_root|-_cellular organisms|d_Bacteria|p_Pseudomonadota|c_Gammaproteobacteria|o_Enterobacterales|f_Enterobacteriaceae|-_unclassified Enterobacteriaceae|s_Enterobacteriaceae endosymbiont of Donacia bicoloricornis
0.0462747	527	0	G	547	g_Enterobacter	7	-_root|-_cellular organisms|d_Bacteria|p_Pseudomonadota|c_Gammaproteobacteria|o_Enterobacterales|f_Enterobacteriaceae|g_Enterobacter
0.0352109	401	0	-	354276	#NAME?	8	-_root|-_cellular organisms|d_Bacteria|p_Pseudomonadota|c_Gammaproteobacteria|o_Enterobacterales|f_Enterobacteriaceae|g_Enterobacter|-_Enterobacter cloacae complex
0.0157176	179	179	S	158836	s_Enterobacter hormaechei	9	-_root|-_cellular organisms|d_Bacteria|p_Pseudomonadota|c_Gammaproteobacteria|o_Enterobacterales|f_Enterobacteriaceae|g_Enterobacter|-_Enterobacter cloacae complex|s_Enterobacter hormaechei
0.00491723	56	56	S	550	s_Enterobacter cloacae	9	-_root|-_cellular organisms|d_Bacteria|p_Pseudomonadota|c_Gammaproteobacteria|o_Enterobacterales|f_Enterobacteriaceae|g_Enterobacter|-_Enterobacter cloacae complex|s_Enterobacter cloacae
0.00465381	53	53	S	299767	s_Enterobacter ludwigii	9	-_root|-_cellular organisms|d_Bacteria|p_Pseudomonadota|c_Gammaproteobacteria|o_Enterobacterales|f_Enterobacteriaceae|g_Enterobacter|-_Enterobacter cloacae complex|s_Enterobacter ludwigii
0.00377573	43	43	S	61645	s_Enterobacter asburiae	9	-_root|-_cellular organisms|d_Bacteria|p_Pseudomonadota|c_Gammaproteobacteria|o_Enterobacterales|f_Enterobacteriaceae|g_Enterobacter|-_Enterobacter cloacae complex|s_Enterobacter asburiae
0.00210739	24	24	S	1812935	s_Enterobacter roggenkampii	9	-_root|-_cellular organisms|d_Bacteria|p_Pseudomonadota|c_Gammaproteobacteria|o_Enterobacterales|f_Enterobacteriaceae|g_Enterobacter|-_Enterobacter cloacae complex|s_Enterobacter roggenkampii
0.000878077	10	0	-	2757714	#NAME?	9	-_root|-_cellular organisms|d_Bacteria|p_Pseudomonadota|c_Gammaproteobacteria|o_Enterobacterales|f_Enterobacteriaceae|g_Enterobacter|-_Enterobacter cloacae complex|-_unclassified Enterobacter cloacae complex
0.000878077	10	10	S	2027919	s_Enterobacter cloacae complex sp.	10	-_root|-_cellular organisms|d_Bacteria|p_Pseudomonadota|c_Gammaproteobacteria|o_Enterobacterales|f_Enterobacteriaceae|g_Enterobacter|-_Enterobacter cloacae complex|-_unclassified Enterobacter cloacae complex|s_Enterobacter cloacae complex sp.
0.000878077	10	10	S	69218	s_Enterobacter cancerogenus	9	-_root|-_cellular organisms|d_Bacteria|p_Pseudomonadota|c_Gammaproteobacteria|o_Enterobacterales|f_Enterobacteriaceae|g_Enterobacter|-_Enterobacter cloacae complex|s_Enterobacter cancerogenus
0.00105369	12	12	S	208224	s_Enterobacter kobei	9	-_root|-_cellular organisms|d_Bacteria|p_Pseudomonadota|c_Gammaproteobacteria|o_Enterobacterales|f_Enterobacteriaceae|g_Enterobacter|-_Enterobacter cloacae complex|s_Enterobacter kobei
0.000439039	5	5	S	2071710	s_Enterobacter sichuanensis	9	-_root|-_cellular organisms|d_Bacteria|p_Pseudomonadota|c_Gammaproteobacteria|o_Enterobacterales|f_Enterobacteriaceae|g_Enterobacter|-_Enterobacter cloacae complex|s_Enterobacter sichuanensis
0.000351231	4	4	S	2494701	s_Enterobacter chengduensis	9	-_root|-_cellular organisms|d_Bacteria|p_Pseudomonadota|c_Gammaproteobacteria|o_Enterobacterales|f_Enterobacteriaceae|g_Enterobacter|-_Enterobacter cloacae complex|s_Enterobacter chengduensis
0.0057075	65	0	-	2608935	#NAME?	8	-_root|-_cellular organisms|d_Bacteria|p_Pseudomonadota|c_Gammaproteobacteria|o_Enterobacterales|f_Enterobacteriaceae|g_Enterobacter|-_unclassified Enterobacter
0.00122931	14	14	S	2724468	s_Enterobacter sp. JUb54	9	-_root|-_cellular organisms|d_Bacteria|p_Pseudomonadota|c_Gammaproteobacteria|o_Enterobacterales|f_Enterobacteriaceae|g_Enterobacter|-_unclassified Enterobacter|s_Enterobacter sp. JUb54
0.00105369	12	12	S	2742676	s_Enterobacter sp. RHBSTW-00994	9	-_root|-_cellular organisms|d_Bacteria|p_Pseudomonadota|c_Gammaproteobacteria|o_Enterobacterales|f_Enterobacteriaceae|g_Enterobacter|-_unclassified Enterobacter|s_Enterobacter sp. RHBSTW-00994
0.00254642	29	29	S	2707174	s_Enterobacter sp. T2	9	-_root|-_cellular organisms|d_Bacteria|p_Pseudomonadota|c_Gammaproteobacteria|o_Enterobacterales|f_Enterobacteriaceae|g_Enterobacter|-_unclassified Enterobacter|s_Enterobacter sp. T2
0.000439039	5	5	S	399742	s_Enterobacter sp. 638	9	-_root|-_cellular organisms|d_Bacteria|p_Pseudomonadota|c_Gammaproteobacteria|o_Enterobacterales|f_Enterobacteriaceae|g_Enterobacter|-_unclassified Enterobacter|s_Enterobacter sp. 638
0.000263423	3	3	S	2870346	s_Enterobacter sp. C2	9	-_root|-_cellular organisms|d_Bacteria|p_Pseudomonadota|c_Gammaproteobacteria|o_Enterobacterales|f_Enterobacteriaceae|g_Enterobacter|-_unclassified Enterobacter|s_Enterobacter sp. C2
0.00149273	17	17	S	539813	s_Enterobacter mori	8	-_root|-_cellular organisms|d_Bacteria|p_Pseudomonadota|c_Gammaproteobacteria|o_Enterobacterales|f_Enterobacteriaceae|g_Enterobacter|s_Enterobacter mori
0.00131712	15	15	S	2494702	s_Enterobacter huaxiensis	8	-_root|-_cellular organisms|d_Bacteria|p_Pseudomonadota|c_Gammaproteobacteria|o_Enterobacterales|f_Enterobacteriaceae|g_Enterobacter|s_Enterobacter huaxiensis
0.0011415	13	13	S	881260	s_Enterobacter bugandensis	8	-_root|-_cellular organisms|d_Bacteria|p_Pseudomonadota|c_Gammaproteobacteria|o_Enterobacterales|f_Enterobacteriaceae|g_Enterobacter|s_Enterobacter bugandensis
0.000439039	5	5	S	2478464	s_Enterobacter oligotrophicus	8	-_root|-_cellular organisms|d_Bacteria|p_Pseudomonadota|c_Gammaproteobacteria|o_Enterobacterales|f_Enterobacteriaceae|g_Enterobacter|s_Enterobacter oligotrophicus
0.000351231	4	4	S	2529381	s_Enterobacter wuhouensis	8	-_root|-_cellular organisms|d_Bacteria|p_Pseudomonadota|c_Gammaproteobacteria|o_Enterobacterales|f_Enterobacteriaceae|g_Enterobacter|s_Enterobacter wuhouensis
0.000351231	4	4	S	885040	s_Enterobacter soli	8	-_root|-_cellular organisms|d_Bacteria|p_Pseudomonadota|c_Gammaproteobacteria|o_Enterobacterales|f_Enterobacteriaceae|g_Enterobacter|s_Enterobacter soli
0.0431136	491	0	G	590	g_Salmonella	7	-_root|-_cellular organisms|d_Bacteria|p_Pseudomonadota|c_Gammaproteobacteria|o_Enterobacterales|f_Enterobacteriaceae|g_Salmonella
0.0412696	470	470	S	28901	s_Salmonella enterica	8	-_root|-_cellular organisms|d_Bacteria|p_Pseudomonadota|c_Gammaproteobacteria|o_Enterobacterales|f_Enterobacteriaceae|g_Salmonella|s_Salmonella enterica
0.00184396	21	21	S	54736	s_Salmonella bongori	8	-_root|-_cellular organisms|d_Bacteria|p_Pseudomonadota|c_Gammaproteobacteria|o_Enterobacterales|f_Enterobacteriaceae|g_Salmonella|s_Salmonella bongori
0.0400403	456	0	G	544	g_Citrobacter	7	-_root|-_cellular organisms|d_Bacteria|p_Pseudomonadota|c_Gammaproteobacteria|o_Enterobacterales|f_Enterobacteriaceae|g_Citrobacter
0.0299424	341	0	-	1344959	#NAME?	8	-_root|-_cellular organisms|d_Bacteria|p_Pseudomonadota|c_Gammaproteobacteria|o_Enterobacterales|f_Enterobacteriaceae|g_Citrobacter|-_Citrobacter freundii complex
0.020108	229	229	S	546	s_Citrobacter freundii	9	-_root|-_cellular organisms|d_Bacteria|p_Pseudomonadota|c_Gammaproteobacteria|o_Enterobacterales|f_Enterobacteriaceae|g_Citrobacter|-_Citrobacter freundii complex|s_Citrobacter freundii
0.00316108	36	36	S	1639133	s_Citrobacter portucalensis	9	-_root|-_cellular organisms|d_Bacteria|p_Pseudomonadota|c_Gammaproteobacteria|o_Enterobacterales|f_Enterobacteriaceae|g_Citrobacter|-_Citrobacter freundii complex|s_Citrobacter portucalensis
0.00175615	20	20	S	67827	s_Citrobacter werkmanii	9	-_root|-_cellular organisms|d_Bacteria|p_Pseudomonadota|c_Gammaproteobacteria|o_Enterobacterales|f_Enterobacteriaceae|g_Citrobacter|-_Citrobacter freundii complex|s_Citrobacter werkmanii
0.00254642	29	29	S	57706	s_Citrobacter braakii	9	-_root|-_cellular organisms|d_Bacteria|p_Pseudomonadota|c_Gammaproteobacteria|o_Enterobacterales|f_Enterobacteriaceae|g_Citrobacter|-_Citrobacter freundii complex|s_Citrobacter braakii
0.00131712	15	15	S	1748967	s_Citrobacter cronae	9	-_root|-_cellular organisms|d_Bacteria|p_Pseudomonadota|c_Gammaproteobacteria|o_Enterobacterales|f_Enterobacteriaceae|g_Citrobacter|-_Citrobacter freundii complex|s_Citrobacter cronae
0.000790269	9	9	S	133448	s_Citrobacter youngae	9	-_root|-_cellular organisms|d_Bacteria|p_Pseudomonadota|c_Gammaproteobacteria|o_Enterobacterales|f_Enterobacteriaceae|g_Citrobacter|-_Citrobacter freundii complex|s_Citrobacter youngae
0.00166835	19	0	-	2644389	#NAME?	8	-_root|-_cellular organisms|d_Bacteria|p_Pseudomonadota|c_Gammaproteobacteria|o_Enterobacterales|f_Enterobacteriaceae|g_Citrobacter|-_unclassified Citrobacter
0.000439039	5	5	S	2742624	s_Citrobacter sp. RHB25-C09	9	-_root|-_cellular organisms|d_Bacteria|p_Pseudomonadota|c_Gammaproteobacteria|o_Enterobacterales|f_Enterobacteriaceae|g_Citrobacter|-_unclassified Citrobacter|s_Citrobacter sp. RHB25-C09
0.0011415	13	13	S	1702170	s_Citrobacter sp. FDAARGOS_156	9	-_root|-_cellular organisms|d_Bacteria|p_Pseudomonadota|c_Gammaproteobacteria|o_Enterobacterales|f_Enterobacteriaceae|g_Citrobacter|-_unclassified Citrobacter|s_Citrobacter sp. FDAARGOS_156
0.00237081	27	27	S	35703	s_Citrobacter amalonaticus	8	-_root|-_cellular organisms|d_Bacteria|p_Pseudomonadota|c_Gammaproteobacteria|o_Enterobacterales|f_Enterobacteriaceae|g_Citrobacter|s_Citrobacter amalonaticus
0.00175615	20	20	S	545	s_Citrobacter koseri	8	-_root|-_cellular organisms|d_Bacteria|p_Pseudomonadota|c_Gammaproteobacteria|o_Enterobacterales|f_Enterobacteriaceae|g_Citrobacter|s_Citrobacter koseri
0.000702462	8	8	S	2971264	s_Citrobacter enshiensis	8	-_root|-_cellular organisms|d_Bacteria|p_Pseudomonadota|c_Gammaproteobacteria|o_Enterobacterales|f_Enterobacteriaceae|g_Citrobacter|s_Citrobacter enshiensis
0.000702462	8	8	S	2562449	s_Citrobacter tructae	8	-_root|-_cellular organisms|d_Bacteria|p_Pseudomonadota|c_Gammaproteobacteria|o_Enterobacterales|f_Enterobacteriaceae|g_Citrobacter|s_Citrobacter tructae
0.000614654	7	7	S	2546350	s_Citrobacter arsenatis	8	-_root|-_cellular organisms|d_Bacteria|p_Pseudomonadota|c_Gammaproteobacteria|o_Enterobacterales|f_Enterobacteriaceae|g_Citrobacter|s_Citrobacter arsenatis
0.000614654	7	7	S	67824	s_Citrobacter farmeri	8	-_root|-_cellular organisms|d_Bacteria|p_Pseudomonadota|c_Gammaproteobacteria|o_Enterobacterales|f_Enterobacteriaceae|g_Citrobacter|s_Citrobacter farmeri
0.000439039	5	5	S	67825	s_Citrobacter rodentium	8	-_root|-_cellular organisms|d_Bacteria|p_Pseudomonadota|c_Gammaproteobacteria|o_Enterobacterales|f_Enterobacteriaceae|g_Citrobacter|s_Citrobacter rodentium
0.000614654	7	7	S	1563222	s_Citrobacter pasteurii	8	-_root|-_cellular organisms|d_Bacteria|p_Pseudomonadota|c_Gammaproteobacteria|o_Enterobacterales|f_Enterobacteriaceae|g_Citrobacter|s_Citrobacter pasteurii
0.000263423	3	3	S	2894201	s_Citrobacter meridianamericanus	8	-_root|-_cellular organisms|d_Bacteria|p_Pseudomonadota|c_Gammaproteobacteria|o_Enterobacterales|f_Enterobacteriaceae|g_Citrobacter|s_Citrobacter meridianamericanus
0.0124687	142	0	G	1330547	g_Kosakonia	7	-_root|-_cellular organisms|d_Bacteria|p_Pseudomonadota|c_Gammaproteobacteria|o_Enterobacterales|f_Enterobacteriaceae|g_Kosakonia
0.00500504	57	57	S	1005665	s_Kosakonia oryzendophytica	8	-_root|-_cellular organisms|d_Bacteria|p_Pseudomonadota|c_Gammaproteobacteria|o_Enterobacterales|f_Enterobacteriaceae|g_Kosakonia|s_Kosakonia oryzendophytica
0.00210739	24	0	-	2632876	#NAME?	8	-_root|-_cellular organisms|d_Bacteria|p_Pseudomonadota|c_Gammaproteobacteria|o_Enterobacterales|f_Enterobacteriaceae|g_Kosakonia|-_unclassified Kosakonia
0.00131712	15	15	S	3139408	s_Kosakonia sp. BYX6	9	-_root|-_cellular organisms|d_Bacteria|p_Pseudomonadota|c_Gammaproteobacteria|o_Enterobacterales|f_Enterobacteriaceae|g_Kosakonia|-_unclassified Kosakonia|s_Kosakonia sp. BYX6
0.000439039	5	5	S	2492396	s_Kosakonia sp. CCTCC M2018092	9	-_root|-_cellular organisms|d_Bacteria|p_Pseudomonadota|c_Gammaproteobacteria|o_Enterobacterales|f_Enterobacteriaceae|g_Kosakonia|-_unclassified Kosakonia|s_Kosakonia sp. CCTCC M2018092
0.000263423	3	3	S	2067958	s_Kosakonia sp. MUSA4	9	-_root|-_cellular organisms|d_Bacteria|p_Pseudomonadota|c_Gammaproteobacteria|o_Enterobacterales|f_Enterobacteriaceae|g_Kosakonia|-_unclassified Kosakonia|s_Kosakonia sp. MUSA4
0.00184396	21	21	S	208223	s_Kosakonia cowanii	8	-_root|-_cellular organisms|d_Bacteria|p_Pseudomonadota|c_Gammaproteobacteria|o_Enterobacterales|f_Enterobacteriaceae|g_Kosakonia|s_Kosakonia cowanii
0.0011415	13	13	S	1158459	s_Kosakonia sacchari	8	-_root|-_cellular organisms|d_Bacteria|p_Pseudomonadota|c_Gammaproteobacteria|o_Enterobacterales|f_Enterobacteriaceae|g_Kosakonia|s_Kosakonia sacchari
0.000790269	9	9	S	1646340	s_Kosakonia pseudosacchari	8	-_root|-_cellular organisms|d_Bacteria|p_Pseudomonadota|c_Gammaproteobacteria|o_Enterobacterales|f_Enterobacteriaceae|g_Kosakonia|s_Kosakonia pseudosacchari
0.000702462	8	8	S	497725	s_Kosakonia oryzae	8	-_root|-_cellular organisms|d_Bacteria|p_Pseudomonadota|c_Gammaproteobacteria|o_Enterobacterales|f_Enterobacteriaceae|g_Kosakonia|s_Kosakonia oryzae
0.000614654	7	7	S	283686	s_Kosakonia radicincitans	8	-_root|-_cellular organisms|d_Bacteria|p_Pseudomonadota|c_Gammaproteobacteria|o_Enterobacterales|f_Enterobacteriaceae|g_Kosakonia|s_Kosakonia radicincitans
0.00711243	81	0	G	83654	g_Leclercia	7	-_root|-_cellular organisms|d_Bacteria|p_Pseudomonadota|c_Gammaproteobacteria|o_Enterobacterales|f_Enterobacteriaceae|g_Leclercia
0.00640996	73	73	S	83655	s_Leclercia adecarboxylata	8	-_root|-_cellular organisms|d_Bacteria|p_Pseudomonadota|c_Gammaproteobacteria|o_Enterobacterales|f_Enterobacteriaceae|g_Leclercia|s_Leclercia adecarboxylata
0.000702462	8	0	-	2627398	#NAME?	8	-_root|-_cellular organisms|d_Bacteria|p_Pseudomonadota|c_Gammaproteobacteria|o_Enterobacterales|f_Enterobacteriaceae|g_Leclercia|-_unclassified Leclercia
0.000351231	4	4	S	2714951	s_Leclercia sp. 29361	9	-_root|-_cellular organisms|d_Bacteria|p_Pseudomonadota|c_Gammaproteobacteria|o_Enterobacterales|f_Enterobacteriaceae|g_Leclercia|-_unclassified Leclercia|s_Leclercia sp. 29361
0.000263423	3	3	S	3138178	s_Leclercia sp. S52	9	-_root|-_cellular organisms|d_Bacteria|p_Pseudomonadota|c_Gammaproteobacteria|o_Enterobacterales|f_Enterobacteriaceae|g_Leclercia|-_unclassified Leclercia|s_Leclercia sp. S52
0.00447819	51	0	G	620	g_Shigella	7	-_root|-_cellular organisms|d_Bacteria|p_Pseudomonadota|c_Gammaproteobacteria|o_Enterobacterales|f_Enterobacteriaceae|g_Shigella
0.00210739	24	24	S	622	s_Shigella dysenteriae	8	-_root|-_cellular organisms|d_Bacteria|p_Pseudomonadota|c_Gammaproteobacteria|o_Enterobacterales|f_Enterobacteriaceae|g_Shigella|s_Shigella dysenteriae
0.00237081	27	27	S	623	s_Shigella flexneri	8	-_root|-_cellular organisms|d_Bacteria|p_Pseudomonadota|c_Gammaproteobacteria|o_Enterobacterales|f_Enterobacteriaceae|g_Shigella|s_Shigella flexneri
0.00430258	49	0	G	579	g_Kluyvera	7	-_root|-_cellular organisms|d_Bacteria|p_Pseudomonadota|c_Gammaproteobacteria|o_Enterobacterales|f_Enterobacteriaceae|g_Kluyvera
0.0011415	13	13	S	51288	s_Kluyvera ascorbata	8	-_root|-_cellular organisms|d_Bacteria|p_Pseudomonadota|c_Gammaproteobacteria|o_Enterobacterales|f_Enterobacteriaceae|g_Kluyvera|s_Kluyvera ascorbata
0.000702462	8	8	S	61648	s_Kluyvera intermedia	8	-_root|-_cellular organisms|d_Bacteria|p_Pseudomonadota|c_Gammaproteobacteria|o_Enterobacterales|f_Enterobacteriaceae|g_Kluyvera|s_Kluyvera intermedia
0.000702462	8	8	S	580	s_Kluyvera cryocrescens	8	-_root|-_cellular organisms|d_Bacteria|p_Pseudomonadota|c_Gammaproteobacteria|o_Enterobacterales|f_Enterobacteriaceae|g_Kluyvera|s_Kluyvera cryocrescens
0.00105369	12	12	S	2774055	s_Kluyvera genomosp. 3	8	-_root|-_cellular organisms|d_Bacteria|p_Pseudomonadota|c_Gammaproteobacteria|o_Enterobacterales|f_Enterobacteriaceae|g_Kluyvera|s_Kluyvera genomosp. 3
0.000614654	7	7	S	2725494	s_Kluyvera sichuanensis	8	-_root|-_cellular organisms|d_Bacteria|p_Pseudomonadota|c_Gammaproteobacteria|o_Enterobacterales|f_Enterobacteriaceae|g_Kluyvera|s_Kluyvera sichuanensis
0.00368792	42	0	G	1177214	g_Candidatus Profftia	7	-_root|-_cellular organisms|d_Bacteria|p_Pseudomonadota|c_Gammaproteobacteria|o_Enterobacterales|f_Enterobacteriaceae|g_Candidatus Profftia
0.00158054	18	0	-	2735709	#NAME?	8	-_root|-_cellular organisms|d_Bacteria|p_Pseudomonadota|c_Gammaproteobacteria|o_Enterobacterales|f_Enterobacteriaceae|g_Candidatus Profftia|-_unclassified Candidatus Profftia
0.00158054	18	18	S	2864218	s_Candidatus Profftia sp. (ex Adelges kitamiensis)	9	-_root|-_cellular organisms|d_Bacteria|p_Pseudomonadota|c_Gammaproteobacteria|o_Enterobacterales|f_Enterobacteriaceae|g_Candidatus Profftia|-_unclassified Candidatus Profftia|s_Candidatus Profftia sp. (ex Adelges kitamiensis)
0.00140492	16	16	S	1177216	s_Candidatus Profftia tarda	8	-_root|-_cellular organisms|d_Bacteria|p_Pseudomonadota|c_Gammaproteobacteria|o_Enterobacterales|f_Enterobacteriaceae|g_Candidatus Profftia|s_Candidatus Profftia tarda
0.000702462	8	8	S	1987921	s_Candidatus Profftia lariciata	8	-_root|-_cellular organisms|d_Bacteria|p_Pseudomonadota|c_Gammaproteobacteria|o_Enterobacterales|f_Enterobacteriaceae|g_Candidatus Profftia|s_Candidatus Profftia lariciata
0.0034245	39	0	G	158483	g_Cedecea	7	-_root|-_cellular organisms|d_Bacteria|p_Pseudomonadota|c_Gammaproteobacteria|o_Enterobacterales|f_Enterobacteriaceae|g_Cedecea
0.00307327	35	35	S	158822	s_Cedecea neteri	8	-_root|-_cellular organisms|d_Bacteria|p_Pseudomonadota|c_Gammaproteobacteria|o_Enterobacterales|f_Enterobacteriaceae|g_Cedecea|s_Cedecea neteri
0.000351231	4	0	-	2649846	#NAME?	8	-_root|-_cellular organisms|d_Bacteria|p_Pseudomonadota|c_Gammaproteobacteria|o_Enterobacterales|f_Enterobacteriaceae|g_Cedecea|-_unclassified Cedecea
0.000351231	4	4	S	2545798	s_Cedecea sp. FDAARGOS_727	9	-_root|-_cellular organisms|d_Bacteria|p_Pseudomonadota|c_Gammaproteobacteria|o_Enterobacterales|f_Enterobacteriaceae|g_Cedecea|-_unclassified Cedecea|s_Cedecea sp. FDAARGOS_727
0.00333669	38	0	G	413496	g_Cronobacter	7	-_root|-_cellular organisms|d_Bacteria|p_Pseudomonadota|c_Gammaproteobacteria|o_Enterobacterales|f_Enterobacteriaceae|g_Cronobacter
0.00131712	15	15	S	413497	s_Cronobacter dublinensis	8	-_root|-_cellular organisms|d_Bacteria|p_Pseudomonadota|c_Gammaproteobacteria|o_Enterobacterales|f_Enterobacteriaceae|g_Cronobacter|s_Cronobacter dublinensis
0.00149273	17	17	S	28141	s_Cronobacter sakazakii	8	-_root|-_cellular organisms|d_Bacteria|p_Pseudomonadota|c_Gammaproteobacteria|o_Enterobacterales|f_Enterobacteriaceae|g_Cronobacter|s_Cronobacter sakazakii
0.000439039	5	5	S	535744	s_Cronobacter universalis	8	-_root|-_cellular organisms|d_Bacteria|p_Pseudomonadota|c_Gammaproteobacteria|o_Enterobacterales|f_Enterobacteriaceae|g_Cronobacter|s_Cronobacter universalis
0.00333669	38	0	G	82976	g_Buttiauxella	7	-_root|-_cellular organisms|d_Bacteria|p_Pseudomonadota|c_Gammaproteobacteria|o_Enterobacterales|f_Enterobacteriaceae|g_Buttiauxella
0.00122931	14	14	S	3073902	s_Buttiauxella selenatireducens	8	-_root|-_cellular organisms|d_Bacteria|p_Pseudomonadota|c_Gammaproteobacteria|o_Enterobacterales|f_Enterobacteriaceae|g_Buttiauxella|s_Buttiauxella selenatireducens
0.00105369	12	12	S	82977	s_Buttiauxella agrestis	8	-_root|-_cellular organisms|d_Bacteria|p_Pseudomonadota|c_Gammaproteobacteria|o_Enterobacterales|f_Enterobacteriaceae|g_Buttiauxella|s_Buttiauxella agrestis
0.000965885	11	0	-	2634062	#NAME?	8	-_root|-_cellular organisms|d_Bacteria|p_Pseudomonadota|c_Gammaproteobacteria|o_Enterobacterales|f_Enterobacteriaceae|g_Buttiauxella|-_unclassified Buttiauxella
0.000965885	11	11	S	2986951	s_Buttiauxella sp. WJP83	9	-_root|-_cellular organisms|d_Bacteria|p_Pseudomonadota|c_Gammaproteobacteria|o_Enterobacterales|f_Enterobacteriaceae|g_Buttiauxella|-_unclassified Buttiauxella|s_Buttiauxella sp. WJP83
0.00298546	34	0	G	447792	g_Phytobacter	7	-_root|-_cellular organisms|d_Bacteria|p_Pseudomonadota|c_Gammaproteobacteria|o_Enterobacterales|f_Enterobacteriaceae|g_Phytobacter
0.00201958	23	0	-	2625049	#NAME?	8	-_root|-_cellular organisms|d_Bacteria|p_Pseudomonadota|c_Gammaproteobacteria|o_Enterobacterales|f_Enterobacteriaceae|g_Phytobacter|-_unclassified Phytobacter
0.00201958	23	23	S	1756993	s_Phytobacter sp. SCO41	9	-_root|-_cellular organisms|d_Bacteria|p_Pseudomonadota|c_Gammaproteobacteria|o_Enterobacterales|f_Enterobacteriaceae|g_Phytobacter|-_unclassified Phytobacter|s_Phytobacter sp. SCO41
0.000965885	11	11	S	1972431	s_Phytobacter ursingii	8	-_root|-_cellular organisms|d_Bacteria|p_Pseudomonadota|c_Gammaproteobacteria|o_Enterobacterales|f_Enterobacteriaceae|g_Phytobacter|s_Phytobacter ursingii
0.00280985	32	0	G	401618	g_Candidatus Riesia	7	-_root|-_cellular organisms|d_Bacteria|p_Pseudomonadota|c_Gammaproteobacteria|o_Enterobacterales|f_Enterobacteriaceae|g_Candidatus Riesia
0.00219519	25	25	S	401619	s_Candidatus Riesia pediculicola	8	-_root|-_cellular organisms|d_Bacteria|p_Pseudomonadota|c_Gammaproteobacteria|o_Enterobacterales|f_Enterobacteriaceae|g_Candidatus Riesia|s_Candidatus Riesia pediculicola
0.000614654	7	7	S	428411	s_Candidatus Riesia pediculischaeffi	8	-_root|-_cellular organisms|d_Bacteria|p_Pseudomonadota|c_Gammaproteobacteria|o_Enterobacterales|f_Enterobacteriaceae|g_Candidatus Riesia|s_Candidatus Riesia pediculischaeffi
0.00210739	24	0	G	1330545	g_Lelliottia	7	-_root|-_cellular organisms|d_Bacteria|p_Pseudomonadota|c_Gammaproteobacteria|o_Enterobacterales|f_Enterobacteriaceae|g_Lelliottia
0.00158054	18	18	S	61646	s_Lelliottia amnigena	8	-_root|-_cellular organisms|d_Bacteria|p_Pseudomonadota|c_Gammaproteobacteria|o_Enterobacterales|f_Enterobacteriaceae|g_Lelliottia|s_Lelliottia amnigena
0.000526846	6	0	-	2642424	#NAME?	8	-_root|-_cellular organisms|d_Bacteria|p_Pseudomonadota|c_Gammaproteobacteria|o_Enterobacterales|f_Enterobacteriaceae|g_Lelliottia|-_unclassified Lelliottia
0.000526846	6	6	S	3110110	s_Lelliottia sp. JS-SCA-14	9	-_root|-_cellular organisms|d_Bacteria|p_Pseudomonadota|c_Gammaproteobacteria|o_Enterobacterales|f_Enterobacteriaceae|g_Lelliottia|-_unclassified Lelliottia|s_Lelliottia sp. JS-SCA-14
0.00158054	18	0	G	1335483	g_Shimwellia	7	-_root|-_cellular organisms|d_Bacteria|p_Pseudomonadota|c_Gammaproteobacteria|o_Enterobacterales|f_Enterobacteriaceae|g_Shimwellia
0.00158054	18	18	S	563	s_Shimwellia blattae	8	-_root|-_cellular organisms|d_Bacteria|p_Pseudomonadota|c_Gammaproteobacteria|o_Enterobacterales|f_Enterobacteriaceae|g_Shimwellia|s_Shimwellia blattae
0.0011415	13	0	G	1504576	g_Pseudocitrobacter	7	-_root|-_cellular organisms|d_Bacteria|p_Pseudomonadota|c_Gammaproteobacteria|o_Enterobacterales|f_Enterobacteriaceae|g_Pseudocitrobacter
0.0011415	13	13	S	2891570	s_Pseudocitrobacter corydidari	8	-_root|-_cellular organisms|d_Bacteria|p_Pseudomonadota|c_Gammaproteobacteria|o_Enterobacterales|f_Enterobacteriaceae|g_Pseudocitrobacter|s_Pseudocitrobacter corydidari
0.00105369	12	0	G	1330546	g_Pluralibacter	7	-_root|-_cellular organisms|d_Bacteria|p_Pseudomonadota|c_Gammaproteobacteria|o_Enterobacterales|f_Enterobacteriaceae|g_Pluralibacter
0.000526846	6	6	S	1334193	s_[Enterobacter] lignolyticus	8	-_root|-_cellular organisms|d_Bacteria|p_Pseudomonadota|c_Gammaproteobacteria|o_Enterobacterales|f_Enterobacteriaceae|g_Pluralibacter|s_[Enterobacter] lignolyticus
0.000526846	6	6	S	61647	s_Pluralibacter gergoviae	8	-_root|-_cellular organisms|d_Bacteria|p_Pseudomonadota|c_Gammaproteobacteria|o_Enterobacterales|f_Enterobacteriaceae|g_Pluralibacter|s_Pluralibacter gergoviae
0.000965885	11	0	G	702	g_Plesiomonas	7	-_root|-_cellular organisms|d_Bacteria|p_Pseudomonadota|c_Gammaproteobacteria|o_Enterobacterales|f_Enterobacteriaceae|g_Plesiomonas
0.000965885	11	11	S	703	s_Plesiomonas shigelloides	8	-_root|-_cellular organisms|d_Bacteria|p_Pseudomonadota|c_Gammaproteobacteria|o_Enterobacterales|f_Enterobacteriaceae|g_Plesiomonas|s_Plesiomonas shigelloides
0.000790269	9	0	G	451512	g_Mangrovibacter	7	-_root|-_cellular organisms|d_Bacteria|p_Pseudomonadota|c_Gammaproteobacteria|o_Enterobacterales|f_Enterobacteriaceae|g_Mangrovibacter
0.000790269	9	9	S	1691903	s_Mangrovibacter phragmitis	8	-_root|-_cellular organisms|d_Bacteria|p_Pseudomonadota|c_Gammaproteobacteria|o_Enterobacterales|f_Enterobacteriaceae|g_Mangrovibacter|s_Mangrovibacter phragmitis
0.000790269	9	0	G	1903434	g_Atlantibacter	7	-_root|-_cellular organisms|d_Bacteria|p_Pseudomonadota|c_Gammaproteobacteria|o_Enterobacterales|f_Enterobacteriaceae|g_Atlantibacter
0.000790269	9	9	S	565	s_Atlantibacter hermannii	8	-_root|-_cellular organisms|d_Bacteria|p_Pseudomonadota|c_Gammaproteobacteria|o_Enterobacterales|f_Enterobacteriaceae|g_Atlantibacter|s_Atlantibacter hermannii
0.000702462	8	0	G	2055880	g_Pseudescherichia	7	-_root|-_cellular organisms|d_Bacteria|p_Pseudomonadota|c_Gammaproteobacteria|o_Enterobacterales|f_Enterobacteriaceae|g_Pseudescherichia
0.000702462	8	8	S	566	s_Pseudescherichia vulneris	8	-_root|-_cellular organisms|d_Bacteria|p_Pseudomonadota|c_Gammaproteobacteria|o_Enterobacterales|f_Enterobacteriaceae|g_Pseudescherichia|s_Pseudescherichia vulneris
0.000526846	6	0	G	2815296	g_Jejubacter	7	-_root|-_cellular organisms|d_Bacteria|p_Pseudomonadota|c_Gammaproteobacteria|o_Enterobacterales|f_Enterobacteriaceae|g_Jejubacter
0.000526846	6	6	S	2579935	s_Jejubacter calystegiae	8	-_root|-_cellular organisms|d_Bacteria|p_Pseudomonadota|c_Gammaproteobacteria|o_Enterobacterales|f_Enterobacteriaceae|g_Jejubacter|s_Jejubacter calystegiae
0.000439039	5	0	G	1649295	g_Franconibacter	7	-_root|-_cellular organisms|d_Bacteria|p_Pseudomonadota|c_Gammaproteobacteria|o_Enterobacterales|f_Enterobacteriaceae|g_Franconibacter
0.000439039	5	5	S	2047724	s_Franconibacter daqui	8	-_root|-_cellular organisms|d_Bacteria|p_Pseudomonadota|c_Gammaproteobacteria|o_Enterobacterales|f_Enterobacteriaceae|g_Franconibacter|s_Franconibacter daqui
0.000351231	4	0	G	158876	g_Yokenella	7	-_root|-_cellular organisms|d_Bacteria|p_Pseudomonadota|c_Gammaproteobacteria|o_Enterobacterales|f_Enterobacteriaceae|g_Yokenella
0.000351231	4	4	S	158877	s_Yokenella regensburgei	8	-_root|-_cellular organisms|d_Bacteria|p_Pseudomonadota|c_Gammaproteobacteria|o_Enterobacterales|f_Enterobacteriaceae|g_Yokenella|s_Yokenella regensburgei
0.000351231	4	0	G	2303321	g_Superficieibacter	7	-_root|-_cellular organisms|d_Bacteria|p_Pseudomonadota|c_Gammaproteobacteria|o_Enterobacterales|f_Enterobacteriaceae|g_Superficieibacter
0.000351231	4	0	-	2645744	#NAME?	8	-_root|-_cellular organisms|d_Bacteria|p_Pseudomonadota|c_Gammaproteobacteria|o_Enterobacterales|f_Enterobacteriaceae|g_Superficieibacter|-_unclassified Superficieibacter
0.000351231	4	4	S	3031919	s_Superficieibacter sp. HKU1	9	-_root|-_cellular organisms|d_Bacteria|p_Pseudomonadota|c_Gammaproteobacteria|o_Enterobacterales|f_Enterobacteriaceae|g_Superficieibacter|-_unclassified Superficieibacter|s_Superficieibacter sp. HKU1
0.000351231	4	0	G	1649298	g_Siccibacter	7	-_root|-_cellular organisms|d_Bacteria|p_Pseudomonadota|c_Gammaproteobacteria|o_Enterobacterales|f_Enterobacteriaceae|g_Siccibacter
0.000351231	4	4	S	1505757	s_Siccibacter colletis	8	-_root|-_cellular organisms|d_Bacteria|p_Pseudomonadota|c_Gammaproteobacteria|o_Enterobacterales|f_Enterobacteriaceae|g_Siccibacter|s_Siccibacter colletis
0.000351231	4	0	G	1081630	g_Candidatus Schneideria	7	-_root|-_cellular organisms|d_Bacteria|p_Pseudomonadota|c_Gammaproteobacteria|o_Enterobacterales|f_Enterobacteriaceae|g_Candidatus Schneideria
0.000351231	4	4	S	1081631	s_Candidatus Schneideria nysicola	8	-_root|-_cellular organisms|d_Bacteria|p_Pseudomonadota|c_Gammaproteobacteria|o_Enterobacterales|f_Enterobacteriaceae|g_Candidatus Schneideria|s_Candidatus Schneideria nysicola
0.000263423	3	0	G	158851	g_Trabulsiella	7	-_root|-_cellular organisms|d_Bacteria|p_Pseudomonadota|c_Gammaproteobacteria|o_Enterobacterales|f_Enterobacteriaceae|g_Trabulsiella
0.000263423	3	3	S	379893	s_Trabulsiella odontotermitis	8	-_root|-_cellular organisms|d_Bacteria|p_Pseudomonadota|c_Gammaproteobacteria|o_Enterobacterales|f_Enterobacteriaceae|g_Trabulsiella|s_Trabulsiella odontotermitis
0.133117	1516	0	F	1903409	f_Erwiniaceae	6	-_root|-_cellular organisms|d_Bacteria|p_Pseudomonadota|c_Gammaproteobacteria|o_Enterobacterales|f_Erwiniaceae
0.0713877	813	0	G	32199	g_Buchnera	7	-_root|-_cellular organisms|d_Bacteria|p_Pseudomonadota|c_Gammaproteobacteria|o_Enterobacterales|f_Erwiniaceae|g_Buchnera
0.0713877	813	813	S	9	s_Buchnera aphidicola	8	-_root|-_cellular organisms|d_Bacteria|p_Pseudomonadota|c_Gammaproteobacteria|o_Enterobacterales|f_Erwiniaceae|g_Buchnera|s_Buchnera aphidicola
0.0289765	330	0	G	53335	g_Pantoea	7	-_root|-_cellular organisms|d_Bacteria|p_Pseudomonadota|c_Gammaproteobacteria|o_Enterobacterales|f_Erwiniaceae|g_Pantoea
0.00878077	100	0	-	1654067	#NAME?	8	-_root|-_cellular organisms|d_Bacteria|p_Pseudomonadota|c_Gammaproteobacteria|o_Enterobacterales|f_Erwiniaceae|g_Pantoea|-_Pantoea agglomerans group
0.00878077	100	100	S	549	s_Pantoea agglomerans	9	-_root|-_cellular organisms|d_Bacteria|p_Pseudomonadota|c_Gammaproteobacteria|o_Enterobacterales|f_Erwiniaceae|g_Pantoea|-_Pantoea agglomerans group|s_Pantoea agglomerans
0.00588312	67	0	-	2630326	#NAME?	8	-_root|-_cellular organisms|d_Bacteria|p_Pseudomonadota|c_Gammaproteobacteria|o_Enterobacterales|f_Erwiniaceae|g_Pantoea|-_unclassified Pantoea
0.00166835	19	19	S	2970818	s_Pantoea sp. SOD02	9	-_root|-_cellular organisms|d_Bacteria|p_Pseudomonadota|c_Gammaproteobacteria|o_Enterobacterales|f_Erwiniaceae|g_Pantoea|-_unclassified Pantoea|s_Pantoea sp. SOD02
0.000702462	8	8	S	592316	s_Pantoea sp. At-9b	9	-_root|-_cellular organisms|d_Bacteria|p_Pseudomonadota|c_Gammaproteobacteria|o_Enterobacterales|f_Erwiniaceae|g_Pantoea|-_unclassified Pantoea|s_Pantoea sp. At-9b
0.000351231	4	4	S	2886821	s_Pantoea sp. Z09	9	-_root|-_cellular organisms|d_Bacteria|p_Pseudomonadota|c_Gammaproteobacteria|o_Enterobacterales|f_Erwiniaceae|g_Pantoea|-_unclassified Pantoea|s_Pantoea sp. Z09
0.000878077	10	10	S	3141322	s_Pantoea sp. BJ2	9	-_root|-_cellular organisms|d_Bacteria|p_Pseudomonadota|c_Gammaproteobacteria|o_Enterobacterales|f_Erwiniaceae|g_Pantoea|-_unclassified Pantoea|s_Pantoea sp. BJ2
0.000702462	8	8	S	2654189	s_Pantoea sp. JZ2	9	-_root|-_cellular organisms|d_Bacteria|p_Pseudomonadota|c_Gammaproteobacteria|o_Enterobacterales|f_Erwiniaceae|g_Pantoea|-_unclassified Pantoea|s_Pantoea sp. JZ2
0.0011415	13	13	S	2675223	s_Pantoea sp. RSPAM1	9	-_root|-_cellular organisms|d_Bacteria|p_Pseudomonadota|c_Gammaproteobacteria|o_Enterobacterales|f_Erwiniaceae|g_Pantoea|-_unclassified Pantoea|s_Pantoea sp. RSPAM1
0.000263423	3	3	S	3141541	s_Pantoea sp. BRR-3P	9	-_root|-_cellular organisms|d_Bacteria|p_Pseudomonadota|c_Gammaproteobacteria|o_Enterobacterales|f_Erwiniaceae|g_Pantoea|-_unclassified Pantoea|s_Pantoea sp. BRR-3P
0.00237081	27	27	S	59814	s_Pantoea dispersa	8	-_root|-_cellular organisms|d_Bacteria|p_Pseudomonadota|c_Gammaproteobacteria|o_Enterobacterales|f_Erwiniaceae|g_Pantoea|s_Pantoea dispersa
0.00298546	34	34	S	553	s_Pantoea ananatis	8	-_root|-_cellular organisms|d_Bacteria|p_Pseudomonadota|c_Gammaproteobacteria|o_Enterobacterales|f_Erwiniaceae|g_Pantoea|s_Pantoea ananatis
0.00166835	19	19	S	55209	s_Pantoea cypripedii	8	-_root|-_cellular organisms|d_Bacteria|p_Pseudomonadota|c_Gammaproteobacteria|o_Enterobacterales|f_Erwiniaceae|g_Pantoea|s_Pantoea cypripedii
0.00166835	19	19	S	470934	s_Pantoea vagans	8	-_root|-_cellular organisms|d_Bacteria|p_Pseudomonadota|c_Gammaproteobacteria|o_Enterobacterales|f_Erwiniaceae|g_Pantoea|s_Pantoea vagans
0.00131712	15	15	S	1891675	s_Pantoea alhagi	8	-_root|-_cellular organisms|d_Bacteria|p_Pseudomonadota|c_Gammaproteobacteria|o_Enterobacterales|f_Erwiniaceae|g_Pantoea|s_Pantoea alhagi
0.00105369	12	12	S	2364647	s_Pantoea piersonii	8	-_root|-_cellular organisms|d_Bacteria|p_Pseudomonadota|c_Gammaproteobacteria|o_Enterobacterales|f_Erwiniaceae|g_Pantoea|s_Pantoea piersonii
0.000614654	7	7	S	1235990	s_Candidatus Pantoea carbekii	8	-_root|-_cellular organisms|d_Bacteria|p_Pseudomonadota|c_Gammaproteobacteria|o_Enterobacterales|f_Erwiniaceae|g_Pantoea|s_Candidatus Pantoea carbekii
0.000526846	6	6	S	3098669	s_Candidatus Pantoea soli	8	-_root|-_cellular organisms|d_Bacteria|p_Pseudomonadota|c_Gammaproteobacteria|o_Enterobacterales|f_Erwiniaceae|g_Pantoea|s_Candidatus Pantoea soli
0.000965885	11	11	S	66269	s_Pantoea stewartii	8	-_root|-_cellular organisms|d_Bacteria|p_Pseudomonadota|c_Gammaproteobacteria|o_Enterobacterales|f_Erwiniaceae|g_Pantoea|s_Pantoea stewartii
0.000439039	5	5	S	472693	s_Pantoea eucrina	8	-_root|-_cellular organisms|d_Bacteria|p_Pseudomonadota|c_Gammaproteobacteria|o_Enterobacterales|f_Erwiniaceae|g_Pantoea|s_Pantoea eucrina
0.000351231	4	4	S	470931	s_Pantoea anthophila	8	-_root|-_cellular organisms|d_Bacteria|p_Pseudomonadota|c_Gammaproteobacteria|o_Enterobacterales|f_Erwiniaceae|g_Pantoea|s_Pantoea anthophila
0.0260789	297	0	G	551	g_Erwinia	7	-_root|-_cellular organisms|d_Bacteria|p_Pseudomonadota|c_Gammaproteobacteria|o_Enterobacterales|f_Erwiniaceae|g_Erwinia
0.0152785	174	174	S	1922217	s_Candidatus Erwinia haradaeae	8	-_root|-_cellular organisms|d_Bacteria|p_Pseudomonadota|c_Gammaproteobacteria|o_Enterobacterales|f_Erwiniaceae|g_Erwinia|s_Candidatus Erwinia haradaeae
0.00210739	24	0	-	2622719	#NAME?	8	-_root|-_cellular organisms|d_Bacteria|p_Pseudomonadota|c_Gammaproteobacteria|o_Enterobacterales|f_Erwiniaceae|g_Erwinia|-_unclassified Erwinia
0.00105369	12	12	S	2675378	s_Erwinia sp. E602	9	-_root|-_cellular organisms|d_Bacteria|p_Pseudomonadota|c_Gammaproteobacteria|o_Enterobacterales|f_Erwiniaceae|g_Erwinia|-_unclassified Erwinia|s_Erwinia sp. E602
0.000965885	11	11	S	3141543	s_Erwinia sp. HDF1-3R	9	-_root|-_cellular organisms|d_Bacteria|p_Pseudomonadota|c_Gammaproteobacteria|o_Enterobacterales|f_Erwiniaceae|g_Erwinia|-_unclassified Erwinia|s_Erwinia sp. HDF1-3R
0.00210739	24	24	S	68334	s_Erwinia aphidicola	8	-_root|-_cellular organisms|d_Bacteria|p_Pseudomonadota|c_Gammaproteobacteria|o_Enterobacterales|f_Erwiniaceae|g_Erwinia|s_Erwinia aphidicola
0.00166835	19	19	S	55212	s_Erwinia rhapontici	8	-_root|-_cellular organisms|d_Bacteria|p_Pseudomonadota|c_Gammaproteobacteria|o_Enterobacterales|f_Erwiniaceae|g_Erwinia|s_Erwinia rhapontici
0.0011415	13	13	S	55211	s_Erwinia persicina	8	-_root|-_cellular organisms|d_Bacteria|p_Pseudomonadota|c_Gammaproteobacteria|o_Enterobacterales|f_Erwiniaceae|g_Erwinia|s_Erwinia persicina
0.000965885	11	11	S	338565	s_Erwinia tasmaniensis	8	-_root|-_cellular organisms|d_Bacteria|p_Pseudomonadota|c_Gammaproteobacteria|o_Enterobacterales|f_Erwiniaceae|g_Erwinia|s_Erwinia tasmaniensis
0.000790269	9	9	S	1324864	s_[Pantoea] beijingensis	8	-_root|-_cellular organisms|d_Bacteria|p_Pseudomonadota|c_Gammaproteobacteria|o_Enterobacterales|f_Erwiniaceae|g_Erwinia|s_[Pantoea] beijingensis
0.000702462	8	8	S	2681984	s_Erwinia sorbitola	8	-_root|-_cellular organisms|d_Bacteria|p_Pseudomonadota|c_Gammaproteobacteria|o_Enterobacterales|f_Erwiniaceae|g_Erwinia|s_Erwinia sorbitola
0.000614654	7	7	S	65700	s_Erwinia tracheiphila	8	-_root|-_cellular organisms|d_Bacteria|p_Pseudomonadota|c_Gammaproteobacteria|o_Enterobacterales|f_Erwiniaceae|g_Erwinia|s_Erwinia tracheiphila
0.000351231	4	4	S	3062598	s_Erwinia pyri	8	-_root|-_cellular organisms|d_Bacteria|p_Pseudomonadota|c_Gammaproteobacteria|o_Enterobacterales|f_Erwiniaceae|g_Erwinia|s_Erwinia pyri
0.00184396	21	0	G	2100764	g_Mixta	7	-_root|-_cellular organisms|d_Bacteria|p_Pseudomonadota|c_Gammaproteobacteria|o_Enterobacterales|f_Erwiniaceae|g_Mixta
0.00105369	12	12	S	665914	s_Mixta gaviniae	8	-_root|-_cellular organisms|d_Bacteria|p_Pseudomonadota|c_Gammaproteobacteria|o_Enterobacterales|f_Erwiniaceae|g_Mixta|s_Mixta gaviniae
0.000351231	4	4	S	2872648	s_Mixta hanseatica	8	-_root|-_cellular organisms|d_Bacteria|p_Pseudomonadota|c_Gammaproteobacteria|o_Enterobacterales|f_Erwiniaceae|g_Mixta|s_Mixta hanseatica
0.000351231	4	4	S	665913	s_Mixta calida	8	-_root|-_cellular organisms|d_Bacteria|p_Pseudomonadota|c_Gammaproteobacteria|o_Enterobacterales|f_Erwiniaceae|g_Mixta|s_Mixta calida
0.00140492	16	0	G	82986	g_Tatumella	7	-_root|-_cellular organisms|d_Bacteria|p_Pseudomonadota|c_Gammaproteobacteria|o_Enterobacterales|f_Erwiniaceae|g_Tatumella
0.000702462	8	8	S	82987	s_Tatumella ptyseos	8	-_root|-_cellular organisms|d_Bacteria|p_Pseudomonadota|c_Gammaproteobacteria|o_Enterobacterales|f_Erwiniaceae|g_Tatumella|s_Tatumella ptyseos
0.000702462	8	8	S	53336	s_Tatumella citrea	8	-_root|-_cellular organisms|d_Bacteria|p_Pseudomonadota|c_Gammaproteobacteria|o_Enterobacterales|f_Erwiniaceae|g_Tatumella|s_Tatumella citrea
0.00122931	14	0	G	51228	g_Wigglesworthia	7	-_root|-_cellular organisms|d_Bacteria|p_Pseudomonadota|c_Gammaproteobacteria|o_Enterobacterales|f_Erwiniaceae|g_Wigglesworthia
0.00122931	14	14	S	51229	s_Wigglesworthia glossinidia	8	-_root|-_cellular organisms|d_Bacteria|p_Pseudomonadota|c_Gammaproteobacteria|o_Enterobacterales|f_Erwiniaceae|g_Wigglesworthia|s_Wigglesworthia glossinidia
0.000878077	10	0	G	3231896	g_Paramixta	7	-_root|-_cellular organisms|d_Bacteria|p_Pseudomonadota|c_Gammaproteobacteria|o_Enterobacterales|f_Erwiniaceae|g_Paramixta
0.000878077	10	10	S	2740817	s_Paramixta manurensis	8	-_root|-_cellular organisms|d_Bacteria|p_Pseudomonadota|c_Gammaproteobacteria|o_Enterobacterales|f_Erwiniaceae|g_Paramixta|s_Paramixta manurensis
0.000614654	7	0	G	2997349	g_Winslowiella	7	-_root|-_cellular organisms|d_Bacteria|p_Pseudomonadota|c_Gammaproteobacteria|o_Enterobacterales|f_Erwiniaceae|g_Winslowiella
0.000614654	7	7	S	92490	s_Winslowiella toletana	8	-_root|-_cellular organisms|d_Bacteria|p_Pseudomonadota|c_Gammaproteobacteria|o_Enterobacterales|f_Erwiniaceae|g_Winslowiella|s_Winslowiella toletana
0.000439039	5	0	G	3026546	g_Duffyella	7	-_root|-_cellular organisms|d_Bacteria|p_Pseudomonadota|c_Gammaproteobacteria|o_Enterobacterales|f_Erwiniaceae|g_Duffyella
0.000439039	5	5	S	1619313	s_Duffyella gerundensis	8	-_root|-_cellular organisms|d_Bacteria|p_Pseudomonadota|c_Gammaproteobacteria|o_Enterobacterales|f_Erwiniaceae|g_Duffyella|s_Duffyella gerundensis
0.128726	1466	0	F	1903414	f_Morganellaceae	6	-_root|-_cellular organisms|d_Bacteria|p_Pseudomonadota|c_Gammaproteobacteria|o_Enterobacterales|f_Morganellaceae
0.0461869	526	0	G	586	g_Providencia	7	-_root|-_cellular organisms|d_Bacteria|p_Pseudomonadota|c_Gammaproteobacteria|o_Enterobacterales|f_Morganellaceae|g_Providencia
0.0129955	148	0	-	2633465	#NAME?	8	-_root|-_cellular organisms|d_Bacteria|p_Pseudomonadota|c_Gammaproteobacteria|o_Enterobacterales|f_Morganellaceae|g_Providencia|-_unclassified Providencia
0.00166835	19	19	S	2828763	s_Providencia sp. R33	9	-_root|-_cellular organisms|d_Bacteria|p_Pseudomonadota|c_Gammaproteobacteria|o_Enterobacterales|f_Morganellaceae|g_Providencia|-_unclassified Providencia|s_Providencia sp. R33
0.00105369	12	12	S	2936799	s_Providencia sp. PROV252	9	-_root|-_cellular organisms|d_Bacteria|p_Pseudomonadota|c_Gammaproteobacteria|o_Enterobacterales|f_Morganellaceae|g_Providencia|-_unclassified Providencia|s_Providencia sp. PROV252
0.000614654	7	7	S	2939731	s_Providencia sp. PROV188	9	-_root|-_cellular organisms|d_Bacteria|p_Pseudomonadota|c_Gammaproteobacteria|o_Enterobacterales|f_Morganellaceae|g_Providencia|-_unclassified Providencia|s_Providencia sp. PROV188
0.00368792	42	42	S	2949825	s_Providencia sp. PROV114	9	-_root|-_cellular organisms|d_Bacteria|p_Pseudomonadota|c_Gammaproteobacteria|o_Enterobacterales|f_Morganellaceae|g_Providencia|-_unclassified Providencia|s_Providencia sp. PROV114
0.00298546	34	34	S	2949776	s_Providencia sp. PROV046	9	-_root|-_cellular organisms|d_Bacteria|p_Pseudomonadota|c_Gammaproteobacteria|o_Enterobacterales|f_Morganellaceae|g_Providencia|-_unclassified Providencia|s_Providencia sp. PROV046
0.00158054	18	18	S	3151124	s_Providencia sp. TYF-12	9	-_root|-_cellular organisms|d_Bacteria|p_Pseudomonadota|c_Gammaproteobacteria|o_Enterobacterales|f_Morganellaceae|g_Providencia|-_unclassified Providencia|s_Providencia sp. TYF-12
0.00122931	14	14	S	2949758	s_Providencia sp. PROV024	9	-_root|-_cellular organisms|d_Bacteria|p_Pseudomonadota|c_Gammaproteobacteria|o_Enterobacterales|f_Morganellaceae|g_Providencia|-_unclassified Providencia|s_Providencia sp. PROV024
0.0198445	226	226	S	587	s_Providencia rettgeri	8	-_root|-_cellular organisms|d_Bacteria|p_Pseudomonadota|c_Gammaproteobacteria|o_Enterobacterales|f_Morganellaceae|g_Providencia|s_Providencia rettgeri
0.00439039	50	50	S	126385	s_Providencia alcalifaciens	8	-_root|-_cellular organisms|d_Bacteria|p_Pseudomonadota|c_Gammaproteobacteria|o_Enterobacterales|f_Morganellaceae|g_Providencia|s_Providencia alcalifaciens
0.00324889	37	37	S	588	s_Providencia stuartii	8	-_root|-_cellular organisms|d_Bacteria|p_Pseudomonadota|c_Gammaproteobacteria|o_Enterobacterales|f_Morganellaceae|g_Providencia|s_Providencia stuartii
0.00158054	18	18	S	516075	s_Providencia sneebia	8	-_root|-_cellular organisms|d_Bacteria|p_Pseudomonadota|c_Gammaproteobacteria|o_Enterobacterales|f_Morganellaceae|g_Providencia|s_Providencia sneebia
0.00122931	14	14	S	333962	s_Providencia heimbachae	8	-_root|-_cellular organisms|d_Bacteria|p_Pseudomonadota|c_Gammaproteobacteria|o_Enterobacterales|f_Morganellaceae|g_Providencia|s_Providencia heimbachae
0.00122931	14	14	S	158850	s_Providencia rustigianii	8	-_root|-_cellular organisms|d_Bacteria|p_Pseudomonadota|c_Gammaproteobacteria|o_Enterobacterales|f_Morganellaceae|g_Providencia|s_Providencia rustigianii
0.000965885	11	11	S	2027290	s_Providencia huaxiensis	8	-_root|-_cellular organisms|d_Bacteria|p_Pseudomonadota|c_Gammaproteobacteria|o_Enterobacterales|f_Morganellaceae|g_Providencia|s_Providencia huaxiensis
0.000351231	4	4	S	1715285	s_Candidatus Providencia siddallii	8	-_root|-_cellular organisms|d_Bacteria|p_Pseudomonadota|c_Gammaproteobacteria|o_Enterobacterales|f_Morganellaceae|g_Providencia|s_Candidatus Providencia siddallii
0.0268692	306	0	G	583	g_Proteus	7	-_root|-_cellular organisms|d_Bacteria|p_Pseudomonadota|c_Gammaproteobacteria|o_Enterobacterales|f_Morganellaceae|g_Proteus
0.00763927	87	87	S	585	s_Proteus vulgaris	8	-_root|-_cellular organisms|d_Bacteria|p_Pseudomonadota|c_Gammaproteobacteria|o_Enterobacterales|f_Morganellaceae|g_Proteus|s_Proteus vulgaris
0.00535627	61	61	S	584	s_Proteus mirabilis	8	-_root|-_cellular organisms|d_Bacteria|p_Pseudomonadota|c_Gammaproteobacteria|o_Enterobacterales|f_Morganellaceae|g_Proteus|s_Proteus mirabilis
0.00289765	33	0	-	257482	#NAME?	8	-_root|-_cellular organisms|d_Bacteria|p_Pseudomonadota|c_Gammaproteobacteria|o_Enterobacterales|f_Morganellaceae|g_Proteus|-_unclassified Proteus (in: enterobacteria)
0.00122931	14	14	S	1921565	s_Proteus sp. CD3	9	-_root|-_cellular organisms|d_Bacteria|p_Pseudomonadota|c_Gammaproteobacteria|o_Enterobacterales|f_Morganellaceae|g_Proteus|-_unclassified Proteus (in: enterobacteria)|s_Proteus sp. CD3
0.00122931	14	14	S	2883107	s_Proteus sp. NMG38-2	9	-_root|-_cellular organisms|d_Bacteria|p_Pseudomonadota|c_Gammaproteobacteria|o_Enterobacterales|f_Morganellaceae|g_Proteus|-_unclassified Proteus (in: enterobacteria)|s_Proteus sp. NMG38-2
0.000351231	4	4	S	2697019	s_Proteus sp. ZN5	9	-_root|-_cellular organisms|d_Bacteria|p_Pseudomonadota|c_Gammaproteobacteria|o_Enterobacterales|f_Morganellaceae|g_Proteus|-_unclassified Proteus (in: enterobacteria)|s_Proteus sp. ZN5
0.00465381	53	53	S	1574161	s_Proteus terrae	8	-_root|-_cellular organisms|d_Bacteria|p_Pseudomonadota|c_Gammaproteobacteria|o_Enterobacterales|f_Morganellaceae|g_Proteus|s_Proteus terrae
0.00272204	31	31	S	102862	s_Proteus penneri	8	-_root|-_cellular organisms|d_Bacteria|p_Pseudomonadota|c_Gammaproteobacteria|o_Enterobacterales|f_Morganellaceae|g_Proteus|s_Proteus penneri
0.00201958	23	23	S	183417	s_Proteus hauseri	8	-_root|-_cellular organisms|d_Bacteria|p_Pseudomonadota|c_Gammaproteobacteria|o_Enterobacterales|f_Morganellaceae|g_Proteus|s_Proteus hauseri
0.000614654	7	7	S	2050967	s_Proteus faecis	8	-_root|-_cellular organisms|d_Bacteria|p_Pseudomonadota|c_Gammaproteobacteria|o_Enterobacterales|f_Morganellaceae|g_Proteus|s_Proteus faecis
0.000702462	8	8	S	1987580	s_Proteus columbae	8	-_root|-_cellular organisms|d_Bacteria|p_Pseudomonadota|c_Gammaproteobacteria|o_Enterobacterales|f_Morganellaceae|g_Proteus|s_Proteus columbae
0.0192299	219	0	G	637	g_Arsenophonus	7	-_root|-_cellular organisms|d_Bacteria|p_Pseudomonadota|c_Gammaproteobacteria|o_Enterobacterales|f_Morganellaceae|g_Arsenophonus
0.0100101	114	0	-	2627083	#NAME?	8	-_root|-_cellular organisms|d_Bacteria|p_Pseudomonadota|c_Gammaproteobacteria|o_Enterobacterales|f_Morganellaceae|g_Arsenophonus|-_unclassified Arsenophonus
0.00254642	29	29	S	634121	s_Arsenophonus symbiont of Ornithomya chloropus	9	-_root|-_cellular organisms|d_Bacteria|p_Pseudomonadota|c_Gammaproteobacteria|o_Enterobacterales|f_Morganellaceae|g_Arsenophonus|-_unclassified Arsenophonus|s_Arsenophonus symbiont of Ornithomya chloropus
0.0034245	39	39	S	1231049	s_Arsenophonus endosymbiont of Aphis craccivora	9	-_root|-_cellular organisms|d_Bacteria|p_Pseudomonadota|c_Gammaproteobacteria|o_Enterobacterales|f_Morganellaceae|g_Arsenophonus|-_unclassified Arsenophonus|s_Arsenophonus endosymbiont of Aphis craccivora
0.00166835	19	19	S	3066235	s_Arsenophonus endosymbiont of Crataerina pallida	9	-_root|-_cellular organisms|d_Bacteria|p_Pseudomonadota|c_Gammaproteobacteria|o_Enterobacterales|f_Morganellaceae|g_Arsenophonus|-_unclassified Arsenophonus|s_Arsenophonus endosymbiont of Crataerina pallida
0.00122931	14	14	S	3041619	s_Arsenophonus sp. aPb	9	-_root|-_cellular organisms|d_Bacteria|p_Pseudomonadota|c_Gammaproteobacteria|o_Enterobacterales|f_Morganellaceae|g_Arsenophonus|-_unclassified Arsenophonus|s_Arsenophonus sp. aPb
0.00105369	12	12	S	235559	s_Arsenophonus endosymbiont of Aleurodicus dispersus	9	-_root|-_cellular organisms|d_Bacteria|p_Pseudomonadota|c_Gammaproteobacteria|o_Enterobacterales|f_Morganellaceae|g_Arsenophonus|-_unclassified Arsenophonus|s_Arsenophonus endosymbiont of Aleurodicus dispersus
0.0057075	65	65	S	638	s_Arsenophonus nasoniae	8	-_root|-_cellular organisms|d_Bacteria|p_Pseudomonadota|c_Gammaproteobacteria|o_Enterobacterales|f_Morganellaceae|g_Arsenophonus|s_Arsenophonus nasoniae
0.00210739	24	24	S	2879119	s_Arsenophonus apicola	8	-_root|-_cellular organisms|d_Bacteria|p_Pseudomonadota|c_Gammaproteobacteria|o_Enterobacterales|f_Morganellaceae|g_Arsenophonus|s_Arsenophonus apicola
0.00140492	16	16	S	634113	s_Candidatus Arsenophonus lipoptenae	8	-_root|-_cellular organisms|d_Bacteria|p_Pseudomonadota|c_Gammaproteobacteria|o_Enterobacterales|f_Morganellaceae|g_Arsenophonus|s_Candidatus Arsenophonus lipoptenae
0.0156298	178	0	G	626	g_Xenorhabdus	7	-_root|-_cellular organisms|d_Bacteria|p_Pseudomonadota|c_Gammaproteobacteria|o_Enterobacterales|f_Morganellaceae|g_Xenorhabdus
0.00561969	64	0	-	2632833	#NAME?	8	-_root|-_cellular organisms|d_Bacteria|p_Pseudomonadota|c_Gammaproteobacteria|o_Enterobacterales|f_Morganellaceae|g_Xenorhabdus|-_unclassified Xenorhabdus
0.00526846	60	60	S	3130166	s_Xenorhabdus sp. TH1	9	-_root|-_cellular organisms|d_Bacteria|p_Pseudomonadota|c_Gammaproteobacteria|o_Enterobacterales|f_Morganellaceae|g_Xenorhabdus|-_unclassified Xenorhabdus|s_Xenorhabdus sp. TH1
0.000351231	4	4	S	3026967	s_Xenorhabdus sp. SF857	9	-_root|-_cellular organisms|d_Bacteria|p_Pseudomonadota|c_Gammaproteobacteria|o_Enterobacterales|f_Morganellaceae|g_Xenorhabdus|-_unclassified Xenorhabdus|s_Xenorhabdus sp. SF857
0.002283	26	26	S	40576	s_Xenorhabdus bovienii	8	-_root|-_cellular organisms|d_Bacteria|p_Pseudomonadota|c_Gammaproteobacteria|o_Enterobacterales|f_Morganellaceae|g_Xenorhabdus|s_Xenorhabdus bovienii
0.00210739	24	24	S	351671	s_Xenorhabdus doucetiae	8	-_root|-_cellular organisms|d_Bacteria|p_Pseudomonadota|c_Gammaproteobacteria|o_Enterobacterales|f_Morganellaceae|g_Xenorhabdus|s_Xenorhabdus doucetiae
0.00184396	21	21	S	351679	s_Xenorhabdus hominickii	8	-_root|-_cellular organisms|d_Bacteria|p_Pseudomonadota|c_Gammaproteobacteria|o_Enterobacterales|f_Morganellaceae|g_Xenorhabdus|s_Xenorhabdus hominickii
0.00131712	15	15	S	290110	s_Xenorhabdus budapestensis	8	-_root|-_cellular organisms|d_Bacteria|p_Pseudomonadota|c_Gammaproteobacteria|o_Enterobacterales|f_Morganellaceae|g_Xenorhabdus|s_Xenorhabdus budapestensis
0.00105369	12	12	S	628	s_Xenorhabdus nematophila	8	-_root|-_cellular organisms|d_Bacteria|p_Pseudomonadota|c_Gammaproteobacteria|o_Enterobacterales|f_Morganellaceae|g_Xenorhabdus|s_Xenorhabdus nematophila
0.000614654	7	7	S	351672	s_Xenorhabdus griffiniae	8	-_root|-_cellular organisms|d_Bacteria|p_Pseudomonadota|c_Gammaproteobacteria|o_Enterobacterales|f_Morganellaceae|g_Xenorhabdus|s_Xenorhabdus griffiniae
0.000614654	7	7	S	40577	s_Xenorhabdus poinarii	8	-_root|-_cellular organisms|d_Bacteria|p_Pseudomonadota|c_Gammaproteobacteria|o_Enterobacterales|f_Morganellaceae|g_Xenorhabdus|s_Xenorhabdus poinarii
0.00939543	107	0	G	581	g_Morganella	7	-_root|-_cellular organisms|d_Bacteria|p_Pseudomonadota|c_Gammaproteobacteria|o_Enterobacterales|f_Morganellaceae|g_Morganella
0.00939543	107	107	S	582	s_Morganella morganii	8	-_root|-_cellular organisms|d_Bacteria|p_Pseudomonadota|c_Gammaproteobacteria|o_Enterobacterales|f_Morganellaceae|g_Morganella|s_Morganella morganii
0.00772708	88	0	G	29487	g_Photorhabdus	7	-_root|-_cellular organisms|d_Bacteria|p_Pseudomonadota|c_Gammaproteobacteria|o_Enterobacterales|f_Morganellaceae|g_Photorhabdus
0.00237081	27	27	S	291112	s_Photorhabdus asymbiotica	8	-_root|-_cellular organisms|d_Bacteria|p_Pseudomonadota|c_Gammaproteobacteria|o_Enterobacterales|f_Morganellaceae|g_Photorhabdus|s_Photorhabdus asymbiotica
0.00193177	22	22	S	2218628	s_Photorhabdus laumondii	8	-_root|-_cellular organisms|d_Bacteria|p_Pseudomonadota|c_Gammaproteobacteria|o_Enterobacterales|f_Morganellaceae|g_Photorhabdus|s_Photorhabdus laumondii
0.00193177	22	22	S	230089	s_Photorhabdus thracensis	8	-_root|-_cellular organisms|d_Bacteria|p_Pseudomonadota|c_Gammaproteobacteria|o_Enterobacterales|f_Morganellaceae|g_Photorhabdus|s_Photorhabdus thracensis
0.00131712	15	15	S	171438	s_Photorhabdus akhurstii	8	-_root|-_cellular organisms|d_Bacteria|p_Pseudomonadota|c_Gammaproteobacteria|o_Enterobacterales|f_Morganellaceae|g_Photorhabdus|s_Photorhabdus akhurstii
0.00351231	40	0	G	158848	g_Moellerella	7	-_root|-_cellular organisms|d_Bacteria|p_Pseudomonadota|c_Gammaproteobacteria|o_Enterobacterales|f_Morganellaceae|g_Moellerella
0.00351231	40	40	S	158849	s_Moellerella wisconsensis	8	-_root|-_cellular organisms|d_Bacteria|p_Pseudomonadota|c_Gammaproteobacteria|o_Enterobacterales|f_Morganellaceae|g_Moellerella|s_Moellerella wisconsensis
0.0865784	986	0	F	1903411	f_Yersiniaceae	6	-_root|-_cellular organisms|d_Bacteria|p_Pseudomonadota|c_Gammaproteobacteria|o_Enterobacterales|f_Yersiniaceae
0.0400403	456	0	G	613	g_Serratia	7	-_root|-_cellular organisms|d_Bacteria|p_Pseudomonadota|c_Gammaproteobacteria|o_Enterobacterales|f_Yersiniaceae|g_Serratia
0.0129955	148	148	S	615	s_Serratia marcescens	8	-_root|-_cellular organisms|d_Bacteria|p_Pseudomonadota|c_Gammaproteobacteria|o_Enterobacterales|f_Yersiniaceae|g_Serratia|s_Serratia marcescens
0.00649777	74	74	S	138074	s_Serratia symbiotica	8	-_root|-_cellular organisms|d_Bacteria|p_Pseudomonadota|c_Gammaproteobacteria|o_Enterobacterales|f_Yersiniaceae|g_Serratia|s_Serratia symbiotica
0.00351231	40	40	S	82996	s_Serratia plymuthica	8	-_root|-_cellular organisms|d_Bacteria|p_Pseudomonadota|c_Gammaproteobacteria|o_Enterobacterales|f_Yersiniaceae|g_Serratia|s_Serratia plymuthica
0.00272204	31	0	-	2647522	#NAME?	8	-_root|-_cellular organisms|d_Bacteria|p_Pseudomonadota|c_Gammaproteobacteria|o_Enterobacterales|f_Yersiniaceae|g_Serratia|-_unclassified Serratia (in: enterobacteria)
0.000790269	9	9	S	2986763	s_Serratia sp. UGAL515B_01	9	-_root|-_cellular organisms|d_Bacteria|p_Pseudomonadota|c_Gammaproteobacteria|o_Enterobacterales|f_Yersiniaceae|g_Serratia|-_unclassified Serratia (in: enterobacteria)|s_Serratia sp. UGAL515B_01
0.00193177	22	22	S	2485839	s_Serratia sp. LS-1	9	-_root|-_cellular organisms|d_Bacteria|p_Pseudomonadota|c_Gammaproteobacteria|o_Enterobacterales|f_Yersiniaceae|g_Serratia|-_unclassified Serratia (in: enterobacteria)|s_Serratia sp. LS-1
0.00193177	22	22	S	28151	s_Serratia proteamaculans	8	-_root|-_cellular organisms|d_Bacteria|p_Pseudomonadota|c_Gammaproteobacteria|o_Enterobacterales|f_Yersiniaceae|g_Serratia|s_Serratia proteamaculans
0.00219519	25	25	S	614	s_Serratia liquefaciens	8	-_root|-_cellular organisms|d_Bacteria|p_Pseudomonadota|c_Gammaproteobacteria|o_Enterobacterales|f_Yersiniaceae|g_Serratia|s_Serratia liquefaciens
0.00184396	21	21	S	61652	s_Serratia rubidaea	8	-_root|-_cellular organisms|d_Bacteria|p_Pseudomonadota|c_Gammaproteobacteria|o_Enterobacterales|f_Yersiniaceae|g_Serratia|s_Serratia rubidaea
0.00105369	12	12	S	47917	s_Serratia fonticola	8	-_root|-_cellular organisms|d_Bacteria|p_Pseudomonadota|c_Gammaproteobacteria|o_Enterobacterales|f_Yersiniaceae|g_Serratia|s_Serratia fonticola
0.00280985	32	32	S	300181	s_Serratia ureilytica	8	-_root|-_cellular organisms|d_Bacteria|p_Pseudomonadota|c_Gammaproteobacteria|o_Enterobacterales|f_Yersiniaceae|g_Serratia|s_Serratia ureilytica
0.000702462	8	8	S	82995	s_Serratia grimesii	8	-_root|-_cellular organisms|d_Bacteria|p_Pseudomonadota|c_Gammaproteobacteria|o_Enterobacterales|f_Yersiniaceae|g_Serratia|s_Serratia grimesii
0.000702462	8	8	S	137545	s_Serratia quinivorans	8	-_root|-_cellular organisms|d_Bacteria|p_Pseudomonadota|c_Gammaproteobacteria|o_Enterobacterales|f_Yersiniaceae|g_Serratia|s_Serratia quinivorans
0.000614654	7	7	S	2338073	s_Serratia inhibens	8	-_root|-_cellular organisms|d_Bacteria|p_Pseudomonadota|c_Gammaproteobacteria|o_Enterobacterales|f_Yersiniaceae|g_Serratia|s_Serratia inhibens
0.000526846	6	6	S	2741499	s_Serratia surfactantfaciens	8	-_root|-_cellular organisms|d_Bacteria|p_Pseudomonadota|c_Gammaproteobacteria|o_Enterobacterales|f_Yersiniaceae|g_Serratia|s_Serratia surfactantfaciens
0.000439039	5	5	S	618	s_Serratia odorifera	8	-_root|-_cellular organisms|d_Bacteria|p_Pseudomonadota|c_Gammaproteobacteria|o_Enterobacterales|f_Yersiniaceae|g_Serratia|s_Serratia odorifera
0.000878077	10	10	S	2703794	s_Serratia nevei	8	-_root|-_cellular organisms|d_Bacteria|p_Pseudomonadota|c_Gammaproteobacteria|o_Enterobacterales|f_Yersiniaceae|g_Serratia|s_Serratia nevei
0.027396	312	0	G	629	g_Yersinia	7	-_root|-_cellular organisms|d_Bacteria|p_Pseudomonadota|c_Gammaproteobacteria|o_Enterobacterales|f_Yersiniaceae|g_Yersinia
0.00412696	47	0	-	1649845	#NAME?	8	-_root|-_cellular organisms|d_Bacteria|p_Pseudomonadota|c_Gammaproteobacteria|o_Enterobacterales|f_Yersiniaceae|g_Yersinia|-_Yersinia pseudotuberculosis complex
0.00351231	40	40	S	633	s_Yersinia pseudotuberculosis	9	-_root|-_cellular organisms|d_Bacteria|p_Pseudomonadota|c_Gammaproteobacteria|o_Enterobacterales|f_Yersiniaceae|g_Yersinia|-_Yersinia pseudotuberculosis complex|s_Yersinia pseudotuberculosis
0.000526846	6	6	S	367190	s_Yersinia similis	9	-_root|-_cellular organisms|d_Bacteria|p_Pseudomonadota|c_Gammaproteobacteria|o_Enterobacterales|f_Yersiniaceae|g_Yersinia|-_Yersinia pseudotuberculosis complex|s_Yersinia similis
0.00289765	33	0	-	2653513	#NAME?	8	-_root|-_cellular organisms|d_Bacteria|p_Pseudomonadota|c_Gammaproteobacteria|o_Enterobacterales|f_Yersiniaceae|g_Yersinia|-_unclassified Yersinia (in: enterobacteria)
0.00149273	17	17	S	2992843	s_Yersinia sp. SCPM-O-B-9106 (C-191)	9	-_root|-_cellular organisms|d_Bacteria|p_Pseudomonadota|c_Gammaproteobacteria|o_Enterobacterales|f_Yersiniaceae|g_Yersinia|-_unclassified Yersinia (in: enterobacteria)|s_Yersinia sp. SCPM-O-B-9106 (C-191)
0.00140492	16	16	S	1179669	s_Yersinia sp. KBS0713	9	-_root|-_cellular organisms|d_Bacteria|p_Pseudomonadota|c_Gammaproteobacteria|o_Enterobacterales|f_Yersiniaceae|g_Yersinia|-_unclassified Yersinia (in: enterobacteria)|s_Yersinia sp. KBS0713
0.00210739	24	24	S	29485	s_Yersinia rohdei	8	-_root|-_cellular organisms|d_Bacteria|p_Pseudomonadota|c_Gammaproteobacteria|o_Enterobacterales|f_Yersiniaceae|g_Yersinia|s_Yersinia rohdei
0.00193177	22	22	S	29486	s_Yersinia ruckeri	8	-_root|-_cellular organisms|d_Bacteria|p_Pseudomonadota|c_Gammaproteobacteria|o_Enterobacterales|f_Yersiniaceae|g_Yersinia|s_Yersinia ruckeri
0.00184396	21	21	S	630	s_Yersinia enterocolitica	8	-_root|-_cellular organisms|d_Bacteria|p_Pseudomonadota|c_Gammaproteobacteria|o_Enterobacterales|f_Yersiniaceae|g_Yersinia|s_Yersinia enterocolitica
0.00175615	20	20	S	33060	s_Yersinia mollaretii	8	-_root|-_cellular organisms|d_Bacteria|p_Pseudomonadota|c_Gammaproteobacteria|o_Enterobacterales|f_Yersiniaceae|g_Yersinia|s_Yersinia mollaretii
0.00201958	23	23	S	29484	s_Yersinia frederiksenii	8	-_root|-_cellular organisms|d_Bacteria|p_Pseudomonadota|c_Gammaproteobacteria|o_Enterobacterales|f_Yersiniaceae|g_Yersinia|s_Yersinia frederiksenii
0.00140492	16	16	S	935293	s_Yersinia entomophaga	8	-_root|-_cellular organisms|d_Bacteria|p_Pseudomonadota|c_Gammaproteobacteria|o_Enterobacterales|f_Yersiniaceae|g_Yersinia|s_Yersinia entomophaga
0.00131712	15	15	S	29483	s_Yersinia aldovae	8	-_root|-_cellular organisms|d_Bacteria|p_Pseudomonadota|c_Gammaproteobacteria|o_Enterobacterales|f_Yersiniaceae|g_Yersinia|s_Yersinia aldovae
0.00210739	24	24	S	631	s_Yersinia intermedia	8	-_root|-_cellular organisms|d_Bacteria|p_Pseudomonadota|c_Gammaproteobacteria|o_Enterobacterales|f_Yersiniaceae|g_Yersinia|s_Yersinia intermedia
0.000790269	9	9	S	28152	s_Yersinia kristensenii	8	-_root|-_cellular organisms|d_Bacteria|p_Pseudomonadota|c_Gammaproteobacteria|o_Enterobacterales|f_Yersiniaceae|g_Yersinia|s_Yersinia kristensenii
0.000790269	9	9	S	2890317	s_Yersinia alsatica	8	-_root|-_cellular organisms|d_Bacteria|p_Pseudomonadota|c_Gammaproteobacteria|o_Enterobacterales|f_Yersiniaceae|g_Yersinia|s_Yersinia alsatica
0.000702462	8	8	S	263819	s_Yersinia aleksiciae	8	-_root|-_cellular organisms|d_Bacteria|p_Pseudomonadota|c_Gammaproteobacteria|o_Enterobacterales|f_Yersiniaceae|g_Yersinia|s_Yersinia aleksiciae
0.000614654	7	7	S	2607663	s_Yersinia canariae	8	-_root|-_cellular organisms|d_Bacteria|p_Pseudomonadota|c_Gammaproteobacteria|o_Enterobacterales|f_Yersiniaceae|g_Yersinia|s_Yersinia canariae
0.000614654	7	7	S	2339259	s_Yersinia hibernica	8	-_root|-_cellular organisms|d_Bacteria|p_Pseudomonadota|c_Gammaproteobacteria|o_Enterobacterales|f_Yersiniaceae|g_Yersinia|s_Yersinia hibernica
0.00105369	12	12	S	634	s_Yersinia bercovieri	8	-_root|-_cellular organisms|d_Bacteria|p_Pseudomonadota|c_Gammaproteobacteria|o_Enterobacterales|f_Yersiniaceae|g_Yersinia|s_Yersinia bercovieri
0.000614654	7	7	S	1604335	s_Yersinia rochesterensis	8	-_root|-_cellular organisms|d_Bacteria|p_Pseudomonadota|c_Gammaproteobacteria|o_Enterobacterales|f_Yersiniaceae|g_Yersinia|s_Yersinia rochesterensis
0.0104491	119	0	G	1927833	g_Candidatus Fukatsuia	7	-_root|-_cellular organisms|d_Bacteria|p_Pseudomonadota|c_Gammaproteobacteria|o_Enterobacterales|f_Yersiniaceae|g_Candidatus Fukatsuia
0.00816612	93	93	S	1878942	s_Candidatus Fukatsuia symbiotica	8	-_root|-_cellular organisms|d_Bacteria|p_Pseudomonadota|c_Gammaproteobacteria|o_Enterobacterales|f_Yersiniaceae|g_Candidatus Fukatsuia|s_Candidatus Fukatsuia symbiotica
0.002283	26	26	S	2994492	s_Candidatus Fukatsuia anoeciicola	8	-_root|-_cellular organisms|d_Bacteria|p_Pseudomonadota|c_Gammaproteobacteria|o_Enterobacterales|f_Yersiniaceae|g_Candidatus Fukatsuia|s_Candidatus Fukatsuia anoeciicola
0.00351231	40	0	G	34037	g_Rahnella	7	-_root|-_cellular organisms|d_Bacteria|p_Pseudomonadota|c_Gammaproteobacteria|o_Enterobacterales|f_Yersiniaceae|g_Rahnella
0.00131712	15	15	S	2703885	s_Rahnella aceris	8	-_root|-_cellular organisms|d_Bacteria|p_Pseudomonadota|c_Gammaproteobacteria|o_Enterobacterales|f_Yersiniaceae|g_Rahnella|s_Rahnella aceris
0.000790269	9	9	S	2816248	s_Rahnella bonaserana	8	-_root|-_cellular organisms|d_Bacteria|p_Pseudomonadota|c_Gammaproteobacteria|o_Enterobacterales|f_Yersiniaceae|g_Rahnella|s_Rahnella bonaserana
0.000702462	8	8	S	1805933	s_Rahnella sikkimica	8	-_root|-_cellular organisms|d_Bacteria|p_Pseudomonadota|c_Gammaproteobacteria|o_Enterobacterales|f_Yersiniaceae|g_Rahnella|s_Rahnella sikkimica
0.000614654	7	7	S	34038	s_Rahnella aquatilis	8	-_root|-_cellular organisms|d_Bacteria|p_Pseudomonadota|c_Gammaproteobacteria|o_Enterobacterales|f_Yersiniaceae|g_Rahnella|s_Rahnella aquatilis
0.00272204	31	0	G	1565532	g_Rouxiella	7	-_root|-_cellular organisms|d_Bacteria|p_Pseudomonadota|c_Gammaproteobacteria|o_Enterobacterales|f_Yersiniaceae|g_Rouxiella
0.00158054	18	18	S	1646377	s_Rouxiella badensis	8	-_root|-_cellular organisms|d_Bacteria|p_Pseudomonadota|c_Gammaproteobacteria|o_Enterobacterales|f_Yersiniaceae|g_Rouxiella|s_Rouxiella badensis
0.000702462	8	8	S	1513468	s_Rouxiella chamberiensis	8	-_root|-_cellular organisms|d_Bacteria|p_Pseudomonadota|c_Gammaproteobacteria|o_Enterobacterales|f_Yersiniaceae|g_Rouxiella|s_Rouxiella chamberiensis
0.000439039	5	0	-	2635761	#NAME?	8	-_root|-_cellular organisms|d_Bacteria|p_Pseudomonadota|c_Gammaproteobacteria|o_Enterobacterales|f_Yersiniaceae|g_Rouxiella|-_unclassified Rouxiella
0.000439039	5	5	S	3234145	s_Rouxiella sp. WC2420	9	-_root|-_cellular organisms|d_Bacteria|p_Pseudomonadota|c_Gammaproteobacteria|o_Enterobacterales|f_Yersiniaceae|g_Rouxiella|-_unclassified Rouxiella|s_Rouxiella sp. WC2420
0.000702462	8	0	G	1745211	g_Chania	7	-_root|-_cellular organisms|d_Bacteria|p_Pseudomonadota|c_Gammaproteobacteria|o_Enterobacterales|f_Yersiniaceae|g_Chania
0.000702462	8	8	S	1639108	s_Chania multitudinisentens	8	-_root|-_cellular organisms|d_Bacteria|p_Pseudomonadota|c_Gammaproteobacteria|o_Enterobacterales|f_Yersiniaceae|g_Chania|s_Chania multitudinisentens
0.000526846	6	0	G	2716544	g_Chimaeribacter	7	-_root|-_cellular organisms|d_Bacteria|p_Pseudomonadota|c_Gammaproteobacteria|o_Enterobacterales|f_Yersiniaceae|g_Chimaeribacter
0.000526846	6	6	S	2060066	s_Chimaeribacter arupi	8	-_root|-_cellular organisms|d_Bacteria|p_Pseudomonadota|c_Gammaproteobacteria|o_Enterobacterales|f_Yersiniaceae|g_Chimaeribacter|s_Chimaeribacter arupi
0.000439039	5	0	G	41201	g_Ewingella	7	-_root|-_cellular organisms|d_Bacteria|p_Pseudomonadota|c_Gammaproteobacteria|o_Enterobacterales|f_Yersiniaceae|g_Ewingella
0.000439039	5	5	S	41202	s_Ewingella americana	8	-_root|-_cellular organisms|d_Bacteria|p_Pseudomonadota|c_Gammaproteobacteria|o_Enterobacterales|f_Yersiniaceae|g_Ewingella|s_Ewingella americana
0.000351231	4	0	G	929812	g_Gibbsiella	7	-_root|-_cellular organisms|d_Bacteria|p_Pseudomonadota|c_Gammaproteobacteria|o_Enterobacterales|f_Yersiniaceae|g_Gibbsiella
0.000351231	4	4	S	929813	s_Gibbsiella quercinecans	8	-_root|-_cellular organisms|d_Bacteria|p_Pseudomonadota|c_Gammaproteobacteria|o_Enterobacterales|f_Yersiniaceae|g_Gibbsiella|s_Gibbsiella quercinecans
0.000351231	4	0	G	1964366	g_Nissabacter	7	-_root|-_cellular organisms|d_Bacteria|p_Pseudomonadota|c_Gammaproteobacteria|o_Enterobacterales|f_Yersiniaceae|g_Nissabacter
0.000351231	4	0	-	2636213	#NAME?	8	-_root|-_cellular organisms|d_Bacteria|p_Pseudomonadota|c_Gammaproteobacteria|o_Enterobacterales|f_Yersiniaceae|g_Nissabacter|-_unclassified Nissabacter
0.000351231	4	4	S	2126321	s_Nissabacter sp. SGAir0207	9	-_root|-_cellular organisms|d_Bacteria|p_Pseudomonadota|c_Gammaproteobacteria|o_Enterobacterales|f_Yersiniaceae|g_Nissabacter|-_unclassified Nissabacter|s_Nissabacter sp. SGAir0207
0.0369671	421	0	F	1903410	f_Pectobacteriaceae	6	-_root|-_cellular organisms|d_Bacteria|p_Pseudomonadota|c_Gammaproteobacteria|o_Enterobacterales|f_Pectobacteriaceae
0.0177372	202	0	G	122277	g_Pectobacterium	7	-_root|-_cellular organisms|d_Bacteria|p_Pseudomonadota|c_Gammaproteobacteria|o_Enterobacterales|f_Pectobacteriaceae|g_Pectobacterium
0.00298546	34	0	-	2627739	#NAME?	8	-_root|-_cellular organisms|d_Bacteria|p_Pseudomonadota|c_Gammaproteobacteria|o_Enterobacterales|f_Pectobacteriaceae|g_Pectobacterium|-_unclassified Pectobacterium
0.00254642	29	29	S	2935858	s_Pectobacterium sp. 21LCBS03	9	-_root|-_cellular organisms|d_Bacteria|p_Pseudomonadota|c_Gammaproteobacteria|o_Enterobacterales|f_Pectobacteriaceae|g_Pectobacterium|-_unclassified Pectobacterium|s_Pectobacterium sp. 21LCBS03
0.000351231	4	4	S	2738983	s_Pectobacterium sp. PL64	9	-_root|-_cellular organisms|d_Bacteria|p_Pseudomonadota|c_Gammaproteobacteria|o_Enterobacterales|f_Pectobacteriaceae|g_Pectobacterium|-_unclassified Pectobacterium|s_Pectobacterium sp. PL64
0.00201958	23	23	S	1905730	s_Pectobacterium parmentieri	8	-_root|-_cellular organisms|d_Bacteria|p_Pseudomonadota|c_Gammaproteobacteria|o_Enterobacterales|f_Pectobacteriaceae|g_Pectobacterium|s_Pectobacterium parmentieri
0.00210739	24	24	S	180957	s_Pectobacterium brasiliense	8	-_root|-_cellular organisms|d_Bacteria|p_Pseudomonadota|c_Gammaproteobacteria|o_Enterobacterales|f_Pectobacteriaceae|g_Pectobacterium|s_Pectobacterium brasiliense
0.00149273	17	17	S	1507808	s_Pectobacterium actinidiae	8	-_root|-_cellular organisms|d_Bacteria|p_Pseudomonadota|c_Gammaproteobacteria|o_Enterobacterales|f_Pectobacteriaceae|g_Pectobacterium|s_Pectobacterium actinidiae
0.00175615	20	20	S	554	s_Pectobacterium carotovorum	8	-_root|-_cellular organisms|d_Bacteria|p_Pseudomonadota|c_Gammaproteobacteria|o_Enterobacterales|f_Pectobacteriaceae|g_Pectobacterium|s_Pectobacterium carotovorum
0.00175615	20	20	S	1201031	s_Pectobacterium aroidearum	8	-_root|-_cellular organisms|d_Bacteria|p_Pseudomonadota|c_Gammaproteobacteria|o_Enterobacterales|f_Pectobacteriaceae|g_Pectobacterium|s_Pectobacterium aroidearum
0.00122931	14	14	S	2488639	s_Pectobacterium versatile	8	-_root|-_cellular organisms|d_Bacteria|p_Pseudomonadota|c_Gammaproteobacteria|o_Enterobacterales|f_Pectobacteriaceae|g_Pectobacterium|s_Pectobacterium versatile
0.000702462	8	8	S	2778550	s_Pectobacterium parvum	8	-_root|-_cellular organisms|d_Bacteria|p_Pseudomonadota|c_Gammaproteobacteria|o_Enterobacterales|f_Pectobacteriaceae|g_Pectobacterium|s_Pectobacterium parvum
0.000439039	5	5	S	2485124	s_Pectobacterium polonicum	8	-_root|-_cellular organisms|d_Bacteria|p_Pseudomonadota|c_Gammaproteobacteria|o_Enterobacterales|f_Pectobacteriaceae|g_Pectobacterium|s_Pectobacterium polonicum
0.000526846	6	6	S	2774015	s_Pectobacterium quasiaquaticum	8	-_root|-_cellular organisms|d_Bacteria|p_Pseudomonadota|c_Gammaproteobacteria|o_Enterobacterales|f_Pectobacteriaceae|g_Pectobacterium|s_Pectobacterium quasiaquaticum
0.000439039	5	5	S	3073862	s_Pectobacterium araliae	8	-_root|-_cellular organisms|d_Bacteria|p_Pseudomonadota|c_Gammaproteobacteria|o_Enterobacterales|f_Pectobacteriaceae|g_Pectobacterium|s_Pectobacterium araliae
0.000526846	6	6	S	2042057	s_Pectobacterium polaris	8	-_root|-_cellular organisms|d_Bacteria|p_Pseudomonadota|c_Gammaproteobacteria|o_Enterobacterales|f_Pectobacteriaceae|g_Pectobacterium|s_Pectobacterium polaris
0.000351231	4	4	S	69221	s_Pectobacterium cacticida	8	-_root|-_cellular organisms|d_Bacteria|p_Pseudomonadota|c_Gammaproteobacteria|o_Enterobacterales|f_Pectobacteriaceae|g_Pectobacterium|s_Pectobacterium cacticida
0.000439039	5	5	S	2204145	s_Pectobacterium aquaticum	8	-_root|-_cellular organisms|d_Bacteria|p_Pseudomonadota|c_Gammaproteobacteria|o_Enterobacterales|f_Pectobacteriaceae|g_Pectobacterium|s_Pectobacterium aquaticum
0.000351231	4	4	S	2108399	s_Pectobacterium punjabense	8	-_root|-_cellular organisms|d_Bacteria|p_Pseudomonadota|c_Gammaproteobacteria|o_Enterobacterales|f_Pectobacteriaceae|g_Pectobacterium|s_Pectobacterium punjabense
0.000263423	3	3	S	2066479	s_Pectobacterium peruviense	8	-_root|-_cellular organisms|d_Bacteria|p_Pseudomonadota|c_Gammaproteobacteria|o_Enterobacterales|f_Pectobacteriaceae|g_Pectobacterium|s_Pectobacterium peruviense
0.0128199	146	0	G	204037	g_Dickeya	7	-_root|-_cellular organisms|d_Bacteria|p_Pseudomonadota|c_Gammaproteobacteria|o_Enterobacterales|f_Pectobacteriaceae|g_Dickeya
0.00324889	37	37	S	1778540	s_Dickeya fangzhongdai	8	-_root|-_cellular organisms|d_Bacteria|p_Pseudomonadota|c_Gammaproteobacteria|o_Enterobacterales|f_Pectobacteriaceae|g_Dickeya|s_Dickeya fangzhongdai
0.00193177	22	22	S	204038	s_Dickeya dadantii	8	-_root|-_cellular organisms|d_Bacteria|p_Pseudomonadota|c_Gammaproteobacteria|o_Enterobacterales|f_Pectobacteriaceae|g_Dickeya|s_Dickeya dadantii
0.00184396	21	21	S	204042	s_Dickeya zeae	8	-_root|-_cellular organisms|d_Bacteria|p_Pseudomonadota|c_Gammaproteobacteria|o_Enterobacterales|f_Pectobacteriaceae|g_Dickeya|s_Dickeya zeae
0.00140492	16	16	S	556	s_Dickeya chrysanthemi	8	-_root|-_cellular organisms|d_Bacteria|p_Pseudomonadota|c_Gammaproteobacteria|o_Enterobacterales|f_Pectobacteriaceae|g_Dickeya|s_Dickeya chrysanthemi
0.0011415	13	13	S	204039	s_Dickeya dianthicola	8	-_root|-_cellular organisms|d_Bacteria|p_Pseudomonadota|c_Gammaproteobacteria|o_Enterobacterales|f_Pectobacteriaceae|g_Dickeya|s_Dickeya dianthicola
0.00105369	12	12	S	568768	s_Dickeya poaceiphila	8	-_root|-_cellular organisms|d_Bacteria|p_Pseudomonadota|c_Gammaproteobacteria|o_Enterobacterales|f_Pectobacteriaceae|g_Dickeya|s_Dickeya poaceiphila
0.000878077	10	10	S	2259638	s_Dickeya lacustris	8	-_root|-_cellular organisms|d_Bacteria|p_Pseudomonadota|c_Gammaproteobacteria|o_Enterobacterales|f_Pectobacteriaceae|g_Dickeya|s_Dickeya lacustris
0.000614654	7	7	S	1089444	s_Dickeya solani	8	-_root|-_cellular organisms|d_Bacteria|p_Pseudomonadota|c_Gammaproteobacteria|o_Enterobacterales|f_Pectobacteriaceae|g_Dickeya|s_Dickeya solani
0.000439039	5	0	-	2622466	#NAME?	8	-_root|-_cellular organisms|d_Bacteria|p_Pseudomonadota|c_Gammaproteobacteria|o_Enterobacterales|f_Pectobacteriaceae|g_Dickeya|-_unclassified Dickeya
0.000439039	5	5	S	568766	s_Dickeya sp. NCPPB 3274	9	-_root|-_cellular organisms|d_Bacteria|p_Pseudomonadota|c_Gammaproteobacteria|o_Enterobacterales|f_Pectobacteriaceae|g_Dickeya|-_unclassified Dickeya|s_Dickeya sp. NCPPB 3274
0.00439039	50	0	G	71655	g_Brenneria	7	-_root|-_cellular organisms|d_Bacteria|p_Pseudomonadota|c_Gammaproteobacteria|o_Enterobacterales|f_Pectobacteriaceae|g_Brenneria
0.00245862	28	28	S	2722756	s_Brenneria izadpanahii	8	-_root|-_cellular organisms|d_Bacteria|p_Pseudomonadota|c_Gammaproteobacteria|o_Enterobacterales|f_Pectobacteriaceae|g_Brenneria|s_Brenneria izadpanahii
0.000878077	10	10	S	55213	s_Brenneria rubrifaciens	8	-_root|-_cellular organisms|d_Bacteria|p_Pseudomonadota|c_Gammaproteobacteria|o_Enterobacterales|f_Pectobacteriaceae|g_Brenneria|s_Brenneria rubrifaciens
0.000965885	11	11	S	1109412	s_Brenneria goodwinii	8	-_root|-_cellular organisms|d_Bacteria|p_Pseudomonadota|c_Gammaproteobacteria|o_Enterobacterales|f_Pectobacteriaceae|g_Brenneria|s_Brenneria goodwinii
0.000790269	9	0	G	1082702	g_Lonsdalea	7	-_root|-_cellular organisms|d_Bacteria|p_Pseudomonadota|c_Gammaproteobacteria|o_Enterobacterales|f_Pectobacteriaceae|g_Lonsdalea
0.000790269	9	9	S	1082704	s_Lonsdalea britannica	8	-_root|-_cellular organisms|d_Bacteria|p_Pseudomonadota|c_Gammaproteobacteria|o_Enterobacterales|f_Pectobacteriaceae|g_Lonsdalea|s_Lonsdalea britannica
0.000614654	7	0	G	2884243	g_Musicola	7	-_root|-_cellular organisms|d_Bacteria|p_Pseudomonadota|c_Gammaproteobacteria|o_Enterobacterales|f_Pectobacteriaceae|g_Musicola
0.000614654	7	7	S	69223	s_Musicola paradisiaca	8	-_root|-_cellular organisms|d_Bacteria|p_Pseudomonadota|c_Gammaproteobacteria|o_Enterobacterales|f_Pectobacteriaceae|g_Musicola|s_Musicola paradisiaca
0.000439039	5	0	G	3059405	g_Prodigiosinella	7	-_root|-_cellular organisms|d_Bacteria|p_Pseudomonadota|c_Gammaproteobacteria|o_Enterobacterales|f_Pectobacteriaceae|g_Prodigiosinella
0.000439039	5	5	S	104623	s_Prodigiosinella confusarubida	8	-_root|-_cellular organisms|d_Bacteria|p_Pseudomonadota|c_Gammaproteobacteria|o_Enterobacterales|f_Pectobacteriaceae|g_Prodigiosinella|s_Prodigiosinella confusarubida
0.0106247	121	0	F	1903412	f_Hafniaceae	6	-_root|-_cellular organisms|d_Bacteria|p_Pseudomonadota|c_Gammaproteobacteria|o_Enterobacterales|f_Hafniaceae
0.00702462	80	0	G	568	g_Hafnia	7	-_root|-_cellular organisms|d_Bacteria|p_Pseudomonadota|c_Gammaproteobacteria|o_Enterobacterales|f_Hafniaceae|g_Hafnia
0.0057075	65	65	S	569	s_Hafnia alvei	8	-_root|-_cellular organisms|d_Bacteria|p_Pseudomonadota|c_Gammaproteobacteria|o_Enterobacterales|f_Hafniaceae|g_Hafnia|s_Hafnia alvei
0.00122931	14	14	S	546367	s_Hafnia paralvei	8	-_root|-_cellular organisms|d_Bacteria|p_Pseudomonadota|c_Gammaproteobacteria|o_Enterobacterales|f_Hafniaceae|g_Hafnia|s_Hafnia paralvei
0.00360012	41	0	G	635	g_Edwardsiella	7	-_root|-_cellular organisms|d_Bacteria|p_Pseudomonadota|c_Gammaproteobacteria|o_Enterobacterales|f_Hafniaceae|g_Edwardsiella
0.00175615	20	20	S	636	s_Edwardsiella tarda	8	-_root|-_cellular organisms|d_Bacteria|p_Pseudomonadota|c_Gammaproteobacteria|o_Enterobacterales|f_Hafniaceae|g_Edwardsiella|s_Edwardsiella tarda
0.00105369	12	12	S	1263550	s_Edwardsiella piscicida	8	-_root|-_cellular organisms|d_Bacteria|p_Pseudomonadota|c_Gammaproteobacteria|o_Enterobacterales|f_Hafniaceae|g_Edwardsiella|s_Edwardsiella piscicida
0.000439039	5	5	S	67780	s_Edwardsiella ictaluri	8	-_root|-_cellular organisms|d_Bacteria|p_Pseudomonadota|c_Gammaproteobacteria|o_Enterobacterales|f_Hafniaceae|g_Edwardsiella|s_Edwardsiella ictaluri
0.000263423	3	3	S	93378	s_Edwardsiella hoshinae	8	-_root|-_cellular organisms|d_Bacteria|p_Pseudomonadota|c_Gammaproteobacteria|o_Enterobacterales|f_Hafniaceae|g_Edwardsiella|s_Edwardsiella hoshinae
0.00957104	109	0	F	2812006	f_Bruguierivoracaceae	6	-_root|-_cellular organisms|d_Bacteria|p_Pseudomonadota|c_Gammaproteobacteria|o_Enterobacterales|f_Bruguierivoracaceae
0.00957104	109	0	G	84565	g_Sodalis	7	-_root|-_cellular organisms|d_Bacteria|p_Pseudomonadota|c_Gammaproteobacteria|o_Enterobacterales|f_Bruguierivoracaceae|g_Sodalis
0.00649777	74	0	-	2636512	#NAME?	8	-_root|-_cellular organisms|d_Bacteria|p_Pseudomonadota|c_Gammaproteobacteria|o_Enterobacterales|f_Bruguierivoracaceae|g_Sodalis|-_unclassified Sodalis
0.0057075	65	65	S	2994493	s_Sodalis-like secondary symbiont of Drepanosiphum platanoidis	9	-_root|-_cellular organisms|d_Bacteria|p_Pseudomonadota|c_Gammaproteobacteria|o_Enterobacterales|f_Bruguierivoracaceae|g_Sodalis|-_unclassified Sodalis|s_Sodalis-like secondary symbiont of Drepanosiphum platanoidis
0.000790269	9	9	S	1929246	s_Sodalis endosymbiont of Henestaris halophilus	9	-_root|-_cellular organisms|d_Bacteria|p_Pseudomonadota|c_Gammaproteobacteria|o_Enterobacterales|f_Bruguierivoracaceae|g_Sodalis|-_unclassified Sodalis|s_Sodalis endosymbiont of Henestaris halophilus
0.00201958	23	23	S	2697027	s_Sodalis ligni	8	-_root|-_cellular organisms|d_Bacteria|p_Pseudomonadota|c_Gammaproteobacteria|o_Enterobacterales|f_Bruguierivoracaceae|g_Sodalis|s_Sodalis ligni
0.000526846	6	6	S	63612	s_Sodalis glossinidius	8	-_root|-_cellular organisms|d_Bacteria|p_Pseudomonadota|c_Gammaproteobacteria|o_Enterobacterales|f_Bruguierivoracaceae|g_Sodalis|s_Sodalis glossinidius
0.000439039	5	5	S	1239307	s_Sodalis praecaptivus	8	-_root|-_cellular organisms|d_Bacteria|p_Pseudomonadota|c_Gammaproteobacteria|o_Enterobacterales|f_Bruguierivoracaceae|g_Sodalis|s_Sodalis praecaptivus
0.00500504	57	0	F	1903416	f_Budviciaceae	6	-_root|-_cellular organisms|d_Bacteria|p_Pseudomonadota|c_Gammaproteobacteria|o_Enterobacterales|f_Budviciaceae
0.00219519	25	0	G	2172100	g_Limnobaculum	7	-_root|-_cellular organisms|d_Bacteria|p_Pseudomonadota|c_Gammaproteobacteria|o_Enterobacterales|f_Budviciaceae|g_Limnobaculum
0.00149273	17	17	S	2172103	s_Limnobaculum parvum	8	-_root|-_cellular organisms|d_Bacteria|p_Pseudomonadota|c_Gammaproteobacteria|o_Enterobacterales|f_Budviciaceae|g_Limnobaculum|s_Limnobaculum parvum
0.000702462	8	8	S	2498113	s_Limnobaculum zhutongyuii	8	-_root|-_cellular organisms|d_Bacteria|p_Pseudomonadota|c_Gammaproteobacteria|o_Enterobacterales|f_Budviciaceae|g_Limnobaculum|s_Limnobaculum zhutongyuii
0.00149273	17	0	G	82984	g_Pragia	7	-_root|-_cellular organisms|d_Bacteria|p_Pseudomonadota|c_Gammaproteobacteria|o_Enterobacterales|f_Budviciaceae|g_Pragia
0.00149273	17	17	S	82985	s_Pragia fontium	8	-_root|-_cellular organisms|d_Bacteria|p_Pseudomonadota|c_Gammaproteobacteria|o_Enterobacterales|f_Budviciaceae|g_Pragia|s_Pragia fontium
0.00131712	15	0	G	82980	g_Leminorella	7	-_root|-_cellular organisms|d_Bacteria|p_Pseudomonadota|c_Gammaproteobacteria|o_Enterobacterales|f_Budviciaceae|g_Leminorella
0.000878077	10	10	S	82981	s_Leminorella grimontii	8	-_root|-_cellular organisms|d_Bacteria|p_Pseudomonadota|c_Gammaproteobacteria|o_Enterobacterales|f_Budviciaceae|g_Leminorella|s_Leminorella grimontii
0.000439039	5	5	S	158841	s_Leminorella richardii	8	-_root|-_cellular organisms|d_Bacteria|p_Pseudomonadota|c_Gammaproteobacteria|o_Enterobacterales|f_Budviciaceae|g_Leminorella|s_Leminorella richardii
0.00280985	32	0	F	3120698	f_Gallaecimonadaceae	6	-_root|-_cellular organisms|d_Bacteria|p_Pseudomonadota|c_Gammaproteobacteria|o_Enterobacterales|f_Gallaecimonadaceae
0.00280985	32	0	G	745410	g_Gallaecimonas	7	-_root|-_cellular organisms|d_Bacteria|p_Pseudomonadota|c_Gammaproteobacteria|o_Enterobacterales|f_Gallaecimonadaceae|g_Gallaecimonas
0.00201958	23	23	S	3029055	s_Gallaecimonas kandeliae	8	-_root|-_cellular organisms|d_Bacteria|p_Pseudomonadota|c_Gammaproteobacteria|o_Enterobacterales|f_Gallaecimonadaceae|g_Gallaecimonas|s_Gallaecimonas kandeliae
0.000790269	9	0	-	2629356	#NAME?	8	-_root|-_cellular organisms|d_Bacteria|p_Pseudomonadota|c_Gammaproteobacteria|o_Enterobacterales|f_Gallaecimonadaceae|g_Gallaecimonas|-_unclassified Gallaecimonas
0.000790269	9	9	S	3131927	s_Gallaecimonas sp. GXIMD4217	9	-_root|-_cellular organisms|d_Bacteria|p_Pseudomonadota|c_Gammaproteobacteria|o_Enterobacterales|f_Gallaecimonadaceae|g_Gallaecimonas|-_unclassified Gallaecimonas|s_Gallaecimonas sp. GXIMD4217
0.429907	4896	0	O	72274	o_Pseudomonadales	5	-_root|-_cellular organisms|d_Bacteria|p_Pseudomonadota|c_Gammaproteobacteria|o_Pseudomonadales
0.42174	4803	0	F	135621	f_Pseudomonadaceae	6	-_root|-_cellular organisms|d_Bacteria|p_Pseudomonadota|c_Gammaproteobacteria|o_Pseudomonadales|f_Pseudomonadaceae
0.399876	4554	0	G	286	g_Pseudomonas	7	-_root|-_cellular organisms|d_Bacteria|p_Pseudomonadota|c_Gammaproteobacteria|o_Pseudomonadales|f_Pseudomonadaceae|g_Pseudomonas
0.246388	2806	0	-	196821	#NAME?	8	-_root|-_cellular organisms|d_Bacteria|p_Pseudomonadota|c_Gammaproteobacteria|o_Pseudomonadales|f_Pseudomonadaceae|g_Pseudomonas|-_unclassified Pseudomonas
0.189752	2161	2161	S	2892442	s_Pseudomonas sp. CIP-10	9	-_root|-_cellular organisms|d_Bacteria|p_Pseudomonadota|c_Gammaproteobacteria|o_Pseudomonadales|f_Pseudomonadaceae|g_Pseudomonas|-_unclassified Pseudomonas|s_Pseudomonas sp. CIP-10
0.00439039	50	50	S	2320270	s_Pseudomonas sp. DG56-2	9	-_root|-_cellular organisms|d_Bacteria|p_Pseudomonadota|c_Gammaproteobacteria|o_Pseudomonadales|f_Pseudomonadaceae|g_Pseudomonas|-_unclassified Pseudomonas|s_Pseudomonas sp. DG56-2
0.00219519	25	25	S	1981174	s_Pseudomonas sp. M30-35	9	-_root|-_cellular organisms|d_Bacteria|p_Pseudomonadota|c_Gammaproteobacteria|o_Pseudomonadales|f_Pseudomonadaceae|g_Pseudomonas|-_unclassified Pseudomonas|s_Pseudomonas sp. M30-35
0.002283	26	26	S	2874628	s_Pseudomonas sp. p1(2021b)	9	-_root|-_cellular organisms|d_Bacteria|p_Pseudomonadota|c_Gammaproteobacteria|o_Pseudomonadales|f_Pseudomonadaceae|g_Pseudomonas|-_unclassified Pseudomonas|s_Pseudomonas sp. p1(2021b)
0.00447819	51	51	S	1855331	s_Pseudomonas sp. A214	9	-_root|-_cellular organisms|d_Bacteria|p_Pseudomonadota|c_Gammaproteobacteria|o_Pseudomonadales|f_Pseudomonadaceae|g_Pseudomonas|-_unclassified Pseudomonas|s_Pseudomonas sp. A214
0.00158054	18	18	S	2726989	s_Pseudomonas sp. gcc21	9	-_root|-_cellular organisms|d_Bacteria|p_Pseudomonadota|c_Gammaproteobacteria|o_Pseudomonadales|f_Pseudomonadaceae|g_Pseudomonas|-_unclassified Pseudomonas|s_Pseudomonas sp. gcc21
0.00122931	14	14	S	3048607	s_Pseudomonas sp. CCC3.1	9	-_root|-_cellular organisms|d_Bacteria|p_Pseudomonadota|c_Gammaproteobacteria|o_Pseudomonadales|f_Pseudomonadaceae|g_Pseudomonas|-_unclassified Pseudomonas|s_Pseudomonas sp. CCC3.1
0.0011415	13	13	S	3048622	s_Pseudomonas sp. DC1.2	9	-_root|-_cellular organisms|d_Bacteria|p_Pseudomonadota|c_Gammaproteobacteria|o_Pseudomonadales|f_Pseudomonadaceae|g_Pseudomonas|-_unclassified Pseudomonas|s_Pseudomonas sp. DC1.2
0.00105369	12	12	S	1856685	s_Pseudomonas sp. TCU-HL1	9	-_root|-_cellular organisms|d_Bacteria|p_Pseudomonadota|c_Gammaproteobacteria|o_Pseudomonadales|f_Pseudomonadaceae|g_Pseudomonas|-_unclassified Pseudomonas|s_Pseudomonas sp. TCU-HL1
0.000965885	11	11	S	3141539	s_Pseudomonas sp. F3-2	9	-_root|-_cellular organisms|d_Bacteria|p_Pseudomonadota|c_Gammaproteobacteria|o_Pseudomonadales|f_Pseudomonadaceae|g_Pseudomonas|-_unclassified Pseudomonas|s_Pseudomonas sp. F3-2
0.00122931	14	14	S	2895496	s_Pseudomonas sp. B21-059	9	-_root|-_cellular organisms|d_Bacteria|p_Pseudomonadota|c_Gammaproteobacteria|o_Pseudomonadales|f_Pseudomonadaceae|g_Pseudomonas|-_unclassified Pseudomonas|s_Pseudomonas sp. B21-059
0.00105369	12	12	S	3242491	s_Pseudomonas sp. QE6	9	-_root|-_cellular organisms|d_Bacteria|p_Pseudomonadota|c_Gammaproteobacteria|o_Pseudomonadales|f_Pseudomonadaceae|g_Pseudomonas|-_unclassified Pseudomonas|s_Pseudomonas sp. QE6
0.000878077	10	10	S	3048629	s_Pseudomonas sp. MH9.2	9	-_root|-_cellular organisms|d_Bacteria|p_Pseudomonadota|c_Gammaproteobacteria|o_Pseudomonadales|f_Pseudomonadaceae|g_Pseudomonas|-_unclassified Pseudomonas|s_Pseudomonas sp. MH9.2
0.00105369	12	12	S	2961531	s_Pseudomonas sp. KHPS1	9	-_root|-_cellular organisms|d_Bacteria|p_Pseudomonadota|c_Gammaproteobacteria|o_Pseudomonadales|f_Pseudomonadaceae|g_Pseudomonas|-_unclassified Pseudomonas|s_Pseudomonas sp. KHPS1
0.000790269	9	9	S	2986947	s_Pseudomonas sp. WJP1	9	-_root|-_cellular organisms|d_Bacteria|p_Pseudomonadota|c_Gammaproteobacteria|o_Pseudomonadales|f_Pseudomonadaceae|g_Pseudomonas|-_unclassified Pseudomonas|s_Pseudomonas sp. WJP1
0.000965885	11	11	S	3133144	s_Pseudomonas sp. TMP9	9	-_root|-_cellular organisms|d_Bacteria|p_Pseudomonadota|c_Gammaproteobacteria|o_Pseudomonadales|f_Pseudomonadaceae|g_Pseudomonas|-_unclassified Pseudomonas|s_Pseudomonas sp. TMP9
0.000790269	9	9	S	3043445	s_Pseudomonas sp. P8_241	9	-_root|-_cellular organisms|d_Bacteria|p_Pseudomonadota|c_Gammaproteobacteria|o_Pseudomonadales|f_Pseudomonadaceae|g_Pseudomonas|-_unclassified Pseudomonas|s_Pseudomonas sp. P8_241
0.000790269	9	9	S	1344094	s_Pseudomonas sp. HN11	9	-_root|-_cellular organisms|d_Bacteria|p_Pseudomonadota|c_Gammaproteobacteria|o_Pseudomonadales|f_Pseudomonadaceae|g_Pseudomonas|-_unclassified Pseudomonas|s_Pseudomonas sp. HN11
0.000702462	8	8	S	2895494	s_Pseudomonas sp. B21-054	9	-_root|-_cellular organisms|d_Bacteria|p_Pseudomonadota|c_Gammaproteobacteria|o_Pseudomonadales|f_Pseudomonadaceae|g_Pseudomonas|-_unclassified Pseudomonas|s_Pseudomonas sp. B21-054
0.000702462	8	8	S	1881017	s_Pseudomonas sp. 7SR1	9	-_root|-_cellular organisms|d_Bacteria|p_Pseudomonadota|c_Gammaproteobacteria|o_Pseudomonadales|f_Pseudomonadaceae|g_Pseudomonas|-_unclassified Pseudomonas|s_Pseudomonas sp. 7SR1
0.000790269	9	9	S	2895475	s_Pseudomonas sp. B21-019	9	-_root|-_cellular organisms|d_Bacteria|p_Pseudomonadota|c_Gammaproteobacteria|o_Pseudomonadales|f_Pseudomonadaceae|g_Pseudomonas|-_unclassified Pseudomonas|s_Pseudomonas sp. B21-019
0.000702462	8	8	S	2052956	s_Pseudomonas sp. ACM7	9	-_root|-_cellular organisms|d_Bacteria|p_Pseudomonadota|c_Gammaproteobacteria|o_Pseudomonadales|f_Pseudomonadaceae|g_Pseudomonas|-_unclassified Pseudomonas|s_Pseudomonas sp. ACM7
0.000702462	8	8	S	2871095	s_Pseudomonas sp. DR48	9	-_root|-_cellular organisms|d_Bacteria|p_Pseudomonadota|c_Gammaproteobacteria|o_Pseudomonadales|f_Pseudomonadaceae|g_Pseudomonas|-_unclassified Pseudomonas|s_Pseudomonas sp. DR48
0.000702462	8	8	S	2986927	s_Pseudomonas sp. BT-42-2	9	-_root|-_cellular organisms|d_Bacteria|p_Pseudomonadota|c_Gammaproteobacteria|o_Pseudomonadales|f_Pseudomonadaceae|g_Pseudomonas|-_unclassified Pseudomonas|s_Pseudomonas sp. BT-42-2
0.000702462	8	8	S	2991051	s_Pseudomonas sp. KU26590	9	-_root|-_cellular organisms|d_Bacteria|p_Pseudomonadota|c_Gammaproteobacteria|o_Pseudomonadales|f_Pseudomonadaceae|g_Pseudomonas|-_unclassified Pseudomonas|s_Pseudomonas sp. KU26590
0.000702462	8	8	S	2735906	s_Pseudomonas sp. B11D7D	9	-_root|-_cellular organisms|d_Bacteria|p_Pseudomonadota|c_Gammaproteobacteria|o_Pseudomonadales|f_Pseudomonadaceae|g_Pseudomonas|-_unclassified Pseudomonas|s_Pseudomonas sp. B11D7D
0.000702462	8	8	S	1506334	s_Pseudomonas sp. G2-4	9	-_root|-_cellular organisms|d_Bacteria|p_Pseudomonadota|c_Gammaproteobacteria|o_Pseudomonadales|f_Pseudomonadaceae|g_Pseudomonas|-_unclassified Pseudomonas|s_Pseudomonas sp. G2-4
0.000614654	7	7	S	2730847	s_Pseudomonas sp. ADAK13	9	-_root|-_cellular organisms|d_Bacteria|p_Pseudomonadota|c_Gammaproteobacteria|o_Pseudomonadales|f_Pseudomonadaceae|g_Pseudomonas|-_unclassified Pseudomonas|s_Pseudomonas sp. ADAK13
0.000614654	7	7	S	1028989	s_Pseudomonas sp. StFLB209	9	-_root|-_cellular organisms|d_Bacteria|p_Pseudomonadota|c_Gammaproteobacteria|o_Pseudomonadales|f_Pseudomonadaceae|g_Pseudomonas|-_unclassified Pseudomonas|s_Pseudomonas sp. StFLB209
0.000614654	7	7	S	1027966	s_Pseudomonas sp. HR96	9	-_root|-_cellular organisms|d_Bacteria|p_Pseudomonadota|c_Gammaproteobacteria|o_Pseudomonadales|f_Pseudomonadaceae|g_Pseudomonas|-_unclassified Pseudomonas|s_Pseudomonas sp. HR96
0.000614654	7	7	S	2604941	s_Pseudomonas sp. C27(2019)	9	-_root|-_cellular organisms|d_Bacteria|p_Pseudomonadota|c_Gammaproteobacteria|o_Pseudomonadales|f_Pseudomonadaceae|g_Pseudomonas|-_unclassified Pseudomonas|s_Pseudomonas sp. C27(2019)
0.000526846	6	6	S	2866592	s_Pseudomonas sp. Marseille-Q3773	9	-_root|-_cellular organisms|d_Bacteria|p_Pseudomonadota|c_Gammaproteobacteria|o_Pseudomonadales|f_Pseudomonadaceae|g_Pseudomonas|-_unclassified Pseudomonas|s_Pseudomonas sp. Marseille-Q3773
0.000526846	6	6	S	2983246	s_Pseudomonas sp. SO81	9	-_root|-_cellular organisms|d_Bacteria|p_Pseudomonadota|c_Gammaproteobacteria|o_Pseudomonadales|f_Pseudomonadaceae|g_Pseudomonas|-_unclassified Pseudomonas|s_Pseudomonas sp. SO81
0.000526846	6	6	S	2883205	s_Pseudomonas sp. L5B5	9	-_root|-_cellular organisms|d_Bacteria|p_Pseudomonadota|c_Gammaproteobacteria|o_Pseudomonadales|f_Pseudomonadaceae|g_Pseudomonas|-_unclassified Pseudomonas|s_Pseudomonas sp. L5B5
0.000526846	6	6	S	2954086	s_Pseudomonas sp. FP2196	9	-_root|-_cellular organisms|d_Bacteria|p_Pseudomonadota|c_Gammaproteobacteria|o_Pseudomonadales|f_Pseudomonadaceae|g_Pseudomonas|-_unclassified Pseudomonas|s_Pseudomonas sp. FP2196
0.000526846	6	6	S	3077589	s_Pseudomonas sp. DTU_2021_1001937_2_SI_NGA_ILE_001	9	-_root|-_cellular organisms|d_Bacteria|p_Pseudomonadota|c_Gammaproteobacteria|o_Pseudomonadales|f_Pseudomonadaceae|g_Pseudomonas|-_unclassified Pseudomonas|s_Pseudomonas sp. DTU_2021_1001937_2_SI_NGA_ILE_001
0.000526846	6	6	S	3034675	s_Pseudomonas sp. A34-9	9	-_root|-_cellular organisms|d_Bacteria|p_Pseudomonadota|c_Gammaproteobacteria|o_Pseudomonadales|f_Pseudomonadaceae|g_Pseudomonas|-_unclassified Pseudomonas|s_Pseudomonas sp. A34-9
0.000526846	6	6	S	2678260	s_Pseudomonas sp. Ost2	9	-_root|-_cellular organisms|d_Bacteria|p_Pseudomonadota|c_Gammaproteobacteria|o_Pseudomonadales|f_Pseudomonadaceae|g_Pseudomonas|-_unclassified Pseudomonas|s_Pseudomonas sp. Ost2
0.000526846	6	6	S	2073078	s_Pseudomonas sp. DTU12.3	9	-_root|-_cellular organisms|d_Bacteria|p_Pseudomonadota|c_Gammaproteobacteria|o_Pseudomonadales|f_Pseudomonadaceae|g_Pseudomonas|-_unclassified Pseudomonas|s_Pseudomonas sp. DTU12.3
0.000526846	6	6	S	1736226	s_Pseudomonas sp. Leaf58	9	-_root|-_cellular organisms|d_Bacteria|p_Pseudomonadota|c_Gammaproteobacteria|o_Pseudomonadales|f_Pseudomonadaceae|g_Pseudomonas|-_unclassified Pseudomonas|s_Pseudomonas sp. Leaf58
0.000439039	5	5	S	2954096	s_Pseudomonas sp. FP597	9	-_root|-_cellular organisms|d_Bacteria|p_Pseudomonadota|c_Gammaproteobacteria|o_Pseudomonadales|f_Pseudomonadaceae|g_Pseudomonas|-_unclassified Pseudomonas|s_Pseudomonas sp. FP597
0.000878077	10	10	S	2864101	s_Pseudomonas sp. So3.2b	9	-_root|-_cellular organisms|d_Bacteria|p_Pseudomonadota|c_Gammaproteobacteria|o_Pseudomonadales|f_Pseudomonadaceae|g_Pseudomonas|-_unclassified Pseudomonas|s_Pseudomonas sp. So3.2b
0.000439039	5	5	S	2974552	s_Pseudomonas sp. GCEP-101	9	-_root|-_cellular organisms|d_Bacteria|p_Pseudomonadota|c_Gammaproteobacteria|o_Pseudomonadales|f_Pseudomonadaceae|g_Pseudomonas|-_unclassified Pseudomonas|s_Pseudomonas sp. GCEP-101
0.000526846	6	6	S	2054915	s_Pseudomonas sp. 09C 129	9	-_root|-_cellular organisms|d_Bacteria|p_Pseudomonadota|c_Gammaproteobacteria|o_Pseudomonadales|f_Pseudomonadaceae|g_Pseudomonas|-_unclassified Pseudomonas|s_Pseudomonas sp. 09C 129
0.000439039	5	5	S	2025658	s_Pseudomonas sp. NS1(2017)	9	-_root|-_cellular organisms|d_Bacteria|p_Pseudomonadota|c_Gammaproteobacteria|o_Pseudomonadales|f_Pseudomonadaceae|g_Pseudomonas|-_unclassified Pseudomonas|s_Pseudomonas sp. NS1(2017)
0.000614654	7	7	S	2895473	s_Pseudomonas sp. B21-015	9	-_root|-_cellular organisms|d_Bacteria|p_Pseudomonadota|c_Gammaproteobacteria|o_Pseudomonadales|f_Pseudomonadaceae|g_Pseudomonas|-_unclassified Pseudomonas|s_Pseudomonas sp. B21-015
0.000439039	5	5	S	3122079	s_Pseudomonas sp. MAG733B	9	-_root|-_cellular organisms|d_Bacteria|p_Pseudomonadota|c_Gammaproteobacteria|o_Pseudomonadales|f_Pseudomonadaceae|g_Pseudomonas|-_unclassified Pseudomonas|s_Pseudomonas sp. MAG733B
0.000439039	5	5	S	3002903	s_Pseudomonas sp. BSw22131	9	-_root|-_cellular organisms|d_Bacteria|p_Pseudomonadota|c_Gammaproteobacteria|o_Pseudomonadales|f_Pseudomonadaceae|g_Pseudomonas|-_unclassified Pseudomonas|s_Pseudomonas sp. BSw22131
0.000351231	4	4	S	2815936	s_Pseudomonas sp. PP3	9	-_root|-_cellular organisms|d_Bacteria|p_Pseudomonadota|c_Gammaproteobacteria|o_Pseudomonadales|f_Pseudomonadaceae|g_Pseudomonas|-_unclassified Pseudomonas|s_Pseudomonas sp. PP3
0.000351231	4	4	S	2975049	s_Pseudomonas sp. N3-W	9	-_root|-_cellular organisms|d_Bacteria|p_Pseudomonadota|c_Gammaproteobacteria|o_Pseudomonadales|f_Pseudomonadaceae|g_Pseudomonas|-_unclassified Pseudomonas|s_Pseudomonas sp. N3-W
0.000351231	4	4	S	2973088	s_Pseudomonas sp. BW7P1	9	-_root|-_cellular organisms|d_Bacteria|p_Pseudomonadota|c_Gammaproteobacteria|o_Pseudomonadales|f_Pseudomonadaceae|g_Pseudomonas|-_unclassified Pseudomonas|s_Pseudomonas sp. BW7P1
0.000351231	4	4	S	2920387	s_Pseudomonas sp. LS.1a	9	-_root|-_cellular organisms|d_Bacteria|p_Pseudomonadota|c_Gammaproteobacteria|o_Pseudomonadales|f_Pseudomonadaceae|g_Pseudomonas|-_unclassified Pseudomonas|s_Pseudomonas sp. LS.1a
0.000351231	4	4	S	2895486	s_Pseudomonas sp. B21-040	9	-_root|-_cellular organisms|d_Bacteria|p_Pseudomonadota|c_Gammaproteobacteria|o_Pseudomonadales|f_Pseudomonadaceae|g_Pseudomonas|-_unclassified Pseudomonas|s_Pseudomonas sp. B21-040
0.000351231	4	4	S	2866808	s_Pseudomonas sp. MM211	9	-_root|-_cellular organisms|d_Bacteria|p_Pseudomonadota|c_Gammaproteobacteria|o_Pseudomonadales|f_Pseudomonadaceae|g_Pseudomonas|-_unclassified Pseudomonas|s_Pseudomonas sp. MM211
0.000702462	8	8	S	528343	s_Pseudomonas sp. G11	9	-_root|-_cellular organisms|d_Bacteria|p_Pseudomonadota|c_Gammaproteobacteria|o_Pseudomonadales|f_Pseudomonadaceae|g_Pseudomonas|-_unclassified Pseudomonas|s_Pseudomonas sp. G11
0.000351231	4	4	S	2219057	s_Pseudomonas sp. LG1E9	9	-_root|-_cellular organisms|d_Bacteria|p_Pseudomonadota|c_Gammaproteobacteria|o_Pseudomonadales|f_Pseudomonadaceae|g_Pseudomonas|-_unclassified Pseudomonas|s_Pseudomonas sp. LG1E9
0.000351231	4	4	S	3074146	s_Pseudomonas sp. SG20056	9	-_root|-_cellular organisms|d_Bacteria|p_Pseudomonadota|c_Gammaproteobacteria|o_Pseudomonadales|f_Pseudomonadaceae|g_Pseudomonas|-_unclassified Pseudomonas|s_Pseudomonas sp. SG20056
0.000351231	4	4	S	3048583	s_Pseudomonas sp. 10S4	9	-_root|-_cellular organisms|d_Bacteria|p_Pseudomonadota|c_Gammaproteobacteria|o_Pseudomonadales|f_Pseudomonadaceae|g_Pseudomonas|-_unclassified Pseudomonas|s_Pseudomonas sp. 10S4
0.000351231	4	4	S	107445	s_Pseudomonas sp. A2	9	-_root|-_cellular organisms|d_Bacteria|p_Pseudomonadota|c_Gammaproteobacteria|o_Pseudomonadales|f_Pseudomonadaceae|g_Pseudomonas|-_unclassified Pseudomonas|s_Pseudomonas sp. A2
0.000263423	3	3	S	3110111	s_Pseudomonas sp. JQ170C	9	-_root|-_cellular organisms|d_Bacteria|p_Pseudomonadota|c_Gammaproteobacteria|o_Pseudomonadales|f_Pseudomonadaceae|g_Pseudomonas|-_unclassified Pseudomonas|s_Pseudomonas sp. JQ170C
0.000263423	3	3	S	3137451	s_Pseudomonas sp. G.S.17	9	-_root|-_cellular organisms|d_Bacteria|p_Pseudomonadota|c_Gammaproteobacteria|o_Pseudomonadales|f_Pseudomonadaceae|g_Pseudomonas|-_unclassified Pseudomonas|s_Pseudomonas sp. G.S.17
0.000263423	3	3	S	3144666	s_Pseudomonas sp. 9.2(2024)	9	-_root|-_cellular organisms|d_Bacteria|p_Pseudomonadota|c_Gammaproteobacteria|o_Pseudomonadales|f_Pseudomonadaceae|g_Pseudomonas|-_unclassified Pseudomonas|s_Pseudomonas sp. 9.2(2024)
0.000351231	4	4	S	3095074	s_Pseudomonas sp. S1Bt23	9	-_root|-_cellular organisms|d_Bacteria|p_Pseudomonadota|c_Gammaproteobacteria|o_Pseudomonadales|f_Pseudomonadaceae|g_Pseudomonas|-_unclassified Pseudomonas|s_Pseudomonas sp. S1Bt23
0.000263423	3	3	S	1611770	s_Pseudomonas sp. MRSN 12121	9	-_root|-_cellular organisms|d_Bacteria|p_Pseudomonadota|c_Gammaproteobacteria|o_Pseudomonadales|f_Pseudomonadaceae|g_Pseudomonas|-_unclassified Pseudomonas|s_Pseudomonas sp. MRSN 12121
0.000263423	3	3	S	1357074	s_Pseudomonas sp. LS44	9	-_root|-_cellular organisms|d_Bacteria|p_Pseudomonadota|c_Gammaproteobacteria|o_Pseudomonadales|f_Pseudomonadaceae|g_Pseudomonas|-_unclassified Pseudomonas|s_Pseudomonas sp. LS44
0.000263423	3	3	S	2745230	s_Pseudomonas sp. MYb327	9	-_root|-_cellular organisms|d_Bacteria|p_Pseudomonadota|c_Gammaproteobacteria|o_Pseudomonadales|f_Pseudomonadaceae|g_Pseudomonas|-_unclassified Pseudomonas|s_Pseudomonas sp. MYb327
0.000263423	3	3	S	2804761	s_Pseudomonas sp. 15A4	9	-_root|-_cellular organisms|d_Bacteria|p_Pseudomonadota|c_Gammaproteobacteria|o_Pseudomonadales|f_Pseudomonadaceae|g_Pseudomonas|-_unclassified Pseudomonas|s_Pseudomonas sp. 15A4
0.000263423	3	3	S	3029060	s_Pseudomonas sp. PSKL.D1	9	-_root|-_cellular organisms|d_Bacteria|p_Pseudomonadota|c_Gammaproteobacteria|o_Pseudomonadales|f_Pseudomonadaceae|g_Pseudomonas|-_unclassified Pseudomonas|s_Pseudomonas sp. PSKL.D1
0.000263423	3	3	S	3043441	s_Pseudomonas sp. P5_109	9	-_root|-_cellular organisms|d_Bacteria|p_Pseudomonadota|c_Gammaproteobacteria|o_Pseudomonadales|f_Pseudomonadaceae|g_Pseudomonas|-_unclassified Pseudomonas|s_Pseudomonas sp. P5_109
0.000351231	4	4	S	3043448	s_Pseudomonas sp. P9_31	9	-_root|-_cellular organisms|d_Bacteria|p_Pseudomonadota|c_Gammaproteobacteria|o_Pseudomonadales|f_Pseudomonadaceae|g_Pseudomonas|-_unclassified Pseudomonas|s_Pseudomonas sp. P9_31
0.000526846	6	6	S	3048627	s_Pseudomonas sp. MH10	9	-_root|-_cellular organisms|d_Bacteria|p_Pseudomonadota|c_Gammaproteobacteria|o_Pseudomonadales|f_Pseudomonadaceae|g_Pseudomonas|-_unclassified Pseudomonas|s_Pseudomonas sp. MH10
0.000263423	3	3	S	2893890	s_Pseudomonas sp. KNUC1026	9	-_root|-_cellular organisms|d_Bacteria|p_Pseudomonadota|c_Gammaproteobacteria|o_Pseudomonadales|f_Pseudomonadaceae|g_Pseudomonas|-_unclassified Pseudomonas|s_Pseudomonas sp. KNUC1026
0.000263423	3	3	S	3242725	s_Pseudomonas sp. QL9	9	-_root|-_cellular organisms|d_Bacteria|p_Pseudomonadota|c_Gammaproteobacteria|o_Pseudomonadales|f_Pseudomonadaceae|g_Pseudomonas|-_unclassified Pseudomonas|s_Pseudomonas sp. QL9
0.000526846	6	6	S	1755504	s_Pseudomonas sp. DY-1	9	-_root|-_cellular organisms|d_Bacteria|p_Pseudomonadota|c_Gammaproteobacteria|o_Pseudomonadales|f_Pseudomonadaceae|g_Pseudomonas|-_unclassified Pseudomonas|s_Pseudomonas sp. DY-1
0.000351231	4	4	S	1758730	s_Pseudomonas sp. BIOMIG1BAC	9	-_root|-_cellular organisms|d_Bacteria|p_Pseudomonadota|c_Gammaproteobacteria|o_Pseudomonadales|f_Pseudomonadaceae|g_Pseudomonas|-_unclassified Pseudomonas|s_Pseudomonas sp. BIOMIG1BAC
0.000263423	3	3	S	2895476	s_Pseudomonas sp. B21-021	9	-_root|-_cellular organisms|d_Bacteria|p_Pseudomonadota|c_Gammaproteobacteria|o_Pseudomonadales|f_Pseudomonadaceae|g_Pseudomonas|-_unclassified Pseudomonas|s_Pseudomonas sp. B21-021
0.000263423	3	3	S	2954079	s_Pseudomonas sp. FP1742	9	-_root|-_cellular organisms|d_Bacteria|p_Pseudomonadota|c_Gammaproteobacteria|o_Pseudomonadales|f_Pseudomonadaceae|g_Pseudomonas|-_unclassified Pseudomonas|s_Pseudomonas sp. FP1742
0.000263423	3	3	S	2870860	s_Pseudomonas sp. DNDY-54	9	-_root|-_cellular organisms|d_Bacteria|p_Pseudomonadota|c_Gammaproteobacteria|o_Pseudomonadales|f_Pseudomonadaceae|g_Pseudomonas|-_unclassified Pseudomonas|s_Pseudomonas sp. DNDY-54
0.0250252	285	0	-	136845	#NAME?	8	-_root|-_cellular organisms|d_Bacteria|p_Pseudomonadota|c_Gammaproteobacteria|o_Pseudomonadales|f_Pseudomonadaceae|g_Pseudomonas|-_Pseudomonas putida group
0.00869296	99	99	S	47880	s_Pseudomonas fulva	9	-_root|-_cellular organisms|d_Bacteria|p_Pseudomonadota|c_Gammaproteobacteria|o_Pseudomonadales|f_Pseudomonadaceae|g_Pseudomonas|-_Pseudomonas putida group|s_Pseudomonas fulva
0.00930762	106	106	S	303	s_Pseudomonas putida	9	-_root|-_cellular organisms|d_Bacteria|p_Pseudomonadota|c_Gammaproteobacteria|o_Pseudomonadales|f_Pseudomonadaceae|g_Pseudomonas|-_Pseudomonas putida group|s_Pseudomonas putida
0.00439039	50	50	S	76759	s_Pseudomonas monteilii	9	-_root|-_cellular organisms|d_Bacteria|p_Pseudomonadota|c_Gammaproteobacteria|o_Pseudomonadales|f_Pseudomonadaceae|g_Pseudomonas|-_Pseudomonas putida group|s_Pseudomonas monteilii
0.00158054	18	18	S	47885	s_Pseudomonas oryzihabitans	9	-_root|-_cellular organisms|d_Bacteria|p_Pseudomonadota|c_Gammaproteobacteria|o_Pseudomonadales|f_Pseudomonadaceae|g_Pseudomonas|-_Pseudomonas putida group|s_Pseudomonas oryzihabitans
0.000351231	4	4	S	78327	s_Pseudomonas mosselii	9	-_root|-_cellular organisms|d_Bacteria|p_Pseudomonadota|c_Gammaproteobacteria|o_Pseudomonadales|f_Pseudomonadaceae|g_Pseudomonas|-_Pseudomonas putida group|s_Pseudomonas mosselii
0.000263423	3	3	S	2217867	s_Pseudomonas sp. SGAir0191	9	-_root|-_cellular organisms|d_Bacteria|p_Pseudomonadota|c_Gammaproteobacteria|o_Pseudomonadales|f_Pseudomonadaceae|g_Pseudomonas|-_Pseudomonas putida group|s_Pseudomonas sp. SGAir0191
0.000263423	3	3	S	70775	s_Pseudomonas plecoglossicida	9	-_root|-_cellular organisms|d_Bacteria|p_Pseudomonadota|c_Gammaproteobacteria|o_Pseudomonadales|f_Pseudomonadaceae|g_Pseudomonas|-_Pseudomonas putida group|s_Pseudomonas plecoglossicida
0.0239715	273	0	-	136843	#NAME?	8	-_root|-_cellular organisms|d_Bacteria|p_Pseudomonadota|c_Gammaproteobacteria|o_Pseudomonadales|f_Pseudomonadaceae|g_Pseudomonas|-_Pseudomonas fluorescens group
0.00623435	71	71	S	294	s_Pseudomonas fluorescens	9	-_root|-_cellular organisms|d_Bacteria|p_Pseudomonadota|c_Gammaproteobacteria|o_Pseudomonadales|f_Pseudomonadaceae|g_Pseudomonas|-_Pseudomonas fluorescens group|s_Pseudomonas fluorescens
0.00219519	25	25	S	29442	s_Pseudomonas tolaasii	9	-_root|-_cellular organisms|d_Bacteria|p_Pseudomonadota|c_Gammaproteobacteria|o_Pseudomonadales|f_Pseudomonadaceae|g_Pseudomonas|-_Pseudomonas fluorescens group|s_Pseudomonas tolaasii
0.00166835	19	19	S	76758	s_Pseudomonas orientalis	9	-_root|-_cellular organisms|d_Bacteria|p_Pseudomonadota|c_Gammaproteobacteria|o_Pseudomonadales|f_Pseudomonadaceae|g_Pseudomonas|-_Pseudomonas fluorescens group|s_Pseudomonas orientalis
0.00166835	19	19	S	200450	s_Pseudomonas trivialis	9	-_root|-_cellular organisms|d_Bacteria|p_Pseudomonadota|c_Gammaproteobacteria|o_Pseudomonadales|f_Pseudomonadaceae|g_Pseudomonas|-_Pseudomonas fluorescens group|s_Pseudomonas trivialis
0.00149273	17	17	S	200451	s_Pseudomonas poae	9	-_root|-_cellular organisms|d_Bacteria|p_Pseudomonadota|c_Gammaproteobacteria|o_Pseudomonadales|f_Pseudomonadaceae|g_Pseudomonas|-_Pseudomonas fluorescens group|s_Pseudomonas poae
0.000965885	11	11	S	183795	s_Pseudomonas mediterranea	9	-_root|-_cellular organisms|d_Bacteria|p_Pseudomonadota|c_Gammaproteobacteria|o_Pseudomonadales|f_Pseudomonadaceae|g_Pseudomonas|-_Pseudomonas fluorescens group|s_Pseudomonas mediterranea
0.000965885	11	11	S	47883	s_Pseudomonas synxantha	9	-_root|-_cellular organisms|d_Bacteria|p_Pseudomonadota|c_Gammaproteobacteria|o_Pseudomonadales|f_Pseudomonadaceae|g_Pseudomonas|-_Pseudomonas fluorescens group|s_Pseudomonas synxantha
0.000790269	9	9	S	76760	s_Pseudomonas rhodesiae	9	-_root|-_cellular organisms|d_Bacteria|p_Pseudomonadota|c_Gammaproteobacteria|o_Pseudomonadales|f_Pseudomonadaceae|g_Pseudomonas|-_Pseudomonas fluorescens group|s_Pseudomonas rhodesiae
0.000965885	11	11	S	321662	s_Pseudomonas moraviensis	9	-_root|-_cellular organisms|d_Bacteria|p_Pseudomonadota|c_Gammaproteobacteria|o_Pseudomonadales|f_Pseudomonadaceae|g_Pseudomonas|-_Pseudomonas fluorescens group|s_Pseudomonas moraviensis
0.000790269	9	9	S	47879	s_Pseudomonas corrugata	9	-_root|-_cellular organisms|d_Bacteria|p_Pseudomonadota|c_Gammaproteobacteria|o_Pseudomonadales|f_Pseudomonadaceae|g_Pseudomonas|-_Pseudomonas fluorescens group|s_Pseudomonas corrugata
0.000790269	9	9	S	47878	s_Pseudomonas azotoformans	9	-_root|-_cellular organisms|d_Bacteria|p_Pseudomonadota|c_Gammaproteobacteria|o_Pseudomonadales|f_Pseudomonadaceae|g_Pseudomonas|-_Pseudomonas fluorescens group|s_Pseudomonas azotoformans
0.000702462	8	8	S	298	s_Pseudomonas marginalis	9	-_root|-_cellular organisms|d_Bacteria|p_Pseudomonadota|c_Gammaproteobacteria|o_Pseudomonadales|f_Pseudomonadaceae|g_Pseudomonas|-_Pseudomonas fluorescens group|s_Pseudomonas marginalis
0.000790269	9	9	S	76761	s_Pseudomonas veronii	9	-_root|-_cellular organisms|d_Bacteria|p_Pseudomonadota|c_Gammaproteobacteria|o_Pseudomonadales|f_Pseudomonadaceae|g_Pseudomonas|-_Pseudomonas fluorescens group|s_Pseudomonas veronii
0.000614654	7	7	S	169669	s_Pseudomonas extremorientalis	9	-_root|-_cellular organisms|d_Bacteria|p_Pseudomonadota|c_Gammaproteobacteria|o_Pseudomonadales|f_Pseudomonadaceae|g_Pseudomonas|-_Pseudomonas fluorescens group|s_Pseudomonas extremorientalis
0.000439039	5	5	S	200452	s_Pseudomonas congelans	9	-_root|-_cellular organisms|d_Bacteria|p_Pseudomonadota|c_Gammaproteobacteria|o_Pseudomonadales|f_Pseudomonadaceae|g_Pseudomonas|-_Pseudomonas fluorescens group|s_Pseudomonas congelans
0.000439039	5	5	S	46679	s_Pseudomonas mucidolens	9	-_root|-_cellular organisms|d_Bacteria|p_Pseudomonadota|c_Gammaproteobacteria|o_Pseudomonadales|f_Pseudomonadaceae|g_Pseudomonas|-_Pseudomonas fluorescens group|s_Pseudomonas mucidolens
0.000439039	5	5	S	75588	s_Pseudomonas libanensis	9	-_root|-_cellular organisms|d_Bacteria|p_Pseudomonadota|c_Gammaproteobacteria|o_Pseudomonadales|f_Pseudomonadaceae|g_Pseudomonas|-_Pseudomonas fluorescens group|s_Pseudomonas libanensis
0.000439039	5	5	S	1114970	s_Pseudomonas ogarae	9	-_root|-_cellular organisms|d_Bacteria|p_Pseudomonadota|c_Gammaproteobacteria|o_Pseudomonadales|f_Pseudomonadaceae|g_Pseudomonas|-_Pseudomonas fluorescens group|s_Pseudomonas ogarae
0.000351231	4	4	S	198620	s_Pseudomonas koreensis	9	-_root|-_cellular organisms|d_Bacteria|p_Pseudomonadota|c_Gammaproteobacteria|o_Pseudomonadales|f_Pseudomonadaceae|g_Pseudomonas|-_Pseudomonas fluorescens group|s_Pseudomonas koreensis
0.000263423	3	3	S	75612	s_Pseudomonas mandelii	9	-_root|-_cellular organisms|d_Bacteria|p_Pseudomonadota|c_Gammaproteobacteria|o_Pseudomonadales|f_Pseudomonadaceae|g_Pseudomonas|-_Pseudomonas fluorescens group|s_Pseudomonas mandelii
0.000263423	3	3	S	1421430	s_Pseudomonas granadensis	9	-_root|-_cellular organisms|d_Bacteria|p_Pseudomonadota|c_Gammaproteobacteria|o_Pseudomonadales|f_Pseudomonadaceae|g_Pseudomonas|-_Pseudomonas fluorescens group|s_Pseudomonas granadensis
0.0154542	176	0	-	136841	#NAME?	8	-_root|-_cellular organisms|d_Bacteria|p_Pseudomonadota|c_Gammaproteobacteria|o_Pseudomonadales|f_Pseudomonadaceae|g_Pseudomonas|-_Pseudomonas aeruginosa group
0.00974666	111	111	S	287	s_Pseudomonas aeruginosa	9	-_root|-_cellular organisms|d_Bacteria|p_Pseudomonadota|c_Gammaproteobacteria|o_Pseudomonadales|f_Pseudomonadaceae|g_Pseudomonas|-_Pseudomonas aeruginosa group|s_Pseudomonas aeruginosa
0.00149273	17	17	S	43263	s_Pseudomonas alcaligenes	9	-_root|-_cellular organisms|d_Bacteria|p_Pseudomonadota|c_Gammaproteobacteria|o_Pseudomonadales|f_Pseudomonadaceae|g_Pseudomonas|-_Pseudomonas aeruginosa group|s_Pseudomonas alcaligenes
0.00122931	14	14	S	53408	s_Pseudomonas citronellolis	9	-_root|-_cellular organisms|d_Bacteria|p_Pseudomonadota|c_Gammaproteobacteria|o_Pseudomonadales|f_Pseudomonadaceae|g_Pseudomonas|-_Pseudomonas aeruginosa group|s_Pseudomonas citronellolis
0.000790269	9	9	S	53406	s_Pseudomonas anguilliseptica	9	-_root|-_cellular organisms|d_Bacteria|p_Pseudomonadota|c_Gammaproteobacteria|o_Pseudomonadales|f_Pseudomonadaceae|g_Pseudomonas|-_Pseudomonas aeruginosa group|s_Pseudomonas anguilliseptica
0.000614654	7	0	-	627141	#NAME?	9	-_root|-_cellular organisms|d_Bacteria|p_Pseudomonadota|c_Gammaproteobacteria|o_Pseudomonadales|f_Pseudomonadaceae|g_Pseudomonas|-_Pseudomonas aeruginosa group|-_Pseudomonas nitroreducens/multiresinivorans group
0.000614654	7	7	S	46680	s_Pseudomonas nitroreducens	10	-_root|-_cellular organisms|d_Bacteria|p_Pseudomonadota|c_Gammaproteobacteria|o_Pseudomonadales|f_Pseudomonadaceae|g_Pseudomonas|-_Pseudomonas aeruginosa group|-_Pseudomonas nitroreducens/multiresinivorans group|s_Pseudomonas nitroreducens
0.000614654	7	7	S	300	s_Pseudomonas mendocina	9	-_root|-_cellular organisms|d_Bacteria|p_Pseudomonadota|c_Gammaproteobacteria|o_Pseudomonadales|f_Pseudomonadaceae|g_Pseudomonas|-_Pseudomonas aeruginosa group|s_Pseudomonas mendocina
0.000439039	5	0	-	1232139	#NAME?	9	-_root|-_cellular organisms|d_Bacteria|p_Pseudomonadota|c_Gammaproteobacteria|o_Pseudomonadales|f_Pseudomonadaceae|g_Pseudomonas|-_Pseudomonas aeruginosa group|-_Pseudomonas oleovorans/pseudoalcaligenes group
0.000439039	5	5	S	1149133	s_Pseudomonas furukawaii	10	-_root|-_cellular organisms|d_Bacteria|p_Pseudomonadota|c_Gammaproteobacteria|o_Pseudomonadales|f_Pseudomonadaceae|g_Pseudomonas|-_Pseudomonas aeruginosa group|-_Pseudomonas oleovorans/pseudoalcaligenes group|s_Pseudomonas furukawaii
0.000263423	3	3	S	53412	s_Pseudomonas resinovorans	9	-_root|-_cellular organisms|d_Bacteria|p_Pseudomonadota|c_Gammaproteobacteria|o_Pseudomonadales|f_Pseudomonadaceae|g_Pseudomonas|-_Pseudomonas aeruginosa group|s_Pseudomonas resinovorans
0.0105369	120	120	S	2726956	s_Pseudomonas berkeleyensis	8	-_root|-_cellular organisms|d_Bacteria|p_Pseudomonadota|c_Gammaproteobacteria|o_Pseudomonadales|f_Pseudomonadaceae|g_Pseudomonas|s_Pseudomonas berkeleyensis
0.0100101	114	0	-	136842	#NAME?	8	-_root|-_cellular organisms|d_Bacteria|p_Pseudomonadota|c_Gammaproteobacteria|o_Pseudomonadales|f_Pseudomonadaceae|g_Pseudomonas|-_Pseudomonas chlororaphis group
0.00482942	55	55	S	587753	s_Pseudomonas chlororaphis	9	-_root|-_cellular organisms|d_Bacteria|p_Pseudomonadota|c_Gammaproteobacteria|o_Pseudomonadales|f_Pseudomonadaceae|g_Pseudomonas|-_Pseudomonas chlororaphis group|s_Pseudomonas chlororaphis
0.00307327	35	35	S	380021	s_Pseudomonas protegens	9	-_root|-_cellular organisms|d_Bacteria|p_Pseudomonadota|c_Gammaproteobacteria|o_Pseudomonadales|f_Pseudomonadaceae|g_Pseudomonas|-_Pseudomonas chlororaphis group|s_Pseudomonas protegens
0.00158054	18	18	S	296	s_Pseudomonas fragi	9	-_root|-_cellular organisms|d_Bacteria|p_Pseudomonadota|c_Gammaproteobacteria|o_Pseudomonadales|f_Pseudomonadaceae|g_Pseudomonas|-_Pseudomonas chlororaphis group|s_Pseudomonas fragi
0.000351231	4	4	S	2614538	s_Pseudomonas piscis	9	-_root|-_cellular organisms|d_Bacteria|p_Pseudomonadota|c_Gammaproteobacteria|o_Pseudomonadales|f_Pseudomonadaceae|g_Pseudomonas|-_Pseudomonas chlororaphis group|s_Pseudomonas piscis
0.009132	104	0	-	136849	#NAME?	8	-_root|-_cellular organisms|d_Bacteria|p_Pseudomonadota|c_Gammaproteobacteria|o_Pseudomonadales|f_Pseudomonadaceae|g_Pseudomonas|-_Pseudomonas syringae group
0.00333669	38	0	-	251695	-_Pseudomonas syringae group genomosp. 1	9	-_root|-_cellular organisms|d_Bacteria|p_Pseudomonadota|c_Gammaproteobacteria|o_Pseudomonadales|f_Pseudomonadaceae|g_Pseudomonas|-_Pseudomonas syringae group|-_Pseudomonas syringae group genomosp. 1
0.00333669	38	38	S	317	s_Pseudomonas syringae	10	-_root|-_cellular organisms|d_Bacteria|p_Pseudomonadota|c_Gammaproteobacteria|o_Pseudomonadales|f_Pseudomonadaceae|g_Pseudomonas|-_Pseudomonas syringae group|-_Pseudomonas syringae group genomosp. 1|s_Pseudomonas syringae
0.00140492	16	0	-	251698	-_Pseudomonas syringae group genomosp. 2	9	-_root|-_cellular organisms|d_Bacteria|p_Pseudomonadota|c_Gammaproteobacteria|o_Pseudomonadales|f_Pseudomonadaceae|g_Pseudomonas|-_Pseudomonas syringae group|-_Pseudomonas syringae group genomosp. 2
0.00140492	16	16	S	47877	s_Pseudomonas amygdali	10	-_root|-_cellular organisms|d_Bacteria|p_Pseudomonadota|c_Gammaproteobacteria|o_Pseudomonadales|f_Pseudomonadaceae|g_Pseudomonas|-_Pseudomonas syringae group|-_Pseudomonas syringae group genomosp. 2|s_Pseudomonas amygdali
0.000965885	11	11	S	33069	s_Pseudomonas viridiflava	9	-_root|-_cellular organisms|d_Bacteria|p_Pseudomonadota|c_Gammaproteobacteria|o_Pseudomonadales|f_Pseudomonadaceae|g_Pseudomonas|-_Pseudomonas syringae group|s_Pseudomonas viridiflava
0.00166835	19	19	S	251701	s_Pseudomonas syringae group genomosp. 3	9	-_root|-_cellular organisms|d_Bacteria|p_Pseudomonadota|c_Gammaproteobacteria|o_Pseudomonadales|f_Pseudomonadaceae|g_Pseudomonas|-_Pseudomonas syringae group|s_Pseudomonas syringae group genomosp. 3
0.000702462	8	8	S	50340	s_Pseudomonas fuscovaginae	9	-_root|-_cellular organisms|d_Bacteria|p_Pseudomonadota|c_Gammaproteobacteria|o_Pseudomonadales|f_Pseudomonadaceae|g_Pseudomonas|-_Pseudomonas syringae group|s_Pseudomonas fuscovaginae
0.000351231	4	4	S	36746	s_Pseudomonas cichorii	9	-_root|-_cellular organisms|d_Bacteria|p_Pseudomonadota|c_Gammaproteobacteria|o_Pseudomonadales|f_Pseudomonadaceae|g_Pseudomonas|-_Pseudomonas syringae group|s_Pseudomonas cichorii
0.000263423	3	3	S	2995658	s_Pseudomonas lijiangensis	9	-_root|-_cellular organisms|d_Bacteria|p_Pseudomonadota|c_Gammaproteobacteria|o_Pseudomonadales|f_Pseudomonadaceae|g_Pseudomonas|-_Pseudomonas syringae group|s_Pseudomonas lijiangensis
0.000263423	3	3	S	251699	s_Pseudomonas syringae group genomosp. 7	9	-_root|-_cellular organisms|d_Bacteria|p_Pseudomonadota|c_Gammaproteobacteria|o_Pseudomonadales|f_Pseudomonadaceae|g_Pseudomonas|-_Pseudomonas syringae group|s_Pseudomonas syringae group genomosp. 7
0.00886858	101	101	S	489632	s_Pseudomonas chengduensis	8	-_root|-_cellular organisms|d_Bacteria|p_Pseudomonadota|c_Gammaproteobacteria|o_Pseudomonadales|f_Pseudomonadaceae|g_Pseudomonas|s_Pseudomonas chengduensis
0.00535627	61	61	S	2762576	s_Pseudomonas baltica	8	-_root|-_cellular organisms|d_Bacteria|p_Pseudomonadota|c_Gammaproteobacteria|o_Pseudomonadales|f_Pseudomonadaceae|g_Pseudomonas|s_Pseudomonas baltica
0.00307327	35	35	S	46677	s_Pseudomonas agarici	8	-_root|-_cellular organisms|d_Bacteria|p_Pseudomonadota|c_Gammaproteobacteria|o_Pseudomonadales|f_Pseudomonadaceae|g_Pseudomonas|s_Pseudomonas agarici
0.00254642	29	29	S	319939	s_Pseudomonas otitidis	8	-_root|-_cellular organisms|d_Bacteria|p_Pseudomonadota|c_Gammaproteobacteria|o_Pseudomonadales|f_Pseudomonadaceae|g_Pseudomonas|s_Pseudomonas otitidis
0.00201958	23	23	S	2842349	s_Pseudomonas asgharzadehiana	8	-_root|-_cellular organisms|d_Bacteria|p_Pseudomonadota|c_Gammaproteobacteria|o_Pseudomonadales|f_Pseudomonadaceae|g_Pseudomonas|s_Pseudomonas asgharzadehiana
0.00122931	14	14	S	104087	s_Pseudomonas frederiksbergensis	8	-_root|-_cellular organisms|d_Bacteria|p_Pseudomonadota|c_Gammaproteobacteria|o_Pseudomonadales|f_Pseudomonadaceae|g_Pseudomonas|s_Pseudomonas frederiksbergensis
0.00131712	15	15	S	219572	s_Pseudomonas antarctica	8	-_root|-_cellular organisms|d_Bacteria|p_Pseudomonadota|c_Gammaproteobacteria|o_Pseudomonadales|f_Pseudomonadaceae|g_Pseudomonas|s_Pseudomonas antarctica
0.0011415	13	13	S	198618	s_Pseudomonas umsongensis	8	-_root|-_cellular organisms|d_Bacteria|p_Pseudomonadota|c_Gammaproteobacteria|o_Pseudomonadales|f_Pseudomonadaceae|g_Pseudomonas|s_Pseudomonas umsongensis
0.00105369	12	12	S	1853130	s_Pseudomonas silesiensis	8	-_root|-_cellular organisms|d_Bacteria|p_Pseudomonadota|c_Gammaproteobacteria|o_Pseudomonadales|f_Pseudomonadaceae|g_Pseudomonas|s_Pseudomonas silesiensis
0.0011415	13	13	S	2842346	s_Pseudomonas siliginis	8	-_root|-_cellular organisms|d_Bacteria|p_Pseudomonadota|c_Gammaproteobacteria|o_Pseudomonadales|f_Pseudomonadaceae|g_Pseudomonas|s_Pseudomonas siliginis
0.000965885	11	11	S	95300	s_Pseudomonas vancouverensis	8	-_root|-_cellular organisms|d_Bacteria|p_Pseudomonadota|c_Gammaproteobacteria|o_Pseudomonadales|f_Pseudomonadaceae|g_Pseudomonas|s_Pseudomonas vancouverensis
0.000878077	10	10	S	2931382	s_Pseudomonas abieticivorans	8	-_root|-_cellular organisms|d_Bacteria|p_Pseudomonadota|c_Gammaproteobacteria|o_Pseudomonadales|f_Pseudomonadaceae|g_Pseudomonas|s_Pseudomonas abieticivorans
0.000878077	10	10	S	485898	s_Pseudomonas promysalinigenes	8	-_root|-_cellular organisms|d_Bacteria|p_Pseudomonadota|c_Gammaproteobacteria|o_Pseudomonadales|f_Pseudomonadaceae|g_Pseudomonas|s_Pseudomonas promysalinigenes
0.000878077	10	10	S	312306	s_Pseudomonas entomophila	8	-_root|-_cellular organisms|d_Bacteria|p_Pseudomonadota|c_Gammaproteobacteria|o_Pseudomonadales|f_Pseudomonadaceae|g_Pseudomonas|s_Pseudomonas entomophila
0.00149273	17	17	S	485880	s_Pseudomonas kurunegalensis	8	-_root|-_cellular organisms|d_Bacteria|p_Pseudomonadota|c_Gammaproteobacteria|o_Pseudomonadales|f_Pseudomonadaceae|g_Pseudomonas|s_Pseudomonas kurunegalensis
0.000790269	9	9	S	359110	s_Pseudomonas extremaustralis	8	-_root|-_cellular organisms|d_Bacteria|p_Pseudomonadota|c_Gammaproteobacteria|o_Pseudomonadales|f_Pseudomonadaceae|g_Pseudomonas|s_Pseudomonas extremaustralis
0.000790269	9	9	S	163011	s_Pseudomonas lini	8	-_root|-_cellular organisms|d_Bacteria|p_Pseudomonadota|c_Gammaproteobacteria|o_Pseudomonadales|f_Pseudomonadaceae|g_Pseudomonas|s_Pseudomonas lini
0.000702462	8	8	S	237609	s_Pseudomonas alkylphenolica	8	-_root|-_cellular organisms|d_Bacteria|p_Pseudomonadota|c_Gammaproteobacteria|o_Pseudomonadales|f_Pseudomonadaceae|g_Pseudomonas|s_Pseudomonas alkylphenolica
0.000702462	8	8	S	702115	s_Pseudomonas arsenicoxydans	8	-_root|-_cellular organisms|d_Bacteria|p_Pseudomonadota|c_Gammaproteobacteria|o_Pseudomonadales|f_Pseudomonadaceae|g_Pseudomonas|s_Pseudomonas arsenicoxydans
0.000702462	8	8	S	1605838	s_Pseudomonas coleopterorum	8	-_root|-_cellular organisms|d_Bacteria|p_Pseudomonadota|c_Gammaproteobacteria|o_Pseudomonadales|f_Pseudomonadaceae|g_Pseudomonas|s_Pseudomonas coleopterorum
0.000790269	9	9	S	930166	s_Pseudomonas brassicacearum	8	-_root|-_cellular organisms|d_Bacteria|p_Pseudomonadota|c_Gammaproteobacteria|o_Pseudomonadales|f_Pseudomonadaceae|g_Pseudomonas|s_Pseudomonas brassicacearum
0.000702462	8	8	S	2964670	s_Pseudomonas serboccidentalis	8	-_root|-_cellular organisms|d_Bacteria|p_Pseudomonadota|c_Gammaproteobacteria|o_Pseudomonadales|f_Pseudomonadaceae|g_Pseudomonas|s_Pseudomonas serboccidentalis
0.000614654	7	7	S	157782	s_Pseudomonas parafulva	8	-_root|-_cellular organisms|d_Bacteria|p_Pseudomonadota|c_Gammaproteobacteria|o_Pseudomonadales|f_Pseudomonadaceae|g_Pseudomonas|s_Pseudomonas parafulva
0.000614654	7	7	S	915099	s_Pseudomonas canadensis	8	-_root|-_cellular organisms|d_Bacteria|p_Pseudomonadota|c_Gammaproteobacteria|o_Pseudomonadales|f_Pseudomonadaceae|g_Pseudomonas|s_Pseudomonas canadensis
0.000614654	7	7	S	2961893	s_Pseudomonas triclosanedens	8	-_root|-_cellular organisms|d_Bacteria|p_Pseudomonadota|c_Gammaproteobacteria|o_Pseudomonadales|f_Pseudomonadaceae|g_Pseudomonas|s_Pseudomonas triclosanedens
0.000614654	7	7	S	2842356	s_Pseudomonas xanthosomatis	8	-_root|-_cellular organisms|d_Bacteria|p_Pseudomonadota|c_Gammaproteobacteria|o_Pseudomonadales|f_Pseudomonadaceae|g_Pseudomonas|s_Pseudomonas xanthosomatis
0.000614654	7	7	S	244566	s_Pseudomonas lurida	8	-_root|-_cellular organisms|d_Bacteria|p_Pseudomonadota|c_Gammaproteobacteria|o_Pseudomonadales|f_Pseudomonadaceae|g_Pseudomonas|s_Pseudomonas lurida
0.000614654	7	7	S	1691904	s_Pseudomonas sediminis	8	-_root|-_cellular organisms|d_Bacteria|p_Pseudomonadota|c_Gammaproteobacteria|o_Pseudomonadales|f_Pseudomonadaceae|g_Pseudomonas|s_Pseudomonas sediminis
0.000614654	7	7	S	2812000	s_Pseudomonas hygromyciniae	8	-_root|-_cellular organisms|d_Bacteria|p_Pseudomonadota|c_Gammaproteobacteria|o_Pseudomonadales|f_Pseudomonadaceae|g_Pseudomonas|s_Pseudomonas hygromyciniae
0.000614654	7	7	S	2745495	s_Pseudomonas vanderleydeniana	8	-_root|-_cellular organisms|d_Bacteria|p_Pseudomonadota|c_Gammaproteobacteria|o_Pseudomonadales|f_Pseudomonadaceae|g_Pseudomonas|s_Pseudomonas vanderleydeniana
0.000526846	6	6	S	395598	s_Pseudomonas reinekei	8	-_root|-_cellular organisms|d_Bacteria|p_Pseudomonadota|c_Gammaproteobacteria|o_Pseudomonadales|f_Pseudomonadaceae|g_Pseudomonas|s_Pseudomonas reinekei
0.000526846	6	6	S	556533	s_Pseudomonas benzenivorans	8	-_root|-_cellular organisms|d_Bacteria|p_Pseudomonadota|c_Gammaproteobacteria|o_Pseudomonadales|f_Pseudomonadaceae|g_Pseudomonas|s_Pseudomonas benzenivorans
0.000614654	7	7	S	65741	s_Pseudomonas knackmussii	8	-_root|-_cellular organisms|d_Bacteria|p_Pseudomonadota|c_Gammaproteobacteria|o_Pseudomonadales|f_Pseudomonadaceae|g_Pseudomonas|s_Pseudomonas knackmussii
0.000526846	6	6	S	2011015	s_Pseudomonas laurylsulfatiphila	8	-_root|-_cellular organisms|d_Bacteria|p_Pseudomonadota|c_Gammaproteobacteria|o_Pseudomonadales|f_Pseudomonadaceae|g_Pseudomonas|s_Pseudomonas laurylsulfatiphila
0.000878077	10	10	S	2746321	s_Pseudomonas phenolilytica	8	-_root|-_cellular organisms|d_Bacteria|p_Pseudomonadota|c_Gammaproteobacteria|o_Pseudomonadales|f_Pseudomonadaceae|g_Pseudomonas|s_Pseudomonas phenolilytica
0.000526846	6	6	S	47886	s_Pseudomonas luteola	8	-_root|-_cellular organisms|d_Bacteria|p_Pseudomonadota|c_Gammaproteobacteria|o_Pseudomonadales|f_Pseudomonadaceae|g_Pseudomonas|s_Pseudomonas luteola
0.000526846	6	6	S	89065	s_Pseudomonas abietaniphila	8	-_root|-_cellular organisms|d_Bacteria|p_Pseudomonadota|c_Gammaproteobacteria|o_Pseudomonadales|f_Pseudomonadaceae|g_Pseudomonas|s_Pseudomonas abietaniphila
0.000439039	5	5	S	1245526	s_Pseudomonas guangdongensis	8	-_root|-_cellular organisms|d_Bacteria|p_Pseudomonadota|c_Gammaproteobacteria|o_Pseudomonadales|f_Pseudomonadaceae|g_Pseudomonas|s_Pseudomonas guangdongensis
0.000439039	5	5	S	2604832	s_Pseudomonas lalkuanensis	8	-_root|-_cellular organisms|d_Bacteria|p_Pseudomonadota|c_Gammaproteobacteria|o_Pseudomonadales|f_Pseudomonadaceae|g_Pseudomonas|s_Pseudomonas lalkuanensis
0.000439039	5	5	S	2745509	s_Pseudomonas monsensis	8	-_root|-_cellular organisms|d_Bacteria|p_Pseudomonadota|c_Gammaproteobacteria|o_Pseudomonadales|f_Pseudomonadaceae|g_Pseudomonas|s_Pseudomonas monsensis
0.000351231	4	0	-	62104	#NAME?	8	-_root|-_cellular organisms|d_Bacteria|p_Pseudomonadota|c_Gammaproteobacteria|o_Pseudomonadales|f_Pseudomonadaceae|g_Pseudomonas|-_environmental samples
0.000351231	4	4	S	114707	s_uncultured Pseudomonas sp.	9	-_root|-_cellular organisms|d_Bacteria|p_Pseudomonadota|c_Gammaproteobacteria|o_Pseudomonadales|f_Pseudomonadaceae|g_Pseudomonas|-_environmental samples|s_uncultured Pseudomonas sp.
0.000351231	4	4	S	1148509	s_Pseudomonas prosekii	8	-_root|-_cellular organisms|d_Bacteria|p_Pseudomonadota|c_Gammaproteobacteria|o_Pseudomonadales|f_Pseudomonadaceae|g_Pseudomonas|s_Pseudomonas prosekii
0.000351231	4	4	S	1198456	s_Pseudomonas guguanensis	8	-_root|-_cellular organisms|d_Bacteria|p_Pseudomonadota|c_Gammaproteobacteria|o_Pseudomonadales|f_Pseudomonadaceae|g_Pseudomonas|s_Pseudomonas guguanensis
0.000351231	4	4	S	3136736	s_Pseudomonas grandcourensis	8	-_root|-_cellular organisms|d_Bacteria|p_Pseudomonadota|c_Gammaproteobacteria|o_Pseudomonadales|f_Pseudomonadaceae|g_Pseudomonas|s_Pseudomonas grandcourensis
0.000351231	4	4	S	2867264	s_Pseudomonas phytophila	8	-_root|-_cellular organisms|d_Bacteria|p_Pseudomonadota|c_Gammaproteobacteria|o_Pseudomonadales|f_Pseudomonadaceae|g_Pseudomonas|s_Pseudomonas phytophila
0.000351231	4	4	S	3136738	s_Pseudomonas helvetica	8	-_root|-_cellular organisms|d_Bacteria|p_Pseudomonadota|c_Gammaproteobacteria|o_Pseudomonadales|f_Pseudomonadaceae|g_Pseudomonas|s_Pseudomonas helvetica
0.000351231	4	4	S	1785145	s_Pseudomonas glycinae	8	-_root|-_cellular organisms|d_Bacteria|p_Pseudomonadota|c_Gammaproteobacteria|o_Pseudomonadales|f_Pseudomonadaceae|g_Pseudomonas|s_Pseudomonas glycinae
0.000351231	4	4	S	2842348	s_Pseudomonas alvandae	8	-_root|-_cellular organisms|d_Bacteria|p_Pseudomonadota|c_Gammaproteobacteria|o_Pseudomonadales|f_Pseudomonadaceae|g_Pseudomonas|s_Pseudomonas alvandae
0.000439039	5	5	S	2213015	s_Pseudomonas sichuanensis	8	-_root|-_cellular organisms|d_Bacteria|p_Pseudomonadota|c_Gammaproteobacteria|o_Pseudomonadales|f_Pseudomonadaceae|g_Pseudomonas|s_Pseudomonas sichuanensis
0.000351231	4	4	S	2774461	s_Pseudomonas gozinkensis	8	-_root|-_cellular organisms|d_Bacteria|p_Pseudomonadota|c_Gammaproteobacteria|o_Pseudomonadales|f_Pseudomonadaceae|g_Pseudomonas|s_Pseudomonas gozinkensis
0.000351231	4	4	S	2505979	s_Pseudomonas viciae	8	-_root|-_cellular organisms|d_Bacteria|p_Pseudomonadota|c_Gammaproteobacteria|o_Pseudomonadales|f_Pseudomonadaceae|g_Pseudomonas|s_Pseudomonas viciae
0.000351231	4	4	S	2745514	s_Pseudomonas salmasensis	8	-_root|-_cellular organisms|d_Bacteria|p_Pseudomonadota|c_Gammaproteobacteria|o_Pseudomonadales|f_Pseudomonadaceae|g_Pseudomonas|s_Pseudomonas salmasensis
0.000351231	4	4	S	554344	s_Pseudomonas toyotomiensis	8	-_root|-_cellular organisms|d_Bacteria|p_Pseudomonadota|c_Gammaproteobacteria|o_Pseudomonadales|f_Pseudomonadaceae|g_Pseudomonas|s_Pseudomonas toyotomiensis
0.000263423	3	3	S	2954101	s_Pseudomonas beijingensis	8	-_root|-_cellular organisms|d_Bacteria|p_Pseudomonadota|c_Gammaproteobacteria|o_Pseudomonadales|f_Pseudomonadaceae|g_Pseudomonas|s_Pseudomonas beijingensis
0.000263423	3	3	S	2842354	s_Pseudomonas maumuensis	8	-_root|-_cellular organisms|d_Bacteria|p_Pseudomonadota|c_Gammaproteobacteria|o_Pseudomonadales|f_Pseudomonadaceae|g_Pseudomonas|s_Pseudomonas maumuensis
0.000263423	3	3	S	2961896	s_Pseudomonas nunensis	8	-_root|-_cellular organisms|d_Bacteria|p_Pseudomonadota|c_Gammaproteobacteria|o_Pseudomonadales|f_Pseudomonadaceae|g_Pseudomonas|s_Pseudomonas nunensis
0.000263423	3	3	S	2853159	s_Pseudomonas pergaminensis	8	-_root|-_cellular organisms|d_Bacteria|p_Pseudomonadota|c_Gammaproteobacteria|o_Pseudomonadales|f_Pseudomonadaceae|g_Pseudomonas|s_Pseudomonas pergaminensis
0.000263423	3	3	S	1302376	s_Candidatus Pseudomonas adelgestsugas	8	-_root|-_cellular organisms|d_Bacteria|p_Pseudomonadota|c_Gammaproteobacteria|o_Pseudomonadales|f_Pseudomonadaceae|g_Pseudomonas|s_Candidatus Pseudomonas adelgestsugas
0.000263423	3	3	S	1163398	s_Pseudomonas donghuensis	8	-_root|-_cellular organisms|d_Bacteria|p_Pseudomonadota|c_Gammaproteobacteria|o_Pseudomonadales|f_Pseudomonadaceae|g_Pseudomonas|s_Pseudomonas donghuensis
0.000263423	3	3	S	321846	s_Pseudomonas simiae	8	-_root|-_cellular organisms|d_Bacteria|p_Pseudomonadota|c_Gammaproteobacteria|o_Pseudomonadales|f_Pseudomonadaceae|g_Pseudomonas|s_Pseudomonas simiae
0.000263423	3	3	S	2320867	s_Pseudomonas cavernae	8	-_root|-_cellular organisms|d_Bacteria|p_Pseudomonadota|c_Gammaproteobacteria|o_Pseudomonadales|f_Pseudomonadaceae|g_Pseudomonas|s_Pseudomonas cavernae
0.000263423	3	3	S	3093767	s_Pseudomonas hormoni	8	-_root|-_cellular organisms|d_Bacteria|p_Pseudomonadota|c_Gammaproteobacteria|o_Pseudomonadales|f_Pseudomonadaceae|g_Pseudomonas|s_Pseudomonas hormoni
0.000263423	3	3	S	2518644	s_Pseudomonas tructae	8	-_root|-_cellular organisms|d_Bacteria|p_Pseudomonadota|c_Gammaproteobacteria|o_Pseudomonadales|f_Pseudomonadaceae|g_Pseudomonas|s_Pseudomonas tructae
0.000263423	3	3	S	2599595	s_Pseudomonas eucalypticola	8	-_root|-_cellular organisms|d_Bacteria|p_Pseudomonadota|c_Gammaproteobacteria|o_Pseudomonadales|f_Pseudomonadaceae|g_Pseudomonas|s_Pseudomonas eucalypticola
0.000263423	3	3	S	3040598	s_Pseudomonas paraveronii	8	-_root|-_cellular organisms|d_Bacteria|p_Pseudomonadota|c_Gammaproteobacteria|o_Pseudomonadales|f_Pseudomonadaceae|g_Pseudomonas|s_Pseudomonas paraveronii
0.000263423	3	3	S	157783	s_Pseudomonas cremoricolorata	8	-_root|-_cellular organisms|d_Bacteria|p_Pseudomonadota|c_Gammaproteobacteria|o_Pseudomonadales|f_Pseudomonadaceae|g_Pseudomonas|s_Pseudomonas cremoricolorata
0.000263423	3	3	S	226910	s_Pseudomonas batumici	8	-_root|-_cellular organisms|d_Bacteria|p_Pseudomonadota|c_Gammaproteobacteria|o_Pseudomonadales|f_Pseudomonadaceae|g_Pseudomonas|s_Pseudomonas batumici
0.000263423	3	3	S	2731552	s_Pseudomonas solani	8	-_root|-_cellular organisms|d_Bacteria|p_Pseudomonadota|c_Gammaproteobacteria|o_Pseudomonadales|f_Pseudomonadaceae|g_Pseudomonas|s_Pseudomonas solani
0.000263423	3	3	S	2745510	s_Pseudomonas zeae	8	-_root|-_cellular organisms|d_Bacteria|p_Pseudomonadota|c_Gammaproteobacteria|o_Pseudomonadales|f_Pseudomonadaceae|g_Pseudomonas|s_Pseudomonas zeae
0.000351231	4	4	S	1306993	s_Pseudomonas soli	8	-_root|-_cellular organisms|d_Bacteria|p_Pseudomonadota|c_Gammaproteobacteria|o_Pseudomonadales|f_Pseudomonadaceae|g_Pseudomonas|s_Pseudomonas soli
0.00781489	89	0	G	2901164	g_Stutzerimonas	7	-_root|-_cellular organisms|d_Bacteria|p_Pseudomonadota|c_Gammaproteobacteria|o_Pseudomonadales|f_Pseudomonadaceae|g_Stutzerimonas
0.00746366	85	0	-	136846	#NAME?	8	-_root|-_cellular organisms|d_Bacteria|p_Pseudomonadota|c_Gammaproteobacteria|o_Pseudomonadales|f_Pseudomonadaceae|g_Stutzerimonas|-_Stutzerimonas stutzeri group
0.0057075	65	0	-	578833	#NAME?	9	-_root|-_cellular organisms|d_Bacteria|p_Pseudomonadota|c_Gammaproteobacteria|o_Pseudomonadales|f_Pseudomonadaceae|g_Stutzerimonas|-_Stutzerimonas stutzeri group|-_Stutzerimonas stutzeri subgroup
0.0057075	65	65	S	316	s_Stutzerimonas stutzeri	10	-_root|-_cellular organisms|d_Bacteria|p_Pseudomonadota|c_Gammaproteobacteria|o_Pseudomonadales|f_Pseudomonadaceae|g_Stutzerimonas|-_Stutzerimonas stutzeri group|-_Stutzerimonas stutzeri subgroup|s_Stutzerimonas stutzeri
0.000965885	11	11	S	74829	s_Stutzerimonas balearica	9	-_root|-_cellular organisms|d_Bacteria|p_Pseudomonadota|c_Gammaproteobacteria|o_Pseudomonadales|f_Pseudomonadaceae|g_Stutzerimonas|-_Stutzerimonas stutzeri group|s_Stutzerimonas balearica
0.000702462	8	8	S	2968969	s_Stutzerimonas frequens	9	-_root|-_cellular organisms|d_Bacteria|p_Pseudomonadota|c_Gammaproteobacteria|o_Pseudomonadales|f_Pseudomonadaceae|g_Stutzerimonas|-_Stutzerimonas stutzeri group|s_Stutzerimonas frequens
0.000263423	3	3	S	1176257	s_Stutzerimonas zhaodongensis	8	-_root|-_cellular organisms|d_Bacteria|p_Pseudomonadota|c_Gammaproteobacteria|o_Pseudomonadales|f_Pseudomonadaceae|g_Stutzerimonas|s_Stutzerimonas zhaodongensis
0.00667339	76	0	G	2758906	g_Entomomonas	7	-_root|-_cellular organisms|d_Bacteria|p_Pseudomonadota|c_Gammaproteobacteria|o_Pseudomonadales|f_Pseudomonadaceae|g_Entomomonas
0.00263423	30	30	S	2785331	s_Entomomonas asaccharolytica	8	-_root|-_cellular organisms|d_Bacteria|p_Pseudomonadota|c_Gammaproteobacteria|o_Pseudomonadales|f_Pseudomonadaceae|g_Entomomonas|s_Entomomonas asaccharolytica
0.00219519	25	0	-	2785330	#NAME?	8	-_root|-_cellular organisms|d_Bacteria|p_Pseudomonadota|c_Gammaproteobacteria|o_Pseudomonadales|f_Pseudomonadaceae|g_Entomomonas|-_unclassified Entomomonas
0.00219519	25	25	S	2930213	s_Entomomonas sp. E2T0	9	-_root|-_cellular organisms|d_Bacteria|p_Pseudomonadota|c_Gammaproteobacteria|o_Pseudomonadales|f_Pseudomonadaceae|g_Entomomonas|-_unclassified Entomomonas|s_Entomomonas sp. E2T0
0.00175615	20	20	S	2213226	s_Entomomonas moraniae	8	-_root|-_cellular organisms|d_Bacteria|p_Pseudomonadota|c_Gammaproteobacteria|o_Pseudomonadales|f_Pseudomonadaceae|g_Entomomonas|s_Entomomonas moraniae
0.00360012	41	0	G	2901189	g_Halopseudomonas	7	-_root|-_cellular organisms|d_Bacteria|p_Pseudomonadota|c_Gammaproteobacteria|o_Pseudomonadales|f_Pseudomonadaceae|g_Halopseudomonas
0.00201958	23	23	S	472181	s_Halopseudomonas sabulinigri	8	-_root|-_cellular organisms|d_Bacteria|p_Pseudomonadota|c_Gammaproteobacteria|o_Pseudomonadales|f_Pseudomonadaceae|g_Halopseudomonas|s_Halopseudomonas sabulinigri
0.000878077	10	10	S	487184	s_Halopseudomonas xinjiangensis	8	-_root|-_cellular organisms|d_Bacteria|p_Pseudomonadota|c_Gammaproteobacteria|o_Pseudomonadales|f_Pseudomonadaceae|g_Halopseudomonas|s_Halopseudomonas xinjiangensis
0.000263423	3	3	S	1931241	s_Halopseudomonas phragmitis	8	-_root|-_cellular organisms|d_Bacteria|p_Pseudomonadota|c_Gammaproteobacteria|o_Pseudomonadales|f_Pseudomonadaceae|g_Halopseudomonas|s_Halopseudomonas phragmitis
0.000263423	3	3	S	1708783	s_Halopseudomonas oceani	8	-_root|-_cellular organisms|d_Bacteria|p_Pseudomonadota|c_Gammaproteobacteria|o_Pseudomonadales|f_Pseudomonadaceae|g_Halopseudomonas|s_Halopseudomonas oceani
0.00316108	36	0	-	351	#NAME?	7	-_root|-_cellular organisms|d_Bacteria|p_Pseudomonadota|c_Gammaproteobacteria|o_Pseudomonadales|f_Pseudomonadaceae|-_Azotobacter group
0.00316108	36	0	G	352	g_Azotobacter	8	-_root|-_cellular organisms|d_Bacteria|p_Pseudomonadota|c_Gammaproteobacteria|o_Pseudomonadales|f_Pseudomonadaceae|-_Azotobacter group|g_Azotobacter
0.00184396	21	21	S	69964	s_Azotobacter salinestris	9	-_root|-_cellular organisms|d_Bacteria|p_Pseudomonadota|c_Gammaproteobacteria|o_Pseudomonadales|f_Pseudomonadaceae|-_Azotobacter group|g_Azotobacter|s_Azotobacter salinestris
0.00122931	14	14	S	353	s_Azotobacter chroococcum	9	-_root|-_cellular organisms|d_Bacteria|p_Pseudomonadota|c_Gammaproteobacteria|o_Pseudomonadales|f_Pseudomonadaceae|-_Azotobacter group|g_Azotobacter|s_Azotobacter chroococcum
0.000526846	6	0	G	1654787	g_Thiopseudomonas	7	-_root|-_cellular organisms|d_Bacteria|p_Pseudomonadota|c_Gammaproteobacteria|o_Pseudomonadales|f_Pseudomonadaceae|g_Thiopseudomonas
0.000526846	6	6	S	1697053	s_Thiopseudomonas alkaliphila	8	-_root|-_cellular organisms|d_Bacteria|p_Pseudomonadota|c_Gammaproteobacteria|o_Pseudomonadales|f_Pseudomonadaceae|g_Thiopseudomonas|s_Thiopseudomonas alkaliphila
0.00693681	79	0	F	2887365	f_Marinobacteraceae	6	-_root|-_cellular organisms|d_Bacteria|p_Pseudomonadota|c_Gammaproteobacteria|o_Pseudomonadales|f_Marinobacteraceae
0.00693681	79	0	G	2742	g_Marinobacter	7	-_root|-_cellular organisms|d_Bacteria|p_Pseudomonadota|c_Gammaproteobacteria|o_Pseudomonadales|f_Marinobacteraceae|g_Marinobacter
0.00333669	38	0	-	83889	#NAME?	8	-_root|-_cellular organisms|d_Bacteria|p_Pseudomonadota|c_Gammaproteobacteria|o_Pseudomonadales|f_Marinobacteraceae|g_Marinobacter|-_unclassified Marinobacter
0.00105369	12	12	S	1415568	s_Marinobacter sp. LV10R510-11A	9	-_root|-_cellular organisms|d_Bacteria|p_Pseudomonadota|c_Gammaproteobacteria|o_Pseudomonadales|f_Marinobacteraceae|g_Marinobacter|-_unclassified Marinobacter|s_Marinobacter sp. LV10R510-11A
0.000351231	4	4	S	3035454	s_Marinobacter sp. LA51	9	-_root|-_cellular organisms|d_Bacteria|p_Pseudomonadota|c_Gammaproteobacteria|o_Pseudomonadales|f_Marinobacteraceae|g_Marinobacter|-_unclassified Marinobacter|s_Marinobacter sp. LA51
0.000526846	6	6	S	1761794	s_Marinobacter sp. es.042	9	-_root|-_cellular organisms|d_Bacteria|p_Pseudomonadota|c_Gammaproteobacteria|o_Pseudomonadales|f_Marinobacteraceae|g_Marinobacter|-_unclassified Marinobacter|s_Marinobacter sp. es.042
0.00105369	12	12	S	2917715	s_Marinobacter sp. M3C	9	-_root|-_cellular organisms|d_Bacteria|p_Pseudomonadota|c_Gammaproteobacteria|o_Pseudomonadales|f_Marinobacteraceae|g_Marinobacter|-_unclassified Marinobacter|s_Marinobacter sp. M3C
0.000263423	3	3	S	2886046	s_Marinobacter sp. AN1	9	-_root|-_cellular organisms|d_Bacteria|p_Pseudomonadota|c_Gammaproteobacteria|o_Pseudomonadales|f_Marinobacteraceae|g_Marinobacter|-_unclassified Marinobacter|s_Marinobacter sp. AN1
0.000439039	5	5	S	1420917	s_Marinobacter salarius	8	-_root|-_cellular organisms|d_Bacteria|p_Pseudomonadota|c_Gammaproteobacteria|o_Pseudomonadales|f_Marinobacteraceae|g_Marinobacter|s_Marinobacter salarius
0.000351231	4	4	S	1305740	s_Marinobacter nanhaiticus	8	-_root|-_cellular organisms|d_Bacteria|p_Pseudomonadota|c_Gammaproteobacteria|o_Pseudomonadales|f_Marinobacteraceae|g_Marinobacter|s_Marinobacter nanhaiticus
0.000526846	6	6	S	330734	s_Marinobacter psychrophilus	8	-_root|-_cellular organisms|d_Bacteria|p_Pseudomonadota|c_Gammaproteobacteria|o_Pseudomonadales|f_Marinobacteraceae|g_Marinobacter|s_Marinobacter psychrophilus
0.00105369	12	12	S	2570351	s_Marinobacter alexandrii	8	-_root|-_cellular organisms|d_Bacteria|p_Pseudomonadota|c_Gammaproteobacteria|o_Pseudomonadales|f_Marinobacteraceae|g_Marinobacter|s_Marinobacter alexandrii
0.000439039	5	5	S	1389223	s_Marinobacter shengliensis	8	-_root|-_cellular organisms|d_Bacteria|p_Pseudomonadota|c_Gammaproteobacteria|o_Pseudomonadales|f_Marinobacteraceae|g_Marinobacter|s_Marinobacter shengliensis
0.000439039	5	5	S	2743	s_Marinobacter nauticus	8	-_root|-_cellular organisms|d_Bacteria|p_Pseudomonadota|c_Gammaproteobacteria|o_Pseudomonadales|f_Marinobacteraceae|g_Marinobacter|s_Marinobacter nauticus
0.0011415	13	0	F	3085096	f_Ketobacteraceae	6	-_root|-_cellular organisms|d_Bacteria|p_Pseudomonadota|c_Gammaproteobacteria|o_Pseudomonadales|f_Ketobacteraceae
0.0011415	13	0	G	2025617	g_Ketobacter	7	-_root|-_cellular organisms|d_Bacteria|p_Pseudomonadota|c_Gammaproteobacteria|o_Pseudomonadales|f_Ketobacteraceae|g_Ketobacter
0.0011415	13	13	S	1917421	s_Ketobacter alkanivorans	8	-_root|-_cellular organisms|d_Bacteria|p_Pseudomonadota|c_Gammaproteobacteria|o_Pseudomonadales|f_Ketobacteraceae|g_Ketobacter|s_Ketobacter alkanivorans
0.317776	3619	0	O	135623	o_Vibrionales	5	-_root|-_cellular organisms|d_Bacteria|p_Pseudomonadota|c_Gammaproteobacteria|o_Vibrionales
0.317776	3619	0	F	641	f_Vibrionaceae	6	-_root|-_cellular organisms|d_Bacteria|p_Pseudomonadota|c_Gammaproteobacteria|o_Vibrionales|f_Vibrionaceae
0.266935	3040	0	G	662	g_Vibrio	7	-_root|-_cellular organisms|d_Bacteria|p_Pseudomonadota|c_Gammaproteobacteria|o_Vibrionales|f_Vibrionaceae|g_Vibrio
0.0815734	929	929	S	55601	s_Vibrio anguillarum	8	-_root|-_cellular organisms|d_Bacteria|p_Pseudomonadota|c_Gammaproteobacteria|o_Vibrionales|f_Vibrionaceae|g_Vibrio|s_Vibrio anguillarum
0.041094	468	0	-	717610	#NAME?	8	-_root|-_cellular organisms|d_Bacteria|p_Pseudomonadota|c_Gammaproteobacteria|o_Vibrionales|f_Vibrionaceae|g_Vibrio|-_Vibrio harveyi group
0.0111516	127	127	S	670	s_Vibrio parahaemolyticus	9	-_root|-_cellular organisms|d_Bacteria|p_Pseudomonadota|c_Gammaproteobacteria|o_Vibrionales|f_Vibrionaceae|g_Vibrio|-_Vibrio harveyi group|s_Vibrio parahaemolyticus
0.00676119	77	77	S	680	s_Vibrio campbellii	9	-_root|-_cellular organisms|d_Bacteria|p_Pseudomonadota|c_Gammaproteobacteria|o_Vibrionales|f_Vibrionaceae|g_Vibrio|-_Vibrio harveyi group|s_Vibrio campbellii
0.00948323	108	108	S	663	s_Vibrio alginolyticus	9	-_root|-_cellular organisms|d_Bacteria|p_Pseudomonadota|c_Gammaproteobacteria|o_Vibrionales|f_Vibrionaceae|g_Vibrio|-_Vibrio harveyi group|s_Vibrio alginolyticus
0.00491723	56	56	S	669	s_Vibrio harveyi	9	-_root|-_cellular organisms|d_Bacteria|p_Pseudomonadota|c_Gammaproteobacteria|o_Vibrionales|f_Vibrionaceae|g_Vibrio|-_Vibrio harveyi group|s_Vibrio harveyi
0.002283	26	26	S	696485	s_Vibrio owensii	9	-_root|-_cellular organisms|d_Bacteria|p_Pseudomonadota|c_Gammaproteobacteria|o_Vibrionales|f_Vibrionaceae|g_Vibrio|-_Vibrio harveyi group|s_Vibrio owensii
0.00175615	20	0	-	2315253	#NAME?	9	-_root|-_cellular organisms|d_Bacteria|p_Pseudomonadota|c_Gammaproteobacteria|o_Vibrionales|f_Vibrionaceae|g_Vibrio|-_Vibrio harveyi group|-_Vibrio diabolicus subgroup
0.00175615	20	20	S	50719	s_Vibrio diabolicus	10	-_root|-_cellular organisms|d_Bacteria|p_Pseudomonadota|c_Gammaproteobacteria|o_Vibrionales|f_Vibrionaceae|g_Vibrio|-_Vibrio harveyi group|-_Vibrio diabolicus subgroup|s_Vibrio diabolicus
0.00175615	20	20	S	691	s_Vibrio natriegens	9	-_root|-_cellular organisms|d_Bacteria|p_Pseudomonadota|c_Gammaproteobacteria|o_Vibrionales|f_Vibrionaceae|g_Vibrio|-_Vibrio harveyi group|s_Vibrio natriegens
0.000965885	11	11	S	512649	s_Vibrio azureus	9	-_root|-_cellular organisms|d_Bacteria|p_Pseudomonadota|c_Gammaproteobacteria|o_Vibrionales|f_Vibrionaceae|g_Vibrio|-_Vibrio harveyi group|s_Vibrio azureus
0.000878077	10	10	S	190895	s_Vibrio rotiferianus	9	-_root|-_cellular organisms|d_Bacteria|p_Pseudomonadota|c_Gammaproteobacteria|o_Vibrionales|f_Vibrionaceae|g_Vibrio|-_Vibrio harveyi group|s_Vibrio rotiferianus
0.000702462	8	8	S	766224	s_Vibrio jasicida	9	-_root|-_cellular organisms|d_Bacteria|p_Pseudomonadota|c_Gammaproteobacteria|o_Vibrionales|f_Vibrionaceae|g_Vibrio|-_Vibrio harveyi group|s_Vibrio jasicida
0.027396	312	0	-	2614977	#NAME?	8	-_root|-_cellular organisms|d_Bacteria|p_Pseudomonadota|c_Gammaproteobacteria|o_Vibrionales|f_Vibrionaceae|g_Vibrio|-_unclassified Vibrio
0.00324889	37	37	S	2589990	s_Vibrio sp. Scap24	9	-_root|-_cellular organisms|d_Bacteria|p_Pseudomonadota|c_Gammaproteobacteria|o_Vibrionales|f_Vibrionaceae|g_Vibrio|-_unclassified Vibrio|s_Vibrio sp. Scap24
0.00280985	32	32	S	2912315	s_Vibrio sp. DW001	9	-_root|-_cellular organisms|d_Bacteria|p_Pseudomonadota|c_Gammaproteobacteria|o_Vibrionales|f_Vibrionaceae|g_Vibrio|-_unclassified Vibrio|s_Vibrio sp. DW001
0.00272204	31	31	S	2908646	s_Vibrio sp. SS-MA-C1-2	9	-_root|-_cellular organisms|d_Bacteria|p_Pseudomonadota|c_Gammaproteobacteria|o_Vibrionales|f_Vibrionaceae|g_Vibrio|-_unclassified Vibrio|s_Vibrio sp. SS-MA-C1-2
0.00175615	20	20	S	2912314	s_Vibrio sp. JC009	9	-_root|-_cellular organisms|d_Bacteria|p_Pseudomonadota|c_Gammaproteobacteria|o_Vibrionales|f_Vibrionaceae|g_Vibrio|-_unclassified Vibrio|s_Vibrio sp. JC009
0.00131712	15	15	S	2785746	s_Vibrio sp. VB16	9	-_root|-_cellular organisms|d_Bacteria|p_Pseudomonadota|c_Gammaproteobacteria|o_Vibrionales|f_Vibrionaceae|g_Vibrio|-_unclassified Vibrio|s_Vibrio sp. VB16
0.00122931	14	14	S	3042300	s_Vibrio sp. YMD68	9	-_root|-_cellular organisms|d_Bacteria|p_Pseudomonadota|c_Gammaproteobacteria|o_Vibrionales|f_Vibrionaceae|g_Vibrio|-_unclassified Vibrio|s_Vibrio sp. YMD68
0.00122931	14	14	S	2993714	s_Vibrio sp. gvc	9	-_root|-_cellular organisms|d_Bacteria|p_Pseudomonadota|c_Gammaproteobacteria|o_Vibrionales|f_Vibrionaceae|g_Vibrio|-_unclassified Vibrio|s_Vibrio sp. gvc
0.00105369	12	12	S	3234954	s_Vibrio sp. NTOU-M3	9	-_root|-_cellular organisms|d_Bacteria|p_Pseudomonadota|c_Gammaproteobacteria|o_Vibrionales|f_Vibrionaceae|g_Vibrio|-_unclassified Vibrio|s_Vibrio sp. NTOU-M3
0.000878077	10	10	S	2587865	s_Vibrio sp. THAF190c	9	-_root|-_cellular organisms|d_Bacteria|p_Pseudomonadota|c_Gammaproteobacteria|o_Vibrionales|f_Vibrionaceae|g_Vibrio|-_unclassified Vibrio|s_Vibrio sp. THAF190c
0.0011415	13	13	S	2751176	s_Vibrio sp. B1ASS3	9	-_root|-_cellular organisms|d_Bacteria|p_Pseudomonadota|c_Gammaproteobacteria|o_Vibrionales|f_Vibrionaceae|g_Vibrio|-_unclassified Vibrio|s_Vibrio sp. B1ASS3
0.000702462	8	8	S	3232307	s_Vibrio sp. HB236076	9	-_root|-_cellular organisms|d_Bacteria|p_Pseudomonadota|c_Gammaproteobacteria|o_Vibrionales|f_Vibrionaceae|g_Vibrio|-_unclassified Vibrio|s_Vibrio sp. HB236076
0.000702462	8	8	S	3021011	s_Vibrio sp. SCSIO 43137	9	-_root|-_cellular organisms|d_Bacteria|p_Pseudomonadota|c_Gammaproteobacteria|o_Vibrionales|f_Vibrionaceae|g_Vibrio|-_unclassified Vibrio|s_Vibrio sp. SCSIO 43137
0.000702462	8	8	S	3016528	s_Vibrio sp. CB1-14	9	-_root|-_cellular organisms|d_Bacteria|p_Pseudomonadota|c_Gammaproteobacteria|o_Vibrionales|f_Vibrionaceae|g_Vibrio|-_unclassified Vibrio|s_Vibrio sp. CB1-14
0.000790269	9	9	S	2751179	s_Vibrio sp. B1REV9	9	-_root|-_cellular organisms|d_Bacteria|p_Pseudomonadota|c_Gammaproteobacteria|o_Vibrionales|f_Vibrionaceae|g_Vibrio|-_unclassified Vibrio|s_Vibrio sp. B1REV9
0.000614654	7	7	S	2751178	s_Vibrio sp. B1FLJ16	9	-_root|-_cellular organisms|d_Bacteria|p_Pseudomonadota|c_Gammaproteobacteria|o_Vibrionales|f_Vibrionaceae|g_Vibrio|-_unclassified Vibrio|s_Vibrio sp. B1FLJ16
0.000702462	8	8	S	2779363	s_Vibrio sp. SCSIO 43132	9	-_root|-_cellular organisms|d_Bacteria|p_Pseudomonadota|c_Gammaproteobacteria|o_Vibrionales|f_Vibrionaceae|g_Vibrio|-_unclassified Vibrio|s_Vibrio sp. SCSIO 43132
0.000614654	7	7	S	391586	s_Vibrio sp. 16	9	-_root|-_cellular organisms|d_Bacteria|p_Pseudomonadota|c_Gammaproteobacteria|o_Vibrionales|f_Vibrionaceae|g_Vibrio|-_unclassified Vibrio|s_Vibrio sp. 16
0.000790269	9	9	S	2817385	s_Vibrio sp. ABG19	9	-_root|-_cellular organisms|d_Bacteria|p_Pseudomonadota|c_Gammaproteobacteria|o_Vibrionales|f_Vibrionaceae|g_Vibrio|-_unclassified Vibrio|s_Vibrio sp. ABG19
0.000702462	8	8	S	2785123	s_Vibrio sp. ED002	9	-_root|-_cellular organisms|d_Bacteria|p_Pseudomonadota|c_Gammaproteobacteria|o_Vibrionales|f_Vibrionaceae|g_Vibrio|-_unclassified Vibrio|s_Vibrio sp. ED002
0.000526846	6	6	S	3035453	s_Vibrio sp. FE10	9	-_root|-_cellular organisms|d_Bacteria|p_Pseudomonadota|c_Gammaproteobacteria|o_Vibrionales|f_Vibrionaceae|g_Vibrio|-_unclassified Vibrio|s_Vibrio sp. FE10
0.000439039	5	5	S	2819100	s_Vibrio sp. SCSIO 43140	9	-_root|-_cellular organisms|d_Bacteria|p_Pseudomonadota|c_Gammaproteobacteria|o_Vibrionales|f_Vibrionaceae|g_Vibrio|-_unclassified Vibrio|s_Vibrio sp. SCSIO 43140
0.000351231	4	4	S	2714948	s_Vibrio sp. HDW18	9	-_root|-_cellular organisms|d_Bacteria|p_Pseudomonadota|c_Gammaproteobacteria|o_Vibrionales|f_Vibrionaceae|g_Vibrio|-_unclassified Vibrio|s_Vibrio sp. HDW18
0.000526846	6	6	S	2163016	s_Vibrio sp. dhg	9	-_root|-_cellular organisms|d_Bacteria|p_Pseudomonadota|c_Gammaproteobacteria|o_Vibrionales|f_Vibrionaceae|g_Vibrio|-_unclassified Vibrio|s_Vibrio sp. dhg
0.000263423	3	3	S	2785124	s_Vibrio sp. ED004	9	-_root|-_cellular organisms|d_Bacteria|p_Pseudomonadota|c_Gammaproteobacteria|o_Vibrionales|f_Vibrionaceae|g_Vibrio|-_unclassified Vibrio|s_Vibrio sp. ED004
0.000351231	4	4	S	2802577	s_Vibrio sp. SCSIO 43133	9	-_root|-_cellular organisms|d_Bacteria|p_Pseudomonadota|c_Gammaproteobacteria|o_Vibrionales|f_Vibrionaceae|g_Vibrio|-_unclassified Vibrio|s_Vibrio sp. SCSIO 43133
0.000263423	3	3	S	2819101	s_Vibrio sp. SCSIO 43136	9	-_root|-_cellular organisms|d_Bacteria|p_Pseudomonadota|c_Gammaproteobacteria|o_Vibrionales|f_Vibrionaceae|g_Vibrio|-_unclassified Vibrio|s_Vibrio sp. SCSIO 43136
0.00588312	67	67	S	672	s_Vibrio vulnificus	8	-_root|-_cellular organisms|d_Bacteria|p_Pseudomonadota|c_Gammaproteobacteria|o_Vibrionales|f_Vibrionaceae|g_Vibrio|s_Vibrio vulnificus
0.00693681	79	79	S	666	s_Vibrio cholerae	8	-_root|-_cellular organisms|d_Bacteria|p_Pseudomonadota|c_Gammaproteobacteria|o_Vibrionales|f_Vibrionaceae|g_Vibrio|s_Vibrio cholerae
0.00368792	42	42	S	184755	s_Vibrio ruber	8	-_root|-_cellular organisms|d_Bacteria|p_Pseudomonadota|c_Gammaproteobacteria|o_Vibrionales|f_Vibrionaceae|g_Vibrio|s_Vibrio ruber
0.00351231	40	40	S	1381081	s_Vibrio panuliri	8	-_root|-_cellular organisms|d_Bacteria|p_Pseudomonadota|c_Gammaproteobacteria|o_Vibrionales|f_Vibrionaceae|g_Vibrio|s_Vibrio panuliri
0.0034245	39	39	S	28172	s_Vibrio metschnikovii	8	-_root|-_cellular organisms|d_Bacteria|p_Pseudomonadota|c_Gammaproteobacteria|o_Vibrionales|f_Vibrionaceae|g_Vibrio|s_Vibrio metschnikovii
0.00412696	47	47	S	676	s_Vibrio fluvialis	8	-_root|-_cellular organisms|d_Bacteria|p_Pseudomonadota|c_Gammaproteobacteria|o_Vibrionales|f_Vibrionaceae|g_Vibrio|s_Vibrio fluvialis
0.00333669	38	0	-	1891919	#NAME?	8	-_root|-_cellular organisms|d_Bacteria|p_Pseudomonadota|c_Gammaproteobacteria|o_Vibrionales|f_Vibrionaceae|g_Vibrio|-_Vibrio oreintalis group
0.00166835	19	19	S	29498	s_Vibrio tubiashii	9	-_root|-_cellular organisms|d_Bacteria|p_Pseudomonadota|c_Gammaproteobacteria|o_Vibrionales|f_Vibrionaceae|g_Vibrio|-_Vibrio oreintalis group|s_Vibrio tubiashii
0.000790269	9	9	S	379097	s_Vibrio sinaloensis	9	-_root|-_cellular organisms|d_Bacteria|p_Pseudomonadota|c_Gammaproteobacteria|o_Vibrionales|f_Vibrionaceae|g_Vibrio|-_Vibrio oreintalis group|s_Vibrio sinaloensis
0.000790269	9	9	S	300876	s_Vibrio europaeus	9	-_root|-_cellular organisms|d_Bacteria|p_Pseudomonadota|c_Gammaproteobacteria|o_Vibrionales|f_Vibrionaceae|g_Vibrio|-_Vibrio oreintalis group|s_Vibrio europaeus
0.00289765	33	33	S	92172	s_Vibrio aerogenes	8	-_root|-_cellular organisms|d_Bacteria|p_Pseudomonadota|c_Gammaproteobacteria|o_Vibrionales|f_Vibrionaceae|g_Vibrio|s_Vibrio aerogenes
0.00289765	33	33	S	2572923	s_Vibrio taketomensis	8	-_root|-_cellular organisms|d_Bacteria|p_Pseudomonadota|c_Gammaproteobacteria|o_Vibrionales|f_Vibrionaceae|g_Vibrio|s_Vibrio taketomensis
0.00254642	29	29	S	29494	s_Vibrio furnissii	8	-_root|-_cellular organisms|d_Bacteria|p_Pseudomonadota|c_Gammaproteobacteria|o_Vibrionales|f_Vibrionaceae|g_Vibrio|s_Vibrio furnissii
0.00272204	31	31	S	190893	s_Vibrio coralliilyticus	8	-_root|-_cellular organisms|d_Bacteria|p_Pseudomonadota|c_Gammaproteobacteria|o_Vibrionales|f_Vibrionaceae|g_Vibrio|s_Vibrio coralliilyticus
0.00237081	27	27	S	435912	s_Vibrio porteresiae	8	-_root|-_cellular organisms|d_Bacteria|p_Pseudomonadota|c_Gammaproteobacteria|o_Vibrionales|f_Vibrionaceae|g_Vibrio|s_Vibrio porteresiae
0.00210739	24	24	S	474394	s_Vibrio mangrovi	8	-_root|-_cellular organisms|d_Bacteria|p_Pseudomonadota|c_Gammaproteobacteria|o_Vibrionales|f_Vibrionaceae|g_Vibrio|s_Vibrio mangrovi
0.00245862	28	28	S	47951	s_Vibrio cyclitrophicus	8	-_root|-_cellular organisms|d_Bacteria|p_Pseudomonadota|c_Gammaproteobacteria|o_Vibrionales|f_Vibrionaceae|g_Vibrio|s_Vibrio cyclitrophicus
0.00193177	22	22	S	1481923	s_Vibrio astriarenae	8	-_root|-_cellular organisms|d_Bacteria|p_Pseudomonadota|c_Gammaproteobacteria|o_Vibrionales|f_Vibrionaceae|g_Vibrio|s_Vibrio astriarenae
0.00184396	21	21	S	1435069	s_Vibrio tritonius	8	-_root|-_cellular organisms|d_Bacteria|p_Pseudomonadota|c_Gammaproteobacteria|o_Vibrionales|f_Vibrionaceae|g_Vibrio|s_Vibrio tritonius
0.00184396	21	21	S	170673	s_Vibrio kanaloae	8	-_root|-_cellular organisms|d_Bacteria|p_Pseudomonadota|c_Gammaproteobacteria|o_Vibrionales|f_Vibrionaceae|g_Vibrio|s_Vibrio kanaloae
0.00166835	19	19	S	170679	s_Vibrio chagasii	8	-_root|-_cellular organisms|d_Bacteria|p_Pseudomonadota|c_Gammaproteobacteria|o_Vibrionales|f_Vibrionaceae|g_Vibrio|s_Vibrio chagasii
0.00158054	18	0	-	87806	#NAME?	8	-_root|-_cellular organisms|d_Bacteria|p_Pseudomonadota|c_Gammaproteobacteria|o_Vibrionales|f_Vibrionaceae|g_Vibrio|-_environmental samples
0.00158054	18	18	S	114054	s_uncultured Vibrio sp.	9	-_root|-_cellular organisms|d_Bacteria|p_Pseudomonadota|c_Gammaproteobacteria|o_Vibrionales|f_Vibrionaceae|g_Vibrio|-_environmental samples|s_uncultured Vibrio sp.
0.00158054	18	18	S	28171	s_Vibrio aestuarianus	8	-_root|-_cellular organisms|d_Bacteria|p_Pseudomonadota|c_Gammaproteobacteria|o_Vibrionales|f_Vibrionaceae|g_Vibrio|s_Vibrio aestuarianus
0.00175615	20	20	S	246167	s_Vibrio crassostreae	8	-_root|-_cellular organisms|d_Bacteria|p_Pseudomonadota|c_Gammaproteobacteria|o_Vibrionales|f_Vibrionaceae|g_Vibrio|s_Vibrio crassostreae
0.00158054	18	18	S	29495	s_Vibrio navarrensis	8	-_root|-_cellular organisms|d_Bacteria|p_Pseudomonadota|c_Gammaproteobacteria|o_Vibrionales|f_Vibrionaceae|g_Vibrio|s_Vibrio navarrensis
0.00149273	17	17	S	2587862	s_Vibrio aquimaris	8	-_root|-_cellular organisms|d_Bacteria|p_Pseudomonadota|c_Gammaproteobacteria|o_Vibrionales|f_Vibrionaceae|g_Vibrio|s_Vibrio aquimaris
0.00149273	17	17	S	446374	s_Vibrio artabrorum	8	-_root|-_cellular organisms|d_Bacteria|p_Pseudomonadota|c_Gammaproteobacteria|o_Vibrionales|f_Vibrionaceae|g_Vibrio|s_Vibrio artabrorum
0.00149273	17	17	S	2100116	s_Vibrio echinoideorum	8	-_root|-_cellular organisms|d_Bacteria|p_Pseudomonadota|c_Gammaproteobacteria|o_Vibrionales|f_Vibrionaceae|g_Vibrio|s_Vibrio echinoideorum
0.00140492	16	16	S	1891186	s_Vibrio aphrogenes	8	-_root|-_cellular organisms|d_Bacteria|p_Pseudomonadota|c_Gammaproteobacteria|o_Vibrionales|f_Vibrionaceae|g_Vibrio|s_Vibrio aphrogenes
0.00140492	16	16	S	674	s_Vibrio mimicus	8	-_root|-_cellular organisms|d_Bacteria|p_Pseudomonadota|c_Gammaproteobacteria|o_Vibrionales|f_Vibrionaceae|g_Vibrio|s_Vibrio mimicus
0.00140492	16	16	S	2479546	s_Vibrio zhugei	8	-_root|-_cellular organisms|d_Bacteria|p_Pseudomonadota|c_Gammaproteobacteria|o_Vibrionales|f_Vibrionaceae|g_Vibrio|s_Vibrio zhugei
0.00158054	18	18	S	689	s_Vibrio mediterranei	8	-_root|-_cellular organisms|d_Bacteria|p_Pseudomonadota|c_Gammaproteobacteria|o_Vibrionales|f_Vibrionaceae|g_Vibrio|s_Vibrio mediterranei
0.00131712	15	15	S	1117707	s_Vibrio quintilis	8	-_root|-_cellular organisms|d_Bacteria|p_Pseudomonadota|c_Gammaproteobacteria|o_Vibrionales|f_Vibrionaceae|g_Vibrio|s_Vibrio quintilis
0.00131712	15	15	S	687	s_Vibrio gazogenes	8	-_root|-_cellular organisms|d_Bacteria|p_Pseudomonadota|c_Gammaproteobacteria|o_Vibrionales|f_Vibrionaceae|g_Vibrio|s_Vibrio gazogenes
0.00158054	18	18	S	29497	s_Vibrio splendidus	8	-_root|-_cellular organisms|d_Bacteria|p_Pseudomonadota|c_Gammaproteobacteria|o_Vibrionales|f_Vibrionaceae|g_Vibrio|s_Vibrio splendidus
0.00140492	16	16	S	1481663	s_Vibrio metoecus	8	-_root|-_cellular organisms|d_Bacteria|p_Pseudomonadota|c_Gammaproteobacteria|o_Vibrionales|f_Vibrionaceae|g_Vibrio|s_Vibrio metoecus
0.00140492	16	16	S	2777577	s_Vibrio bathopelagicus	8	-_root|-_cellular organisms|d_Bacteria|p_Pseudomonadota|c_Gammaproteobacteria|o_Vibrionales|f_Vibrionaceae|g_Vibrio|s_Vibrio bathopelagicus
0.00131712	15	15	S	1918945	s_Vibrio spartinae	8	-_root|-_cellular organisms|d_Bacteria|p_Pseudomonadota|c_Gammaproteobacteria|o_Vibrionales|f_Vibrionaceae|g_Vibrio|s_Vibrio spartinae
0.00122931	14	14	S	1824638	s_Vibrio japonicus	8	-_root|-_cellular organisms|d_Bacteria|p_Pseudomonadota|c_Gammaproteobacteria|o_Vibrionales|f_Vibrionaceae|g_Vibrio|s_Vibrio japonicus
0.00122931	14	14	S	1918946	s_Vibrio palustris	8	-_root|-_cellular organisms|d_Bacteria|p_Pseudomonadota|c_Gammaproteobacteria|o_Vibrionales|f_Vibrionaceae|g_Vibrio|s_Vibrio palustris
0.0011415	13	13	S	413403	s_Vibrio rarus	8	-_root|-_cellular organisms|d_Bacteria|p_Pseudomonadota|c_Gammaproteobacteria|o_Vibrionales|f_Vibrionaceae|g_Vibrio|s_Vibrio rarus
0.0011415	13	13	S	76258	s_Vibrio rumoiensis	8	-_root|-_cellular organisms|d_Bacteria|p_Pseudomonadota|c_Gammaproteobacteria|o_Vibrionales|f_Vibrionaceae|g_Vibrio|s_Vibrio rumoiensis
0.0011415	13	13	S	212667	s_Vibrio fortis	8	-_root|-_cellular organisms|d_Bacteria|p_Pseudomonadota|c_Gammaproteobacteria|o_Vibrionales|f_Vibrionaceae|g_Vibrio|s_Vibrio fortis
0.0011415	13	13	S	2711221	s_Vibrio ziniensis	8	-_root|-_cellular organisms|d_Bacteria|p_Pseudomonadota|c_Gammaproteobacteria|o_Vibrionales|f_Vibrionaceae|g_Vibrio|s_Vibrio ziniensis
0.0011415	13	13	S	1481914	s_Vibrio ishigakensis	8	-_root|-_cellular organisms|d_Bacteria|p_Pseudomonadota|c_Gammaproteobacteria|o_Vibrionales|f_Vibrionaceae|g_Vibrio|s_Vibrio ishigakensis
0.00131712	15	15	S	693153	s_Vibrio atlanticus	8	-_root|-_cellular organisms|d_Bacteria|p_Pseudomonadota|c_Gammaproteobacteria|o_Vibrionales|f_Vibrionaceae|g_Vibrio|s_Vibrio atlanticus
0.0011415	13	13	S	673372	s_Vibrio casei	8	-_root|-_cellular organisms|d_Bacteria|p_Pseudomonadota|c_Gammaproteobacteria|o_Vibrionales|f_Vibrionaceae|g_Vibrio|s_Vibrio casei
0.00105369	12	12	S	2662262	s_Vibrio algicola	8	-_root|-_cellular organisms|d_Bacteria|p_Pseudomonadota|c_Gammaproteobacteria|o_Vibrionales|f_Vibrionaceae|g_Vibrio|s_Vibrio algicola
0.00105369	12	12	S	52443	s_Vibrio tapetis	8	-_root|-_cellular organisms|d_Bacteria|p_Pseudomonadota|c_Gammaproteobacteria|o_Vibrionales|f_Vibrionaceae|g_Vibrio|s_Vibrio tapetis
0.00105369	12	12	S	28173	s_Vibrio nigripulchritudo	8	-_root|-_cellular organisms|d_Bacteria|p_Pseudomonadota|c_Gammaproteobacteria|o_Vibrionales|f_Vibrionaceae|g_Vibrio|s_Vibrio nigripulchritudo
0.000965885	11	11	S	278860	s_Vibrio neonatus	8	-_root|-_cellular organisms|d_Bacteria|p_Pseudomonadota|c_Gammaproteobacteria|o_Vibrionales|f_Vibrionaceae|g_Vibrio|s_Vibrio neonatus
0.000965885	11	11	S	265668	s_Vibrio ponticus	8	-_root|-_cellular organisms|d_Bacteria|p_Pseudomonadota|c_Gammaproteobacteria|o_Vibrionales|f_Vibrionaceae|g_Vibrio|s_Vibrio ponticus
0.000965885	11	11	S	1328770	s_Vibrio cortegadensis	8	-_root|-_cellular organisms|d_Bacteria|p_Pseudomonadota|c_Gammaproteobacteria|o_Vibrionales|f_Vibrionaceae|g_Vibrio|s_Vibrio cortegadensis
0.000965885	11	11	S	413402	s_Vibrio inusitatus	8	-_root|-_cellular organisms|d_Bacteria|p_Pseudomonadota|c_Gammaproteobacteria|o_Vibrionales|f_Vibrionaceae|g_Vibrio|s_Vibrio inusitatus
0.000965885	11	11	S	104609	s_Vibrio penaeicida	8	-_root|-_cellular organisms|d_Bacteria|p_Pseudomonadota|c_Gammaproteobacteria|o_Vibrionales|f_Vibrionaceae|g_Vibrio|s_Vibrio penaeicida
0.00105369	12	12	S	136468	s_Vibrio lentus	8	-_root|-_cellular organisms|d_Bacteria|p_Pseudomonadota|c_Gammaproteobacteria|o_Vibrionales|f_Vibrionaceae|g_Vibrio|s_Vibrio lentus
0.000878077	10	10	S	398736	s_Vibrio rhizosphaerae	8	-_root|-_cellular organisms|d_Bacteria|p_Pseudomonadota|c_Gammaproteobacteria|o_Vibrionales|f_Vibrionaceae|g_Vibrio|s_Vibrio rhizosphaerae
0.000878077	10	10	S	62763	s_Vibrio pectenicida	8	-_root|-_cellular organisms|d_Bacteria|p_Pseudomonadota|c_Gammaproteobacteria|o_Vibrionales|f_Vibrionaceae|g_Vibrio|s_Vibrio pectenicida
0.000965885	11	11	S	1074311	s_Vibrio alfacsensis	8	-_root|-_cellular organisms|d_Bacteria|p_Pseudomonadota|c_Gammaproteobacteria|o_Vibrionales|f_Vibrionaceae|g_Vibrio|s_Vibrio alfacsensis
0.000790269	9	9	S	552386	s_Vibrio gallaecicus	8	-_root|-_cellular organisms|d_Bacteria|p_Pseudomonadota|c_Gammaproteobacteria|o_Vibrionales|f_Vibrionaceae|g_Vibrio|s_Vibrio gallaecicus
0.000702462	8	8	S	675	s_Vibrio cincinnatiensis	8	-_root|-_cellular organisms|d_Bacteria|p_Pseudomonadota|c_Gammaproteobacteria|o_Vibrionales|f_Vibrionaceae|g_Vibrio|s_Vibrio cincinnatiensis
0.000702462	8	8	S	664643	s_Vibrio plantisponsor	8	-_root|-_cellular organisms|d_Bacteria|p_Pseudomonadota|c_Gammaproteobacteria|o_Vibrionales|f_Vibrionaceae|g_Vibrio|s_Vibrio plantisponsor
0.000702462	8	8	S	45658	s_Vibrio scophthalmi	8	-_root|-_cellular organisms|d_Bacteria|p_Pseudomonadota|c_Gammaproteobacteria|o_Vibrionales|f_Vibrionaceae|g_Vibrio|s_Vibrio scophthalmi
0.000702462	8	8	S	28169	s_Vibrio pelagius	8	-_root|-_cellular organisms|d_Bacteria|p_Pseudomonadota|c_Gammaproteobacteria|o_Vibrionales|f_Vibrionaceae|g_Vibrio|s_Vibrio pelagius
0.000702462	8	8	S	990268	s_Vibrio maritimus	8	-_root|-_cellular organisms|d_Bacteria|p_Pseudomonadota|c_Gammaproteobacteria|o_Vibrionales|f_Vibrionaceae|g_Vibrio|s_Vibrio maritimus
0.000702462	8	8	S	413401	s_Vibrio comitans	8	-_root|-_cellular organisms|d_Bacteria|p_Pseudomonadota|c_Gammaproteobacteria|o_Vibrionales|f_Vibrionaceae|g_Vibrio|s_Vibrio comitans
0.000702462	8	8	S	2025808	s_Vibrio qinghaiensis	8	-_root|-_cellular organisms|d_Bacteria|p_Pseudomonadota|c_Gammaproteobacteria|o_Vibrionales|f_Vibrionaceae|g_Vibrio|s_Vibrio qinghaiensis
0.000614654	7	7	S	296199	s_Vibrio gigantis	8	-_root|-_cellular organisms|d_Bacteria|p_Pseudomonadota|c_Gammaproteobacteria|o_Vibrionales|f_Vibrionaceae|g_Vibrio|s_Vibrio gigantis
0.000614654	7	7	S	2014742	s_Vibrio tarriae	8	-_root|-_cellular organisms|d_Bacteria|p_Pseudomonadota|c_Gammaproteobacteria|o_Vibrionales|f_Vibrionaceae|g_Vibrio|s_Vibrio tarriae
0.000526846	6	6	S	553239	s_Vibrio breoganii	8	-_root|-_cellular organisms|d_Bacteria|p_Pseudomonadota|c_Gammaproteobacteria|o_Vibrionales|f_Vibrionaceae|g_Vibrio|s_Vibrio breoganii
0.000439039	5	5	S	685	s_Vibrio diazotrophicus	8	-_root|-_cellular organisms|d_Bacteria|p_Pseudomonadota|c_Gammaproteobacteria|o_Vibrionales|f_Vibrionaceae|g_Vibrio|s_Vibrio diazotrophicus
0.000439039	5	5	S	198832	s_Vibrio pomeroyi	8	-_root|-_cellular organisms|d_Bacteria|p_Pseudomonadota|c_Gammaproteobacteria|o_Vibrionales|f_Vibrionaceae|g_Vibrio|s_Vibrio pomeroyi
0.000439039	5	5	S	2077090	s_Vibrio gangliei	8	-_root|-_cellular organisms|d_Bacteria|p_Pseudomonadota|c_Gammaproteobacteria|o_Vibrionales|f_Vibrionaceae|g_Vibrio|s_Vibrio gangliei
0.000439039	5	5	S	3034029	s_Vibrio syngnathi	8	-_root|-_cellular organisms|d_Bacteria|p_Pseudomonadota|c_Gammaproteobacteria|o_Vibrionales|f_Vibrionaceae|g_Vibrio|s_Vibrio syngnathi
0.000526846	6	6	S	650003	s_Vibrio paracholerae	8	-_root|-_cellular organisms|d_Bacteria|p_Pseudomonadota|c_Gammaproteobacteria|o_Vibrionales|f_Vibrionaceae|g_Vibrio|s_Vibrio paracholerae
0.000351231	4	4	S	1516159	s_Vibrio coralliirubri	8	-_root|-_cellular organisms|d_Bacteria|p_Pseudomonadota|c_Gammaproteobacteria|o_Vibrionales|f_Vibrionaceae|g_Vibrio|s_Vibrio coralliirubri
0.000351231	4	4	S	212663	s_Vibrio tasmaniensis	8	-_root|-_cellular organisms|d_Bacteria|p_Pseudomonadota|c_Gammaproteobacteria|o_Vibrionales|f_Vibrionaceae|g_Vibrio|s_Vibrio tasmaniensis
0.000263423	3	3	S	1534743	s_Vibrio hyugaensis	8	-_root|-_cellular organisms|d_Bacteria|p_Pseudomonadota|c_Gammaproteobacteria|o_Vibrionales|f_Vibrionaceae|g_Vibrio|s_Vibrio hyugaensis
0.000263423	3	3	S	190897	s_Vibrio gallicus	8	-_root|-_cellular organisms|d_Bacteria|p_Pseudomonadota|c_Gammaproteobacteria|o_Vibrionales|f_Vibrionaceae|g_Vibrio|s_Vibrio gallicus
0.0286253	326	0	G	657	g_Photobacterium	7	-_root|-_cellular organisms|d_Bacteria|p_Pseudomonadota|c_Gammaproteobacteria|o_Vibrionales|f_Vibrionaceae|g_Photobacterium
0.00772708	88	88	S	38293	s_Photobacterium damselae	8	-_root|-_cellular organisms|d_Bacteria|p_Pseudomonadota|c_Gammaproteobacteria|o_Vibrionales|f_Vibrionaceae|g_Photobacterium|s_Photobacterium damselae
0.00614654	70	70	S	553611	s_Photobacterium leiognathi	8	-_root|-_cellular organisms|d_Bacteria|p_Pseudomonadota|c_Gammaproteobacteria|o_Vibrionales|f_Vibrionaceae|g_Photobacterium|s_Photobacterium leiognathi
0.00500504	57	0	-	2628852	#NAME?	8	-_root|-_cellular organisms|d_Bacteria|p_Pseudomonadota|c_Gammaproteobacteria|o_Vibrionales|f_Vibrionaceae|g_Photobacterium|-_unclassified Photobacterium
0.00149273	17	17	S	3027472	s_Photobacterium sp. DA100	9	-_root|-_cellular organisms|d_Bacteria|p_Pseudomonadota|c_Gammaproteobacteria|o_Vibrionales|f_Vibrionaceae|g_Photobacterium|-_unclassified Photobacterium|s_Photobacterium sp. DA100
0.000965885	11	11	S	2829502	s_Photobacterium sp. GJ3	9	-_root|-_cellular organisms|d_Bacteria|p_Pseudomonadota|c_Gammaproteobacteria|o_Vibrionales|f_Vibrionaceae|g_Photobacterium|-_unclassified Photobacterium|s_Photobacterium sp. GJ3
0.000790269	9	9	S	2899122	s_Photobacterium sp. TY1-4	9	-_root|-_cellular organisms|d_Bacteria|p_Pseudomonadota|c_Gammaproteobacteria|o_Vibrionales|f_Vibrionaceae|g_Photobacterium|-_unclassified Photobacterium|s_Photobacterium sp. TY1-4
0.000526846	6	6	S	2912855	s_Photobacterium sp. CCB-ST2H9	9	-_root|-_cellular organisms|d_Bacteria|p_Pseudomonadota|c_Gammaproteobacteria|o_Vibrionales|f_Vibrionaceae|g_Photobacterium|-_unclassified Photobacterium|s_Photobacterium sp. CCB-ST2H9
0.000526846	6	6	S	2907534	s_Photobacterium sp. TLY01	9	-_root|-_cellular organisms|d_Bacteria|p_Pseudomonadota|c_Gammaproteobacteria|o_Vibrionales|f_Vibrionaceae|g_Photobacterium|-_unclassified Photobacterium|s_Photobacterium sp. TLY01
0.000702462	8	8	S	3020715	s_Photobacterium sp. GSS17	9	-_root|-_cellular organisms|d_Bacteria|p_Pseudomonadota|c_Gammaproteobacteria|o_Vibrionales|f_Vibrionaceae|g_Photobacterium|-_unclassified Photobacterium|s_Photobacterium sp. GSS17
0.00395135	45	45	S	1935446	s_Photobacterium toruni	8	-_root|-_cellular organisms|d_Bacteria|p_Pseudomonadota|c_Gammaproteobacteria|o_Vibrionales|f_Vibrionaceae|g_Photobacterium|s_Photobacterium toruni
0.00131712	15	15	S	74109	s_Photobacterium profundum	8	-_root|-_cellular organisms|d_Bacteria|p_Pseudomonadota|c_Gammaproteobacteria|o_Vibrionales|f_Vibrionaceae|g_Photobacterium|s_Photobacterium profundum
0.00122931	14	14	S	659	s_Photobacterium phosphoreum	8	-_root|-_cellular organisms|d_Bacteria|p_Pseudomonadota|c_Gammaproteobacteria|o_Vibrionales|f_Vibrionaceae|g_Photobacterium|s_Photobacterium phosphoreum
0.00105369	12	12	S	875932	s_Photobacterium sanguinicancri	8	-_root|-_cellular organisms|d_Bacteria|p_Pseudomonadota|c_Gammaproteobacteria|o_Vibrionales|f_Vibrionaceae|g_Photobacterium|s_Photobacterium sanguinicancri
0.000614654	7	7	S	680026	s_Photobacterium swingsii	8	-_root|-_cellular organisms|d_Bacteria|p_Pseudomonadota|c_Gammaproteobacteria|o_Vibrionales|f_Vibrionaceae|g_Photobacterium|s_Photobacterium swingsii
0.000965885	11	11	S	320778	s_Photobacterium ganghwense	8	-_root|-_cellular organisms|d_Bacteria|p_Pseudomonadota|c_Gammaproteobacteria|o_Vibrionales|f_Vibrionaceae|g_Photobacterium|s_Photobacterium ganghwense
0.000263423	3	3	S	865757	s_Photobacterium atrarenae	8	-_root|-_cellular organisms|d_Bacteria|p_Pseudomonadota|c_Gammaproteobacteria|o_Vibrionales|f_Vibrionaceae|g_Photobacterium|s_Photobacterium atrarenae
0.00790269	90	0	G	511678	g_Aliivibrio	7	-_root|-_cellular organisms|d_Bacteria|p_Pseudomonadota|c_Gammaproteobacteria|o_Vibrionales|f_Vibrionaceae|g_Aliivibrio
0.00561969	64	64	S	668	s_Aliivibrio fischeri	8	-_root|-_cellular organisms|d_Bacteria|p_Pseudomonadota|c_Gammaproteobacteria|o_Vibrionales|f_Vibrionaceae|g_Aliivibrio|s_Aliivibrio fischeri
0.002283	26	26	S	40269	s_Aliivibrio salmonicida	8	-_root|-_cellular organisms|d_Bacteria|p_Pseudomonadota|c_Gammaproteobacteria|o_Vibrionales|f_Vibrionaceae|g_Aliivibrio|s_Aliivibrio salmonicida
0.00640996	73	0	G	2042066	g_Paraphotobacterium	7	-_root|-_cellular organisms|d_Bacteria|p_Pseudomonadota|c_Gammaproteobacteria|o_Vibrionales|f_Vibrionaceae|g_Paraphotobacterium
0.00640996	73	73	S	1755811	s_Paraphotobacterium marinum	8	-_root|-_cellular organisms|d_Bacteria|p_Pseudomonadota|c_Gammaproteobacteria|o_Vibrionales|f_Vibrionaceae|g_Paraphotobacterium|s_Paraphotobacterium marinum
0.00403916	46	0	G	246861	g_Grimontia	7	-_root|-_cellular organisms|d_Bacteria|p_Pseudomonadota|c_Gammaproteobacteria|o_Vibrionales|f_Vibrionaceae|g_Grimontia
0.00166835	19	0	-	2644349	#NAME?	8	-_root|-_cellular organisms|d_Bacteria|p_Pseudomonadota|c_Gammaproteobacteria|o_Vibrionales|f_Vibrionaceae|g_Grimontia|-_unclassified Grimontia
0.00166835	19	19	S	3111011	s_Grimontia sp. NTOU-MAR1	9	-_root|-_cellular organisms|d_Bacteria|p_Pseudomonadota|c_Gammaproteobacteria|o_Vibrionales|f_Vibrionaceae|g_Grimontia|-_unclassified Grimontia|s_Grimontia sp. NTOU-MAR1
0.00131712	15	15	S	2872157	s_Grimontia kaedaensis	8	-_root|-_cellular organisms|d_Bacteria|p_Pseudomonadota|c_Gammaproteobacteria|o_Vibrionales|f_Vibrionaceae|g_Grimontia|s_Grimontia kaedaensis
0.000965885	11	11	S	673	s_Grimontia hollisae	8	-_root|-_cellular organisms|d_Bacteria|p_Pseudomonadota|c_Gammaproteobacteria|o_Vibrionales|f_Vibrionaceae|g_Grimontia|s_Grimontia hollisae
0.00193177	22	0	G	51366	g_Salinivibrio	7	-_root|-_cellular organisms|d_Bacteria|p_Pseudomonadota|c_Gammaproteobacteria|o_Vibrionales|f_Vibrionaceae|g_Salinivibrio
0.0011415	13	13	S	1908198	s_Salinivibrio kushneri	8	-_root|-_cellular organisms|d_Bacteria|p_Pseudomonadota|c_Gammaproteobacteria|o_Vibrionales|f_Vibrionaceae|g_Salinivibrio|s_Salinivibrio kushneri
0.000702462	8	8	S	51367	s_Salinivibrio costicola	8	-_root|-_cellular organisms|d_Bacteria|p_Pseudomonadota|c_Gammaproteobacteria|o_Vibrionales|f_Vibrionaceae|g_Salinivibrio|s_Salinivibrio costicola
0.000965885	11	0	G	188143	g_Enterovibrio	7	-_root|-_cellular organisms|d_Bacteria|p_Pseudomonadota|c_Gammaproteobacteria|o_Vibrionales|f_Vibrionaceae|g_Enterovibrio
0.000965885	11	11	S	1927128	s_Candidatus Enterovibrio luxaltus	8	-_root|-_cellular organisms|d_Bacteria|p_Pseudomonadota|c_Gammaproteobacteria|o_Vibrionales|f_Vibrionaceae|g_Enterovibrio|s_Candidatus Enterovibrio luxaltus
0.000702462	8	0	G	2014233	g_Thaumasiovibrio	7	-_root|-_cellular organisms|d_Bacteria|p_Pseudomonadota|c_Gammaproteobacteria|o_Vibrionales|f_Vibrionaceae|g_Thaumasiovibrio
0.000702462	8	8	S	1891207	s_Thaumasiovibrio subtropicus	8	-_root|-_cellular organisms|d_Bacteria|p_Pseudomonadota|c_Gammaproteobacteria|o_Vibrionales|f_Vibrionaceae|g_Thaumasiovibrio|s_Thaumasiovibrio subtropicus
0.312595	3560	0	O	135622	o_Alteromonadales	5	-_root|-_cellular organisms|d_Bacteria|p_Pseudomonadota|c_Gammaproteobacteria|o_Alteromonadales
0.0986959	1124	0	F	267890	f_Shewanellaceae	6	-_root|-_cellular organisms|d_Bacteria|p_Pseudomonadota|c_Gammaproteobacteria|o_Alteromonadales|f_Shewanellaceae
0.0970275	1105	0	G	22	g_Shewanella	7	-_root|-_cellular organisms|d_Bacteria|p_Pseudomonadota|c_Gammaproteobacteria|o_Alteromonadales|f_Shewanellaceae|g_Shewanella
0.0240593	274	0	-	196818	#NAME?	8	-_root|-_cellular organisms|d_Bacteria|p_Pseudomonadota|c_Gammaproteobacteria|o_Alteromonadales|f_Shewanellaceae|g_Shewanella|-_unclassified Shewanella
0.00842954	96	96	S	2908650	s_Shewanella sp. OMA3-2	9	-_root|-_cellular organisms|d_Bacteria|p_Pseudomonadota|c_Gammaproteobacteria|o_Alteromonadales|f_Shewanellaceae|g_Shewanella|-_unclassified Shewanella|s_Shewanella sp. OMA3-2
0.00333669	38	38	S	2746932	s_Shewanella sp. MTB7	9	-_root|-_cellular organisms|d_Bacteria|p_Pseudomonadota|c_Gammaproteobacteria|o_Alteromonadales|f_Shewanellaceae|g_Shewanella|-_unclassified Shewanella|s_Shewanella sp. MTB7
0.002283	26	26	S	2698686	s_Shewanella sp. Arc9-LZ	9	-_root|-_cellular organisms|d_Bacteria|p_Pseudomonadota|c_Gammaproteobacteria|o_Alteromonadales|f_Shewanellaceae|g_Shewanella|-_unclassified Shewanella|s_Shewanella sp. Arc9-LZ
0.00175615	20	20	S	2589987	s_Shewanella sp. Scap07	9	-_root|-_cellular organisms|d_Bacteria|p_Pseudomonadota|c_Gammaproteobacteria|o_Alteromonadales|f_Shewanellaceae|g_Shewanella|-_unclassified Shewanella|s_Shewanella sp. Scap07
0.000790269	9	9	S	2803864	s_Shewanella sp. KX20019	9	-_root|-_cellular organisms|d_Bacteria|p_Pseudomonadota|c_Gammaproteobacteria|o_Alteromonadales|f_Shewanellaceae|g_Shewanella|-_unclassified Shewanella|s_Shewanella sp. KX20019
0.000702462	8	8	S	2590015	s_Shewanella sp. SNU WT4	9	-_root|-_cellular organisms|d_Bacteria|p_Pseudomonadota|c_Gammaproteobacteria|o_Alteromonadales|f_Shewanellaceae|g_Shewanella|-_unclassified Shewanella|s_Shewanella sp. SNU WT4
0.00122931	14	14	S	2575361	s_Shewanella sp. MEBiC00475	9	-_root|-_cellular organisms|d_Bacteria|p_Pseudomonadota|c_Gammaproteobacteria|o_Alteromonadales|f_Shewanellaceae|g_Shewanella|-_unclassified Shewanella|s_Shewanella sp. MEBiC00475
0.00122931	14	14	S	2864210	s_Shewanella sp. FJAT-51649	9	-_root|-_cellular organisms|d_Bacteria|p_Pseudomonadota|c_Gammaproteobacteria|o_Alteromonadales|f_Shewanellaceae|g_Shewanella|-_unclassified Shewanella|s_Shewanella sp. FJAT-51649
0.000878077	10	10	S	60480	s_Shewanella sp. MR-4	9	-_root|-_cellular organisms|d_Bacteria|p_Pseudomonadota|c_Gammaproteobacteria|o_Alteromonadales|f_Shewanellaceae|g_Shewanella|-_unclassified Shewanella|s_Shewanella sp. MR-4
0.000439039	5	5	S	2950245	s_Shewanella sp. NFH-SH190041	9	-_root|-_cellular organisms|d_Bacteria|p_Pseudomonadota|c_Gammaproteobacteria|o_Alteromonadales|f_Shewanellaceae|g_Shewanella|-_unclassified Shewanella|s_Shewanella sp. NFH-SH190041
0.000878077	10	10	S	2059264	s_Shewanella sp. Pdp11	9	-_root|-_cellular organisms|d_Bacteria|p_Pseudomonadota|c_Gammaproteobacteria|o_Alteromonadales|f_Shewanellaceae|g_Shewanella|-_unclassified Shewanella|s_Shewanella sp. Pdp11
0.000614654	7	7	S	2029986	s_Shewanella sp. WE21	9	-_root|-_cellular organisms|d_Bacteria|p_Pseudomonadota|c_Gammaproteobacteria|o_Alteromonadales|f_Shewanellaceae|g_Shewanella|-_unclassified Shewanella|s_Shewanella sp. WE21
0.000351231	4	4	S	2864202	s_Shewanella sp. FJAT-52076	9	-_root|-_cellular organisms|d_Bacteria|p_Pseudomonadota|c_Gammaproteobacteria|o_Alteromonadales|f_Shewanellaceae|g_Shewanella|-_unclassified Shewanella|s_Shewanella sp. FJAT-52076
0.000614654	7	7	S	94122	s_Shewanella sp. ANA-3	9	-_root|-_cellular organisms|d_Bacteria|p_Pseudomonadota|c_Gammaproteobacteria|o_Alteromonadales|f_Shewanellaceae|g_Shewanella|-_unclassified Shewanella|s_Shewanella sp. ANA-3
0.00860516	98	98	S	62322	s_Shewanella baltica	8	-_root|-_cellular organisms|d_Bacteria|p_Pseudomonadota|c_Gammaproteobacteria|o_Alteromonadales|f_Shewanellaceae|g_Shewanella|s_Shewanella baltica
0.00439039	50	50	S	271098	s_Shewanella halifaxensis	8	-_root|-_cellular organisms|d_Bacteria|p_Pseudomonadota|c_Gammaproteobacteria|o_Alteromonadales|f_Shewanellaceae|g_Shewanella|s_Shewanella halifaxensis
0.0057075	65	65	S	2588449	s_Shewanella polaris	8	-_root|-_cellular organisms|d_Bacteria|p_Pseudomonadota|c_Gammaproteobacteria|o_Alteromonadales|f_Shewanellaceae|g_Shewanella|s_Shewanella polaris
0.00289765	33	33	S	238836	s_Shewanella donghaensis	8	-_root|-_cellular organisms|d_Bacteria|p_Pseudomonadota|c_Gammaproteobacteria|o_Alteromonadales|f_Shewanellaceae|g_Shewanella|s_Shewanella donghaensis
0.00272204	31	31	S	2864212	s_Shewanella acanthi	8	-_root|-_cellular organisms|d_Bacteria|p_Pseudomonadota|c_Gammaproteobacteria|o_Alteromonadales|f_Shewanellaceae|g_Shewanella|s_Shewanella acanthi
0.00289765	33	33	S	38313	s_Shewanella algae	8	-_root|-_cellular organisms|d_Bacteria|p_Pseudomonadota|c_Gammaproteobacteria|o_Alteromonadales|f_Shewanellaceae|g_Shewanella|s_Shewanella algae
0.00210739	24	24	S	2487742	s_Shewanella psychromarinicola	8	-_root|-_cellular organisms|d_Bacteria|p_Pseudomonadota|c_Gammaproteobacteria|o_Alteromonadales|f_Shewanellaceae|g_Shewanella|s_Shewanella psychromarinicola
0.00210739	24	24	S	2520507	s_Shewanella maritima	8	-_root|-_cellular organisms|d_Bacteria|p_Pseudomonadota|c_Gammaproteobacteria|o_Alteromonadales|f_Shewanellaceae|g_Shewanella|s_Shewanella maritima
0.00201958	23	23	S	60961	s_Shewanella woodyi	8	-_root|-_cellular organisms|d_Bacteria|p_Pseudomonadota|c_Gammaproteobacteria|o_Alteromonadales|f_Shewanellaceae|g_Shewanella|s_Shewanella woodyi
0.00430258	49	49	S	332186	s_Shewanella xiamenensis	8	-_root|-_cellular organisms|d_Bacteria|p_Pseudomonadota|c_Gammaproteobacteria|o_Alteromonadales|f_Shewanellaceae|g_Shewanella|s_Shewanella xiamenensis
0.00158054	18	0	-	73872	#NAME?	8	-_root|-_cellular organisms|d_Bacteria|p_Pseudomonadota|c_Gammaproteobacteria|o_Alteromonadales|f_Shewanellaceae|g_Shewanella|-_environmental samples
0.00158054	18	18	S	173975	s_uncultured Shewanella sp.	9	-_root|-_cellular organisms|d_Bacteria|p_Pseudomonadota|c_Gammaproteobacteria|o_Alteromonadales|f_Shewanellaceae|g_Shewanella|-_environmental samples|s_uncultured Shewanella sp.
0.00140492	16	16	S	60217	s_Shewanella violacea	8	-_root|-_cellular organisms|d_Bacteria|p_Pseudomonadota|c_Gammaproteobacteria|o_Alteromonadales|f_Shewanellaceae|g_Shewanella|s_Shewanella violacea
0.00131712	15	15	S	1738770	s_Shewanella inventionis	8	-_root|-_cellular organisms|d_Bacteria|p_Pseudomonadota|c_Gammaproteobacteria|o_Alteromonadales|f_Shewanellaceae|g_Shewanella|s_Shewanella inventionis
0.00122931	14	14	S	271097	s_Shewanella sediminis	8	-_root|-_cellular organisms|d_Bacteria|p_Pseudomonadota|c_Gammaproteobacteria|o_Alteromonadales|f_Shewanellaceae|g_Shewanella|s_Shewanella sediminis
0.00122931	14	14	S	2829809	s_Shewanella yunxiaonensis	8	-_root|-_cellular organisms|d_Bacteria|p_Pseudomonadota|c_Gammaproteobacteria|o_Alteromonadales|f_Shewanellaceae|g_Shewanella|s_Shewanella yunxiaonensis
0.00122931	14	14	S	2590884	s_Shewanella glacialimarina	8	-_root|-_cellular organisms|d_Bacteria|p_Pseudomonadota|c_Gammaproteobacteria|o_Alteromonadales|f_Shewanellaceae|g_Shewanella|s_Shewanella glacialimarina
0.00122931	14	14	S	1028752	s_Shewanella aestuarii	8	-_root|-_cellular organisms|d_Bacteria|p_Pseudomonadota|c_Gammaproteobacteria|o_Alteromonadales|f_Shewanellaceae|g_Shewanella|s_Shewanella aestuarii
0.00122931	14	14	S	3050637	s_Shewanella goraebulensis	8	-_root|-_cellular organisms|d_Bacteria|p_Pseudomonadota|c_Gammaproteobacteria|o_Alteromonadales|f_Shewanellaceae|g_Shewanella|s_Shewanella goraebulensis
0.00158054	18	18	S	755175	s_Shewanella seohaensis	8	-_root|-_cellular organisms|d_Bacteria|p_Pseudomonadota|c_Gammaproteobacteria|o_Alteromonadales|f_Shewanellaceae|g_Shewanella|s_Shewanella seohaensis
0.0011415	13	13	S	518738	s_Shewanella vesiculosa	8	-_root|-_cellular organisms|d_Bacteria|p_Pseudomonadota|c_Gammaproteobacteria|o_Alteromonadales|f_Shewanellaceae|g_Shewanella|s_Shewanella vesiculosa
0.0011415	13	13	S	404011	s_Shewanella piezotolerans	8	-_root|-_cellular organisms|d_Bacteria|p_Pseudomonadota|c_Gammaproteobacteria|o_Alteromonadales|f_Shewanellaceae|g_Shewanella|s_Shewanella piezotolerans
0.0011415	13	13	S	2864208	s_Shewanella mesophila	8	-_root|-_cellular organisms|d_Bacteria|p_Pseudomonadota|c_Gammaproteobacteria|o_Alteromonadales|f_Shewanellaceae|g_Shewanella|s_Shewanella mesophila
0.00105369	12	12	S	1965282	s_Shewanella khirikhana	8	-_root|-_cellular organisms|d_Bacteria|p_Pseudomonadota|c_Gammaproteobacteria|o_Alteromonadales|f_Shewanellaceae|g_Shewanella|s_Shewanella khirikhana
0.000965885	11	11	S	260364	s_Shewanella marisflavi	8	-_root|-_cellular organisms|d_Bacteria|p_Pseudomonadota|c_Gammaproteobacteria|o_Alteromonadales|f_Shewanellaceae|g_Shewanella|s_Shewanella marisflavi
0.000965885	11	11	S	225848	s_Shewanella psychrophila	8	-_root|-_cellular organisms|d_Bacteria|p_Pseudomonadota|c_Gammaproteobacteria|o_Alteromonadales|f_Shewanellaceae|g_Shewanella|s_Shewanella psychrophila
0.000878077	10	10	S	70864	s_Shewanella pealeana	8	-_root|-_cellular organisms|d_Bacteria|p_Pseudomonadota|c_Gammaproteobacteria|o_Alteromonadales|f_Shewanellaceae|g_Shewanella|s_Shewanella pealeana
0.00131712	15	15	S	2726434	s_Shewanella oncorhynchi	8	-_root|-_cellular organisms|d_Bacteria|p_Pseudomonadota|c_Gammaproteobacteria|o_Alteromonadales|f_Shewanellaceae|g_Shewanella|s_Shewanella oncorhynchi
0.000965885	11	11	S	2814292	s_Shewanella cyperi	8	-_root|-_cellular organisms|d_Bacteria|p_Pseudomonadota|c_Gammaproteobacteria|o_Alteromonadales|f_Shewanellaceae|g_Shewanella|s_Shewanella cyperi
0.000965885	11	11	S	56812	s_Shewanella frigidimarina	8	-_root|-_cellular organisms|d_Bacteria|p_Pseudomonadota|c_Gammaproteobacteria|o_Alteromonadales|f_Shewanellaceae|g_Shewanella|s_Shewanella frigidimarina
0.000878077	10	10	S	2864206	s_Shewanella psychrotolerans	8	-_root|-_cellular organisms|d_Bacteria|p_Pseudomonadota|c_Gammaproteobacteria|o_Alteromonadales|f_Shewanellaceae|g_Shewanella|s_Shewanella psychrotolerans
0.000790269	9	9	S	2593655	s_Shewanella psychropiezotolerans	8	-_root|-_cellular organisms|d_Bacteria|p_Pseudomonadota|c_Gammaproteobacteria|o_Alteromonadales|f_Shewanellaceae|g_Shewanella|s_Shewanella psychropiezotolerans
0.00201958	23	23	S	24	s_Shewanella putrefaciens	8	-_root|-_cellular organisms|d_Bacteria|p_Pseudomonadota|c_Gammaproteobacteria|o_Alteromonadales|f_Shewanellaceae|g_Shewanella|s_Shewanella putrefaciens
0.000702462	8	8	S	2814294	s_Shewanella avicenniae	8	-_root|-_cellular organisms|d_Bacteria|p_Pseudomonadota|c_Gammaproteobacteria|o_Alteromonadales|f_Shewanellaceae|g_Shewanella|s_Shewanella avicenniae
0.000614654	7	7	S	712036	s_Shewanella dokdonensis	8	-_root|-_cellular organisms|d_Bacteria|p_Pseudomonadota|c_Gammaproteobacteria|o_Alteromonadales|f_Shewanellaceae|g_Shewanella|s_Shewanella dokdonensis
0.000614654	7	7	S	150120	s_Shewanella livingstonensis	8	-_root|-_cellular organisms|d_Bacteria|p_Pseudomonadota|c_Gammaproteobacteria|o_Alteromonadales|f_Shewanellaceae|g_Shewanella|s_Shewanella livingstonensis
0.000790269	9	9	S	256839	s_Shewanella decolorationis	8	-_root|-_cellular organisms|d_Bacteria|p_Pseudomonadota|c_Gammaproteobacteria|o_Alteromonadales|f_Shewanellaceae|g_Shewanella|s_Shewanella decolorationis
0.000614654	7	7	S	70863	s_Shewanella oneidensis	8	-_root|-_cellular organisms|d_Bacteria|p_Pseudomonadota|c_Gammaproteobacteria|o_Alteromonadales|f_Shewanellaceae|g_Shewanella|s_Shewanella oneidensis
0.000790269	9	9	S	558541	s_Shewanella chilikensis	8	-_root|-_cellular organisms|d_Bacteria|p_Pseudomonadota|c_Gammaproteobacteria|o_Alteromonadales|f_Shewanellaceae|g_Shewanella|s_Shewanella chilikensis
0.000526846	6	6	S	43661	s_Shewanella benthica	8	-_root|-_cellular organisms|d_Bacteria|p_Pseudomonadota|c_Gammaproteobacteria|o_Alteromonadales|f_Shewanellaceae|g_Shewanella|s_Shewanella benthica
0.000439039	5	5	S	192073	s_Shewanella denitrificans	8	-_root|-_cellular organisms|d_Bacteria|p_Pseudomonadota|c_Gammaproteobacteria|o_Alteromonadales|f_Shewanellaceae|g_Shewanella|s_Shewanella denitrificans
0.000614654	7	7	S	2864209	s_Shewanella alkalitolerans	8	-_root|-_cellular organisms|d_Bacteria|p_Pseudomonadota|c_Gammaproteobacteria|o_Alteromonadales|f_Shewanellaceae|g_Shewanella|s_Shewanella alkalitolerans
0.000614654	7	7	S	768528	s_Shewanella indica	8	-_root|-_cellular organisms|d_Bacteria|p_Pseudomonadota|c_Gammaproteobacteria|o_Alteromonadales|f_Shewanellaceae|g_Shewanella|s_Shewanella indica
0.000351231	4	4	S	1173586	s_Shewanella litorisediminis	8	-_root|-_cellular organisms|d_Bacteria|p_Pseudomonadota|c_Gammaproteobacteria|o_Alteromonadales|f_Shewanellaceae|g_Shewanella|s_Shewanella litorisediminis
0.000351231	4	4	S	2864207	s_Shewanella rhizosphaerae	8	-_root|-_cellular organisms|d_Bacteria|p_Pseudomonadota|c_Gammaproteobacteria|o_Alteromonadales|f_Shewanellaceae|g_Shewanella|s_Shewanella rhizosphaerae
0.000439039	5	5	S	2018305	s_Shewanella bicestrii	8	-_root|-_cellular organisms|d_Bacteria|p_Pseudomonadota|c_Gammaproteobacteria|o_Alteromonadales|f_Shewanellaceae|g_Shewanella|s_Shewanella bicestrii
0.00158054	18	0	G	2547964	g_Parashewanella	7	-_root|-_cellular organisms|d_Bacteria|p_Pseudomonadota|c_Gammaproteobacteria|o_Alteromonadales|f_Shewanellaceae|g_Parashewanella
0.00105369	12	12	S	342950	s_Parashewanella spongiae	8	-_root|-_cellular organisms|d_Bacteria|p_Pseudomonadota|c_Gammaproteobacteria|o_Alteromonadales|f_Shewanellaceae|g_Parashewanella|s_Parashewanella spongiae
0.000526846	6	6	S	2547970	s_Parashewanella tropica	8	-_root|-_cellular organisms|d_Bacteria|p_Pseudomonadota|c_Gammaproteobacteria|o_Alteromonadales|f_Shewanellaceae|g_Parashewanella|s_Parashewanella tropica
0.0807831	920	0	F	267888	f_Pseudoalteromonadaceae	6	-_root|-_cellular organisms|d_Bacteria|p_Pseudomonadota|c_Gammaproteobacteria|o_Alteromonadales|f_Pseudoalteromonadaceae
0.0773586	881	0	G	53246	g_Pseudoalteromonas	7	-_root|-_cellular organisms|d_Bacteria|p_Pseudomonadota|c_Gammaproteobacteria|o_Alteromonadales|f_Pseudoalteromonadaceae|g_Pseudoalteromonas
0.0311717	355	0	-	194690	#NAME?	8	-_root|-_cellular organisms|d_Bacteria|p_Pseudomonadota|c_Gammaproteobacteria|o_Alteromonadales|f_Pseudoalteromonadaceae|g_Pseudoalteromonas|-_unclassified Pseudoalteromonas
0.00280985	32	32	S	2822846	s_Pseudoalteromonas sp. SCSIO 43088	9	-_root|-_cellular organisms|d_Bacteria|p_Pseudomonadota|c_Gammaproteobacteria|o_Alteromonadales|f_Pseudoalteromonadaceae|g_Pseudoalteromonas|-_unclassified Pseudoalteromonas|s_Pseudoalteromonas sp. SCSIO 43088
0.00210739	24	24	S	2822842	s_Pseudoalteromonas sp. SCSIO 43201	9	-_root|-_cellular organisms|d_Bacteria|p_Pseudomonadota|c_Gammaproteobacteria|o_Alteromonadales|f_Pseudoalteromonadaceae|g_Pseudoalteromonas|-_unclassified Pseudoalteromonas|s_Pseudoalteromonas sp. SCSIO 43201
0.00210739	24	24	S	562716	s_Pseudoalteromonas sp. CF6-2	9	-_root|-_cellular organisms|d_Bacteria|p_Pseudomonadota|c_Gammaproteobacteria|o_Alteromonadales|f_Pseudoalteromonadaceae|g_Pseudoalteromonas|-_unclassified Pseudoalteromonas|s_Pseudoalteromonas sp. CF6-2
0.00140492	16	16	S	116092	s_Pseudoalteromonas sp. A25	9	-_root|-_cellular organisms|d_Bacteria|p_Pseudomonadota|c_Gammaproteobacteria|o_Alteromonadales|f_Pseudoalteromonadaceae|g_Pseudoalteromonas|-_unclassified Pseudoalteromonas|s_Pseudoalteromonas sp. A25
0.0011415	13	13	S	1709477	s_Pseudoalteromonas sp. R3	9	-_root|-_cellular organisms|d_Bacteria|p_Pseudomonadota|c_Gammaproteobacteria|o_Alteromonadales|f_Pseudoalteromonadaceae|g_Pseudoalteromonas|-_unclassified Pseudoalteromonas|s_Pseudoalteromonas sp. R3
0.00122931	14	14	S	3036714	s_Pseudoalteromonas sp. MM1	9	-_root|-_cellular organisms|d_Bacteria|p_Pseudomonadota|c_Gammaproteobacteria|o_Alteromonadales|f_Pseudoalteromonadaceae|g_Pseudoalteromonas|-_unclassified Pseudoalteromonas|s_Pseudoalteromonas sp. MM1
0.00491723	56	56	S	3231719	s_Pseudoalteromonas sp. SD03	9	-_root|-_cellular organisms|d_Bacteria|p_Pseudomonadota|c_Gammaproteobacteria|o_Alteromonadales|f_Pseudoalteromonadaceae|g_Pseudoalteromonas|-_unclassified Pseudoalteromonas|s_Pseudoalteromonas sp. SD03
0.00122931	14	14	S	2003316	s_Pseudoalteromonas sp. GCY	9	-_root|-_cellular organisms|d_Bacteria|p_Pseudomonadota|c_Gammaproteobacteria|o_Alteromonadales|f_Pseudoalteromonadaceae|g_Pseudoalteromonas|-_unclassified Pseudoalteromonas|s_Pseudoalteromonas sp. GCY
0.0011415	13	13	S	2490635	s_Pseudoalteromonas sp. Xi13	9	-_root|-_cellular organisms|d_Bacteria|p_Pseudomonadota|c_Gammaproteobacteria|o_Alteromonadales|f_Pseudoalteromonadaceae|g_Pseudoalteromonas|-_unclassified Pseudoalteromonas|s_Pseudoalteromonas sp. Xi13
0.00140492	16	16	S	2916633	s_Pseudoalteromonas sp. KAN5	9	-_root|-_cellular organisms|d_Bacteria|p_Pseudomonadota|c_Gammaproteobacteria|o_Alteromonadales|f_Pseudoalteromonadaceae|g_Pseudoalteromonas|-_unclassified Pseudoalteromonas|s_Pseudoalteromonas sp. KAN5
0.0011415	13	13	S	3035452	s_Pseudoalteromonas sp. FE4	9	-_root|-_cellular organisms|d_Bacteria|p_Pseudomonadota|c_Gammaproteobacteria|o_Alteromonadales|f_Pseudoalteromonadaceae|g_Pseudoalteromonas|-_unclassified Pseudoalteromonas|s_Pseudoalteromonas sp. FE4
0.000439039	5	5	S	1390185	s_Pseudoalteromonas sp. DL-6	9	-_root|-_cellular organisms|d_Bacteria|p_Pseudomonadota|c_Gammaproteobacteria|o_Alteromonadales|f_Pseudoalteromonadaceae|g_Pseudoalteromonas|-_unclassified Pseudoalteromonas|s_Pseudoalteromonas sp. DL-6
0.000614654	7	7	S	1720343	s_Pseudoalteromonas sp. 1_2015MBL_MicDiv	9	-_root|-_cellular organisms|d_Bacteria|p_Pseudomonadota|c_Gammaproteobacteria|o_Alteromonadales|f_Pseudoalteromonadaceae|g_Pseudoalteromonas|-_unclassified Pseudoalteromonas|s_Pseudoalteromonas sp. 1_2015MBL_MicDiv
0.000965885	11	11	S	2822847	s_Pseudoalteromonas sp. SCSIO 43101	9	-_root|-_cellular organisms|d_Bacteria|p_Pseudomonadota|c_Gammaproteobacteria|o_Alteromonadales|f_Pseudoalteromonadaceae|g_Pseudoalteromonas|-_unclassified Pseudoalteromonas|s_Pseudoalteromonas sp. SCSIO 43101
0.00289765	33	33	S	2810196	s_Pseudoalteromonas sp. JC3	9	-_root|-_cellular organisms|d_Bacteria|p_Pseudomonadota|c_Gammaproteobacteria|o_Alteromonadales|f_Pseudoalteromonadaceae|g_Pseudoalteromonas|-_unclassified Pseudoalteromonas|s_Pseudoalteromonas sp. JC3
0.00105369	12	12	S	2799564	s_Pseudoalteromonas sp. LC2018020214	9	-_root|-_cellular organisms|d_Bacteria|p_Pseudomonadota|c_Gammaproteobacteria|o_Alteromonadales|f_Pseudoalteromonadaceae|g_Pseudoalteromonas|-_unclassified Pseudoalteromonas|s_Pseudoalteromonas sp. LC2018020214
0.000351231	4	4	S	2907156	s_Pseudoalteromonas sp. N1230-9	9	-_root|-_cellular organisms|d_Bacteria|p_Pseudomonadota|c_Gammaproteobacteria|o_Alteromonadales|f_Pseudoalteromonadaceae|g_Pseudoalteromonas|-_unclassified Pseudoalteromonas|s_Pseudoalteromonas sp. N1230-9
0.000702462	8	8	S	87791	s_Pseudoalteromonas sp. PS1M3	9	-_root|-_cellular organisms|d_Bacteria|p_Pseudomonadota|c_Gammaproteobacteria|o_Alteromonadales|f_Pseudoalteromonadaceae|g_Pseudoalteromonas|-_unclassified Pseudoalteromonas|s_Pseudoalteromonas sp. PS1M3
0.000614654	7	7	S	3112573	s_Pseudoalteromonas sp. CuT4-3	9	-_root|-_cellular organisms|d_Bacteria|p_Pseudomonadota|c_Gammaproteobacteria|o_Alteromonadales|f_Pseudoalteromonadaceae|g_Pseudoalteromonas|-_unclassified Pseudoalteromonas|s_Pseudoalteromonas sp. CuT4-3
0.00158054	18	18	S	327511	s_Pseudoalteromonas sp. A22	9	-_root|-_cellular organisms|d_Bacteria|p_Pseudomonadota|c_Gammaproteobacteria|o_Alteromonadales|f_Pseudoalteromonadaceae|g_Pseudoalteromonas|-_unclassified Pseudoalteromonas|s_Pseudoalteromonas sp. A22
0.000439039	5	5	S	3071081	s_Pseudoalteromonas sp. HL-AS1	9	-_root|-_cellular organisms|d_Bacteria|p_Pseudomonadota|c_Gammaproteobacteria|o_Alteromonadales|f_Pseudoalteromonadaceae|g_Pseudoalteromonas|-_unclassified Pseudoalteromonas|s_Pseudoalteromonas sp. HL-AS1
0.00553189	63	63	S	43657	s_Pseudoalteromonas luteoviolacea	8	-_root|-_cellular organisms|d_Bacteria|p_Pseudomonadota|c_Gammaproteobacteria|o_Alteromonadales|f_Pseudoalteromonadaceae|g_Pseudoalteromonas|s_Pseudoalteromonas luteoviolacea
0.00395135	45	45	S	43658	s_Pseudoalteromonas rubra	8	-_root|-_cellular organisms|d_Bacteria|p_Pseudomonadota|c_Gammaproteobacteria|o_Alteromonadales|f_Pseudoalteromonadaceae|g_Pseudoalteromonas|s_Pseudoalteromonas rubra
0.00263423	30	30	S	161398	s_Pseudoalteromonas phenolica	8	-_root|-_cellular organisms|d_Bacteria|p_Pseudomonadota|c_Gammaproteobacteria|o_Alteromonadales|f_Pseudoalteromonadaceae|g_Pseudoalteromonas|s_Pseudoalteromonas phenolica
0.00245862	28	28	S	1348114	s_Pseudoalteromonas piratica	8	-_root|-_cellular organisms|d_Bacteria|p_Pseudomonadota|c_Gammaproteobacteria|o_Alteromonadales|f_Pseudoalteromonadaceae|g_Pseudoalteromonas|s_Pseudoalteromonas piratica
0.00237081	27	27	S	298657	s_Pseudoalteromonas spongiae	8	-_root|-_cellular organisms|d_Bacteria|p_Pseudomonadota|c_Gammaproteobacteria|o_Alteromonadales|f_Pseudoalteromonadaceae|g_Pseudoalteromonas|s_Pseudoalteromonas spongiae
0.00219519	25	25	S	882626	s_Pseudoalteromonas xiamenensis	8	-_root|-_cellular organisms|d_Bacteria|p_Pseudomonadota|c_Gammaproteobacteria|o_Alteromonadales|f_Pseudoalteromonadaceae|g_Pseudoalteromonas|s_Pseudoalteromonas xiamenensis
0.00175615	20	20	S	247523	s_Pseudoalteromonas aliena	8	-_root|-_cellular organisms|d_Bacteria|p_Pseudomonadota|c_Gammaproteobacteria|o_Alteromonadales|f_Pseudoalteromonadaceae|g_Pseudoalteromonas|s_Pseudoalteromonas aliena
0.00158054	18	18	S	339617	s_Pseudoalteromonas viridis	8	-_root|-_cellular organisms|d_Bacteria|p_Pseudomonadota|c_Gammaproteobacteria|o_Alteromonadales|f_Pseudoalteromonadaceae|g_Pseudoalteromonas|s_Pseudoalteromonas viridis
0.00219519	25	25	S	43662	s_Pseudoalteromonas piscicida	8	-_root|-_cellular organisms|d_Bacteria|p_Pseudomonadota|c_Gammaproteobacteria|o_Alteromonadales|f_Pseudoalteromonadaceae|g_Pseudoalteromonas|s_Pseudoalteromonas piscicida
0.00122931	14	14	S	314281	s_Pseudoalteromonas tunicata	8	-_root|-_cellular organisms|d_Bacteria|p_Pseudomonadota|c_Gammaproteobacteria|o_Alteromonadales|f_Pseudoalteromonadaceae|g_Pseudoalteromonas|s_Pseudoalteromonas tunicata
0.0011415	13	13	S	227	s_Pseudoalteromonas carrageenovora	8	-_root|-_cellular organisms|d_Bacteria|p_Pseudomonadota|c_Gammaproteobacteria|o_Alteromonadales|f_Pseudoalteromonadaceae|g_Pseudoalteromonas|s_Pseudoalteromonas carrageenovora
0.00105369	12	12	S	2518973	s_Pseudoalteromonas rhizosphaerae	8	-_root|-_cellular organisms|d_Bacteria|p_Pseudomonadota|c_Gammaproteobacteria|o_Alteromonadales|f_Pseudoalteromonadaceae|g_Pseudoalteromonas|s_Pseudoalteromonas rhizosphaerae
0.000878077	10	10	S	107327	s_Pseudoalteromonas ulvae	8	-_root|-_cellular organisms|d_Bacteria|p_Pseudomonadota|c_Gammaproteobacteria|o_Alteromonadales|f_Pseudoalteromonadaceae|g_Pseudoalteromonas|s_Pseudoalteromonas ulvae
0.00131712	15	15	S	182141	s_Pseudoalteromonas prydzensis	8	-_root|-_cellular organisms|d_Bacteria|p_Pseudomonadota|c_Gammaproteobacteria|o_Alteromonadales|f_Pseudoalteromonadaceae|g_Pseudoalteromonas|s_Pseudoalteromonas prydzensis
0.000702462	8	8	S	28107	s_Pseudoalteromonas espejiana	8	-_root|-_cellular organisms|d_Bacteria|p_Pseudomonadota|c_Gammaproteobacteria|o_Alteromonadales|f_Pseudoalteromonadaceae|g_Pseudoalteromonas|s_Pseudoalteromonas espejiana
0.00175615	20	20	S	176102	s_Pseudoalteromonas agarivorans	8	-_root|-_cellular organisms|d_Bacteria|p_Pseudomonadota|c_Gammaproteobacteria|o_Alteromonadales|f_Pseudoalteromonadaceae|g_Pseudoalteromonas|s_Pseudoalteromonas agarivorans
0.00131712	15	15	S	206042	s_Pseudoalteromonas mariniglutinosa	8	-_root|-_cellular organisms|d_Bacteria|p_Pseudomonadota|c_Gammaproteobacteria|o_Alteromonadales|f_Pseudoalteromonadaceae|g_Pseudoalteromonas|s_Pseudoalteromonas mariniglutinosa
0.000965885	11	11	S	166935	s_Pseudoalteromonas translucida	8	-_root|-_cellular organisms|d_Bacteria|p_Pseudomonadota|c_Gammaproteobacteria|o_Alteromonadales|f_Pseudoalteromonadaceae|g_Pseudoalteromonas|s_Pseudoalteromonas translucida
0.00158054	18	18	S	77608	s_Pseudoalteromonas distincta	8	-_root|-_cellular organisms|d_Bacteria|p_Pseudomonadota|c_Gammaproteobacteria|o_Alteromonadales|f_Pseudoalteromonadaceae|g_Pseudoalteromonas|s_Pseudoalteromonas distincta
0.00201958	23	23	S	184924	s_Pseudoalteromonas maricaloris	8	-_root|-_cellular organisms|d_Bacteria|p_Pseudomonadota|c_Gammaproteobacteria|o_Alteromonadales|f_Pseudoalteromonadaceae|g_Pseudoalteromonas|s_Pseudoalteromonas maricaloris
0.000526846	6	6	S	2774154	s_Pseudoalteromonas ostreae	8	-_root|-_cellular organisms|d_Bacteria|p_Pseudomonadota|c_Gammaproteobacteria|o_Alteromonadales|f_Pseudoalteromonadaceae|g_Pseudoalteromonas|s_Pseudoalteromonas ostreae
0.000614654	7	7	S	1190813	s_Pseudoalteromonas shioyasakiensis	8	-_root|-_cellular organisms|d_Bacteria|p_Pseudomonadota|c_Gammaproteobacteria|o_Alteromonadales|f_Pseudoalteromonadaceae|g_Pseudoalteromonas|s_Pseudoalteromonas shioyasakiensis
0.00210739	24	24	S	570156	s_Pseudoalteromonas lipolytica	8	-_root|-_cellular organisms|d_Bacteria|p_Pseudomonadota|c_Gammaproteobacteria|o_Alteromonadales|f_Pseudoalteromonadaceae|g_Pseudoalteromonas|s_Pseudoalteromonas lipolytica
0.000439039	5	5	S	394751	s_Pseudoalteromonas arctica	8	-_root|-_cellular organisms|d_Bacteria|p_Pseudomonadota|c_Gammaproteobacteria|o_Alteromonadales|f_Pseudoalteromonadaceae|g_Pseudoalteromonas|s_Pseudoalteromonas arctica
0.000790269	9	9	S	267375	s_Pseudoalteromonas marina	8	-_root|-_cellular organisms|d_Bacteria|p_Pseudomonadota|c_Gammaproteobacteria|o_Alteromonadales|f_Pseudoalteromonadaceae|g_Pseudoalteromonas|s_Pseudoalteromonas marina
0.000439039	5	5	S	43660	s_Pseudoalteromonas undina	8	-_root|-_cellular organisms|d_Bacteria|p_Pseudomonadota|c_Gammaproteobacteria|o_Alteromonadales|f_Pseudoalteromonadaceae|g_Pseudoalteromonas|s_Pseudoalteromonas undina
0.00131712	15	15	S	621376	s_Pseudoalteromonas donghaensis	8	-_root|-_cellular organisms|d_Bacteria|p_Pseudomonadota|c_Gammaproteobacteria|o_Alteromonadales|f_Pseudoalteromonadaceae|g_Pseudoalteromonas|s_Pseudoalteromonas donghaensis
0.00254642	29	0	G	907197	g_Psychrosphaera	7	-_root|-_cellular organisms|d_Bacteria|p_Pseudomonadota|c_Gammaproteobacteria|o_Alteromonadales|f_Pseudoalteromonadaceae|g_Psychrosphaera
0.00166835	19	19	S	2820710	s_Psychrosphaera ytuae	8	-_root|-_cellular organisms|d_Bacteria|p_Pseudomonadota|c_Gammaproteobacteria|o_Alteromonadales|f_Pseudoalteromonadaceae|g_Psychrosphaera|s_Psychrosphaera ytuae
0.000878077	10	10	S	1266052	s_Psychrosphaera aestuarii	8	-_root|-_cellular organisms|d_Bacteria|p_Pseudomonadota|c_Gammaproteobacteria|o_Alteromonadales|f_Pseudoalteromonadaceae|g_Psychrosphaera|s_Psychrosphaera aestuarii
0.000878077	10	0	G	2834759	g_Flocculibacter	7	-_root|-_cellular organisms|d_Bacteria|p_Pseudomonadota|c_Gammaproteobacteria|o_Alteromonadales|f_Pseudoalteromonadaceae|g_Flocculibacter
0.000878077	10	10	S	2744479	s_Flocculibacter collagenilyticus	8	-_root|-_cellular organisms|d_Bacteria|p_Pseudomonadota|c_Gammaproteobacteria|o_Alteromonadales|f_Pseudoalteromonadaceae|g_Flocculibacter|s_Flocculibacter collagenilyticus
0.0554067	631	0	F	267889	f_Colwelliaceae	6	-_root|-_cellular organisms|d_Bacteria|p_Pseudomonadota|c_Gammaproteobacteria|o_Alteromonadales|f_Colwelliaceae
0.022391	255	0	G	1518149	g_Thalassotalea	7	-_root|-_cellular organisms|d_Bacteria|p_Pseudomonadota|c_Gammaproteobacteria|o_Alteromonadales|f_Colwelliaceae|g_Thalassotalea
0.00447819	51	0	-	2614972	#NAME?	8	-_root|-_cellular organisms|d_Bacteria|p_Pseudomonadota|c_Gammaproteobacteria|o_Alteromonadales|f_Colwelliaceae|g_Thalassotalea|-_unclassified Thalassotalea
0.00175615	20	20	S	2552945	s_Thalassotalea sp. HSM 43	9	-_root|-_cellular organisms|d_Bacteria|p_Pseudomonadota|c_Gammaproteobacteria|o_Alteromonadales|f_Colwelliaceae|g_Thalassotalea|-_unclassified Thalassotalea|s_Thalassotalea sp. HSM 43
0.00166835	19	19	S	3242415	s_Thalassotalea sp. 273M-4	9	-_root|-_cellular organisms|d_Bacteria|p_Pseudomonadota|c_Gammaproteobacteria|o_Alteromonadales|f_Colwelliaceae|g_Thalassotalea|-_unclassified Thalassotalea|s_Thalassotalea sp. 273M-4
0.000439039	5	5	S	3242416	s_Thalassotalea sp. Sam97	9	-_root|-_cellular organisms|d_Bacteria|p_Pseudomonadota|c_Gammaproteobacteria|o_Alteromonadales|f_Colwelliaceae|g_Thalassotalea|-_unclassified Thalassotalea|s_Thalassotalea sp. Sam97
0.000351231	4	4	S	2594005	s_Thalassotalea sp. PS06	9	-_root|-_cellular organisms|d_Bacteria|p_Pseudomonadota|c_Gammaproteobacteria|o_Alteromonadales|f_Colwelliaceae|g_Thalassotalea|-_unclassified Thalassotalea|s_Thalassotalea sp. PS06
0.000263423	3	3	S	2769490	s_Thalassotalea sp. LPB0316	9	-_root|-_cellular organisms|d_Bacteria|p_Pseudomonadota|c_Gammaproteobacteria|o_Alteromonadales|f_Colwelliaceae|g_Thalassotalea|-_unclassified Thalassotalea|s_Thalassotalea sp. LPB0316
0.00316108	36	36	S	1230533	s_Thalassotalea piscium	8	-_root|-_cellular organisms|d_Bacteria|p_Pseudomonadota|c_Gammaproteobacteria|o_Alteromonadales|f_Colwelliaceae|g_Thalassotalea|s_Thalassotalea piscium
0.00254642	29	29	S	3065647	s_Thalassotalea psychrophila	8	-_root|-_cellular organisms|d_Bacteria|p_Pseudomonadota|c_Gammaproteobacteria|o_Alteromonadales|f_Colwelliaceae|g_Thalassotalea|s_Thalassotalea psychrophila
0.00245862	28	28	S	3065649	s_Thalassotalea fonticola	8	-_root|-_cellular organisms|d_Bacteria|p_Pseudomonadota|c_Gammaproteobacteria|o_Alteromonadales|f_Colwelliaceae|g_Thalassotalea|s_Thalassotalea fonticola
0.00237081	27	27	S	3065648	s_Thalassotalea nanhaiensis	8	-_root|-_cellular organisms|d_Bacteria|p_Pseudomonadota|c_Gammaproteobacteria|o_Alteromonadales|f_Colwelliaceae|g_Thalassotalea|s_Thalassotalea nanhaiensis
0.00219519	25	25	S	1759089	s_Thalassotalea sediminis	8	-_root|-_cellular organisms|d_Bacteria|p_Pseudomonadota|c_Gammaproteobacteria|o_Alteromonadales|f_Colwelliaceae|g_Thalassotalea|s_Thalassotalea sediminis
0.00131712	15	15	S	2054316	s_Thalassotalea atypica	8	-_root|-_cellular organisms|d_Bacteria|p_Pseudomonadota|c_Gammaproteobacteria|o_Alteromonadales|f_Colwelliaceae|g_Thalassotalea|s_Thalassotalea atypica
0.00122931	14	14	S	1763536	s_Thalassotalea crassostreae	8	-_root|-_cellular organisms|d_Bacteria|p_Pseudomonadota|c_Gammaproteobacteria|o_Alteromonadales|f_Colwelliaceae|g_Thalassotalea|s_Thalassotalea crassostreae
0.000878077	10	10	S	349064	s_Thalassotalea agarivorans	8	-_root|-_cellular organisms|d_Bacteria|p_Pseudomonadota|c_Gammaproteobacteria|o_Alteromonadales|f_Colwelliaceae|g_Thalassotalea|s_Thalassotalea agarivorans
0.000790269	9	9	S	3030492	s_Thalassotalea hakodatensis	8	-_root|-_cellular organisms|d_Bacteria|p_Pseudomonadota|c_Gammaproteobacteria|o_Alteromonadales|f_Colwelliaceae|g_Thalassotalea|s_Thalassotalea hakodatensis
0.000614654	7	7	S	1523392	s_Thalassotalea ponticola	8	-_root|-_cellular organisms|d_Bacteria|p_Pseudomonadota|c_Gammaproteobacteria|o_Alteromonadales|f_Colwelliaceae|g_Thalassotalea|s_Thalassotalea ponticola
0.0217763	248	0	G	28228	g_Colwellia	7	-_root|-_cellular organisms|d_Bacteria|p_Pseudomonadota|c_Gammaproteobacteria|o_Alteromonadales|f_Colwelliaceae|g_Colwellia
0.018703	213	0	-	196834	#NAME?	8	-_root|-_cellular organisms|d_Bacteria|p_Pseudomonadota|c_Gammaproteobacteria|o_Alteromonadales|f_Colwelliaceae|g_Colwellia|-_unclassified Colwellia
0.00360012	41	41	S	2161872	s_Colwellia sp. Arc7-D	9	-_root|-_cellular organisms|d_Bacteria|p_Pseudomonadota|c_Gammaproteobacteria|o_Alteromonadales|f_Colwelliaceae|g_Colwellia|-_unclassified Colwellia|s_Colwellia sp. Arc7-D
0.00316108	36	36	S	2689569	s_Colwellia sp. 20A7	9	-_root|-_cellular organisms|d_Bacteria|p_Pseudomonadota|c_Gammaproteobacteria|o_Alteromonadales|f_Colwelliaceae|g_Colwellia|-_unclassified Colwellia|s_Colwellia sp. 20A7
0.00316108	36	36	S	1816219	s_Colwellia sp. PAMC 21821	9	-_root|-_cellular organisms|d_Bacteria|p_Pseudomonadota|c_Gammaproteobacteria|o_Alteromonadales|f_Colwelliaceae|g_Colwellia|-_unclassified Colwellia|s_Colwellia sp. PAMC 21821
0.00280985	32	32	S	2583805	s_Colwellia sp. M166	9	-_root|-_cellular organisms|d_Bacteria|p_Pseudomonadota|c_Gammaproteobacteria|o_Alteromonadales|f_Colwelliaceae|g_Colwellia|-_unclassified Colwellia|s_Colwellia sp. M166
0.00245862	28	28	S	1816218	s_Colwellia sp. PAMC 20917	9	-_root|-_cellular organisms|d_Bacteria|p_Pseudomonadota|c_Gammaproteobacteria|o_Alteromonadales|f_Colwelliaceae|g_Colwellia|-_unclassified Colwellia|s_Colwellia sp. PAMC 20917
0.00166835	19	19	S	2497879	s_Colwellia sp. Arc7-635	9	-_root|-_cellular organisms|d_Bacteria|p_Pseudomonadota|c_Gammaproteobacteria|o_Alteromonadales|f_Colwelliaceae|g_Colwellia|-_unclassified Colwellia|s_Colwellia sp. Arc7-635
0.00166835	19	19	S	58049	s_Colwellia sp. MT41	9	-_root|-_cellular organisms|d_Bacteria|p_Pseudomonadota|c_Gammaproteobacteria|o_Alteromonadales|f_Colwelliaceae|g_Colwellia|-_unclassified Colwellia|s_Colwellia sp. MT41
0.00307327	35	35	S	28229	s_Colwellia psychrerythraea	8	-_root|-_cellular organisms|d_Bacteria|p_Pseudomonadota|c_Gammaproteobacteria|o_Alteromonadales|f_Colwelliaceae|g_Colwellia|s_Colwellia psychrerythraea
0.00614654	70	0	G	137583	g_Thalassomonas	7	-_root|-_cellular organisms|d_Bacteria|p_Pseudomonadota|c_Gammaproteobacteria|o_Alteromonadales|f_Colwelliaceae|g_Thalassomonas
0.00324889	37	37	S	485447	s_Thalassomonas actiniarum	8	-_root|-_cellular organisms|d_Bacteria|p_Pseudomonadota|c_Gammaproteobacteria|o_Alteromonadales|f_Colwelliaceae|g_Thalassomonas|s_Thalassomonas actiniarum
0.00158054	18	18	S	485448	s_Thalassomonas haliotis	8	-_root|-_cellular organisms|d_Bacteria|p_Pseudomonadota|c_Gammaproteobacteria|o_Alteromonadales|f_Colwelliaceae|g_Thalassomonas|s_Thalassomonas haliotis
0.00122931	14	14	S	137584	s_Thalassomonas viridans	8	-_root|-_cellular organisms|d_Bacteria|p_Pseudomonadota|c_Gammaproteobacteria|o_Alteromonadales|f_Colwelliaceae|g_Thalassomonas|s_Thalassomonas viridans
0.00298546	34	0	G	2848171	g_Cognaticolwellia	7	-_root|-_cellular organisms|d_Bacteria|p_Pseudomonadota|c_Gammaproteobacteria|o_Alteromonadales|f_Colwelliaceae|g_Cognaticolwellia
0.00298546	34	34	S	1967665	s_Cognaticolwellia beringensis	8	-_root|-_cellular organisms|d_Bacteria|p_Pseudomonadota|c_Gammaproteobacteria|o_Alteromonadales|f_Colwelliaceae|g_Cognaticolwellia|s_Cognaticolwellia beringensis
0.00193177	22	0	G	1407056	g_Litorilituus	7	-_root|-_cellular organisms|d_Bacteria|p_Pseudomonadota|c_Gammaproteobacteria|o_Alteromonadales|f_Colwelliaceae|g_Litorilituus
0.00193177	22	22	S	718192	s_Litorilituus sediminis	8	-_root|-_cellular organisms|d_Bacteria|p_Pseudomonadota|c_Gammaproteobacteria|o_Alteromonadales|f_Colwelliaceae|g_Litorilituus|s_Litorilituus sediminis
0.0487333	555	0	F	72275	f_Alteromonadaceae	6	-_root|-_cellular organisms|d_Bacteria|p_Pseudomonadota|c_Gammaproteobacteria|o_Alteromonadales|f_Alteromonadaceae
0.0248496	283	0	-	2903219	#NAME?	7	-_root|-_cellular organisms|d_Bacteria|p_Pseudomonadota|c_Gammaproteobacteria|o_Alteromonadales|f_Alteromonadaceae|-_Alteromonas/Salinimonas group
0.0197567	225	0	G	226	g_Alteromonas	8	-_root|-_cellular organisms|d_Bacteria|p_Pseudomonadota|c_Gammaproteobacteria|o_Alteromonadales|f_Alteromonadaceae|-_Alteromonas/Salinimonas group|g_Alteromonas
0.00930762	106	0	-	2614992	#NAME?	9	-_root|-_cellular organisms|d_Bacteria|p_Pseudomonadota|c_Gammaproteobacteria|o_Alteromonadales|f_Alteromonadaceae|-_Alteromonas/Salinimonas group|g_Alteromonas|-_unclassified Alteromonas
0.00316108	36	36	S	3135644	s_Alteromonas sp. M12	10	-_root|-_cellular organisms|d_Bacteria|p_Pseudomonadota|c_Gammaproteobacteria|o_Alteromonadales|f_Alteromonadaceae|-_Alteromonas/Salinimonas group|g_Alteromonas|-_unclassified Alteromonas|s_Alteromonas sp. M12
0.00280985	32	32	S	3079555	s_Alteromonas sp. CI.11.F.A3	10	-_root|-_cellular organisms|d_Bacteria|p_Pseudomonadota|c_Gammaproteobacteria|o_Alteromonadales|f_Alteromonadaceae|-_Alteromonas/Salinimonas group|g_Alteromonas|-_unclassified Alteromonas|s_Alteromonas sp. CI.11.F.A3
0.00149273	17	17	S	1714845	s_Alteromonas sp. BL110	10	-_root|-_cellular organisms|d_Bacteria|p_Pseudomonadota|c_Gammaproteobacteria|o_Alteromonadales|f_Alteromonadaceae|-_Alteromonas/Salinimonas group|g_Alteromonas|-_unclassified Alteromonas|s_Alteromonas sp. BL110
0.000790269	9	9	S	2267264	s_Alteromonas sp. RKMC-009	10	-_root|-_cellular organisms|d_Bacteria|p_Pseudomonadota|c_Gammaproteobacteria|o_Alteromonadales|f_Alteromonadaceae|-_Alteromonas/Salinimonas group|g_Alteromonas|-_unclassified Alteromonas|s_Alteromonas sp. RKMC-009
0.000351231	4	4	S	2961948	s_Alteromonas sp. LMIT006	10	-_root|-_cellular organisms|d_Bacteria|p_Pseudomonadota|c_Gammaproteobacteria|o_Alteromonadales|f_Alteromonadaceae|-_Alteromonas/Salinimonas group|g_Alteromonas|-_unclassified Alteromonas|s_Alteromonas sp. LMIT006
0.000526846	6	6	S	2358187	s_Alteromonas sp. 76-1	10	-_root|-_cellular organisms|d_Bacteria|p_Pseudomonadota|c_Gammaproteobacteria|o_Alteromonadales|f_Alteromonadaceae|-_Alteromonas/Salinimonas group|g_Alteromonas|-_unclassified Alteromonas|s_Alteromonas sp. 76-1
0.00280985	32	32	S	28108	s_Alteromonas macleodii	9	-_root|-_cellular organisms|d_Bacteria|p_Pseudomonadota|c_Gammaproteobacteria|o_Alteromonadales|f_Alteromonadaceae|-_Alteromonas/Salinimonas group|g_Alteromonas|s_Alteromonas macleodii
0.00272204	31	31	S	314275	s_Alteromonas mediterranea	9	-_root|-_cellular organisms|d_Bacteria|p_Pseudomonadota|c_Gammaproteobacteria|o_Alteromonadales|f_Alteromonadaceae|-_Alteromonas/Salinimonas group|g_Alteromonas|s_Alteromonas mediterranea
0.00158054	18	18	S	1479524	s_Alteromonas gracilis	9	-_root|-_cellular organisms|d_Bacteria|p_Pseudomonadota|c_Gammaproteobacteria|o_Alteromonadales|f_Alteromonadaceae|-_Alteromonas/Salinimonas group|g_Alteromonas|s_Alteromonas gracilis
0.000790269	9	9	S	1858656	s_Alteromonas pelagimontana	9	-_root|-_cellular organisms|d_Bacteria|p_Pseudomonadota|c_Gammaproteobacteria|o_Alteromonadales|f_Alteromonadaceae|-_Alteromonas/Salinimonas group|g_Alteromonas|s_Alteromonas pelagimontana
0.000878077	10	10	S	715451	s_Alteromonas naphthalenivorans	9	-_root|-_cellular organisms|d_Bacteria|p_Pseudomonadota|c_Gammaproteobacteria|o_Alteromonadales|f_Alteromonadaceae|-_Alteromonas/Salinimonas group|g_Alteromonas|s_Alteromonas naphthalenivorans
0.00140492	16	16	S	233316	s_Alteromonas stellipolaris	9	-_root|-_cellular organisms|d_Bacteria|p_Pseudomonadota|c_Gammaproteobacteria|o_Alteromonadales|f_Alteromonadaceae|-_Alteromonas/Salinimonas group|g_Alteromonas|s_Alteromonas stellipolaris
0.00500504	57	0	G	288793	g_Salinimonas	8	-_root|-_cellular organisms|d_Bacteria|p_Pseudomonadota|c_Gammaproteobacteria|o_Alteromonadales|f_Alteromonadaceae|-_Alteromonas/Salinimonas group|g_Salinimonas
0.00245862	28	28	S	2572577	s_Salinimonas iocasae	9	-_root|-_cellular organisms|d_Bacteria|p_Pseudomonadota|c_Gammaproteobacteria|o_Alteromonadales|f_Alteromonadaceae|-_Alteromonas/Salinimonas group|g_Salinimonas|s_Salinimonas iocasae
0.0011415	13	13	S	914153	s_Salinimonas lutimaris	9	-_root|-_cellular organisms|d_Bacteria|p_Pseudomonadota|c_Gammaproteobacteria|o_Alteromonadales|f_Alteromonadaceae|-_Alteromonas/Salinimonas group|g_Salinimonas|s_Salinimonas lutimaris
0.000965885	11	11	S	2303538	s_Salinimonas sediminis	9	-_root|-_cellular organisms|d_Bacteria|p_Pseudomonadota|c_Gammaproteobacteria|o_Alteromonadales|f_Alteromonadaceae|-_Alteromonas/Salinimonas group|g_Salinimonas|s_Salinimonas sediminis
0.000351231	4	4	S	2785918	s_Salinimonas marina	9	-_root|-_cellular organisms|d_Bacteria|p_Pseudomonadota|c_Gammaproteobacteria|o_Alteromonadales|f_Alteromonadaceae|-_Alteromonas/Salinimonas group|g_Salinimonas|s_Salinimonas marina
0.00886858	101	0	G	1621534	g_Paraglaciecola	7	-_root|-_cellular organisms|d_Bacteria|p_Pseudomonadota|c_Gammaproteobacteria|o_Alteromonadales|f_Alteromonadaceae|g_Paraglaciecola
0.00535627	61	0	-	2685791	#NAME?	8	-_root|-_cellular organisms|d_Bacteria|p_Pseudomonadota|c_Gammaproteobacteria|o_Alteromonadales|f_Alteromonadaceae|g_Paraglaciecola|-_unclassified Paraglaciecola
0.00280985	32	32	S	2686358	s_Paraglaciecola sp. L3A3	9	-_root|-_cellular organisms|d_Bacteria|p_Pseudomonadota|c_Gammaproteobacteria|o_Alteromonadales|f_Alteromonadaceae|g_Paraglaciecola|-_unclassified Paraglaciecola|s_Paraglaciecola sp. L3A3
0.00149273	17	17	S	2686359	s_Paraglaciecola sp. L1A13	9	-_root|-_cellular organisms|d_Bacteria|p_Pseudomonadota|c_Gammaproteobacteria|o_Alteromonadales|f_Alteromonadaceae|g_Paraglaciecola|-_unclassified Paraglaciecola|s_Paraglaciecola sp. L1A13
0.00105369	12	12	S	3042615	s_Paraglaciecola sp. T6c	9	-_root|-_cellular organisms|d_Bacteria|p_Pseudomonadota|c_Gammaproteobacteria|o_Alteromonadales|f_Alteromonadaceae|g_Paraglaciecola|-_unclassified Paraglaciecola|s_Paraglaciecola sp. T6c
0.00289765	33	33	S	326544	s_Paraglaciecola psychrophila	8	-_root|-_cellular organisms|d_Bacteria|p_Pseudomonadota|c_Gammaproteobacteria|o_Alteromonadales|f_Alteromonadaceae|g_Paraglaciecola|s_Paraglaciecola psychrophila
0.000614654	7	7	S	197222	s_Paraglaciecola mesophila	8	-_root|-_cellular organisms|d_Bacteria|p_Pseudomonadota|c_Gammaproteobacteria|o_Alteromonadales|f_Alteromonadaceae|g_Paraglaciecola|s_Paraglaciecola mesophila
0.00430258	49	0	G	261825	g_Agarivorans	7	-_root|-_cellular organisms|d_Bacteria|p_Pseudomonadota|c_Gammaproteobacteria|o_Alteromonadales|f_Alteromonadaceae|g_Agarivorans
0.00324889	37	0	-	2636026	#NAME?	8	-_root|-_cellular organisms|d_Bacteria|p_Pseudomonadota|c_Gammaproteobacteria|o_Alteromonadales|f_Alteromonadaceae|g_Agarivorans|-_unclassified Agarivorans
0.00149273	17	17	S	2937286	s_Agarivorans sp. TSD2052	9	-_root|-_cellular organisms|d_Bacteria|p_Pseudomonadota|c_Gammaproteobacteria|o_Alteromonadales|f_Alteromonadaceae|g_Agarivorans|-_unclassified Agarivorans|s_Agarivorans sp. TSD2052
0.0011415	13	13	S	2652721	s_Agarivorans sp. B2Z047	9	-_root|-_cellular organisms|d_Bacteria|p_Pseudomonadota|c_Gammaproteobacteria|o_Alteromonadales|f_Alteromonadaceae|g_Agarivorans|-_unclassified Agarivorans|s_Agarivorans sp. B2Z047
0.000526846	6	6	S	3082387	s_Agarivorans sp. OAG1	9	-_root|-_cellular organisms|d_Bacteria|p_Pseudomonadota|c_Gammaproteobacteria|o_Alteromonadales|f_Alteromonadaceae|g_Agarivorans|-_unclassified Agarivorans|s_Agarivorans sp. OAG1
0.000526846	6	6	S	680279	s_Agarivorans gilvus	8	-_root|-_cellular organisms|d_Bacteria|p_Pseudomonadota|c_Gammaproteobacteria|o_Alteromonadales|f_Alteromonadaceae|g_Agarivorans|s_Agarivorans gilvus
0.000439039	5	5	S	1563703	s_Agarivorans aestuarii	8	-_root|-_cellular organisms|d_Bacteria|p_Pseudomonadota|c_Gammaproteobacteria|o_Alteromonadales|f_Alteromonadaceae|g_Agarivorans|s_Agarivorans aestuarii
0.00395135	45	0	G	1172191	g_Catenovulum	7	-_root|-_cellular organisms|d_Bacteria|p_Pseudomonadota|c_Gammaproteobacteria|o_Alteromonadales|f_Alteromonadaceae|g_Catenovulum
0.00237081	27	27	S	2984846	s_Catenovulum adriaticum	8	-_root|-_cellular organisms|d_Bacteria|p_Pseudomonadota|c_Gammaproteobacteria|o_Alteromonadales|f_Alteromonadaceae|g_Catenovulum|s_Catenovulum adriaticum
0.00158054	18	18	S	1740262	s_Catenovulum sediminis	8	-_root|-_cellular organisms|d_Bacteria|p_Pseudomonadota|c_Gammaproteobacteria|o_Alteromonadales|f_Alteromonadaceae|g_Catenovulum|s_Catenovulum sediminis
0.00140492	16	0	G	1406885	g_Aliiglaciecola	7	-_root|-_cellular organisms|d_Bacteria|p_Pseudomonadota|c_Gammaproteobacteria|o_Alteromonadales|f_Alteromonadaceae|g_Aliiglaciecola
0.00140492	16	0	-	2593648	#NAME?	8	-_root|-_cellular organisms|d_Bacteria|p_Pseudomonadota|c_Gammaproteobacteria|o_Alteromonadales|f_Alteromonadaceae|g_Aliiglaciecola|-_unclassified Aliiglaciecola
0.00140492	16	16	S	3053655	s_Aliiglaciecola sp. LCG003	9	-_root|-_cellular organisms|d_Bacteria|p_Pseudomonadota|c_Gammaproteobacteria|o_Alteromonadales|f_Alteromonadaceae|g_Aliiglaciecola|-_unclassified Aliiglaciecola|s_Aliiglaciecola sp. LCG003
0.00140492	16	0	G	1858563	g_Alkalimarinus	7	-_root|-_cellular organisms|d_Bacteria|p_Pseudomonadota|c_Gammaproteobacteria|o_Alteromonadales|f_Alteromonadaceae|g_Alkalimarinus
0.000526846	6	6	S	2935863	s_Alkalimarinus coralli	8	-_root|-_cellular organisms|d_Bacteria|p_Pseudomonadota|c_Gammaproteobacteria|o_Alteromonadales|f_Alteromonadaceae|g_Alkalimarinus|s_Alkalimarinus coralli
0.000439039	5	5	S	1632866	s_Alkalimarinus sediminis	8	-_root|-_cellular organisms|d_Bacteria|p_Pseudomonadota|c_Gammaproteobacteria|o_Alteromonadales|f_Alteromonadaceae|g_Alkalimarinus|s_Alkalimarinus sediminis
0.000351231	4	4	S	2961619	s_Alkalimarinus alittae	8	-_root|-_cellular organisms|d_Bacteria|p_Pseudomonadota|c_Gammaproteobacteria|o_Alteromonadales|f_Alteromonadaceae|g_Alkalimarinus|s_Alkalimarinus alittae
0.00122931	14	0	G	2894574	g_Saccharobesus	7	-_root|-_cellular organisms|d_Bacteria|p_Pseudomonadota|c_Gammaproteobacteria|o_Alteromonadales|f_Alteromonadaceae|g_Saccharobesus
0.00122931	14	14	S	2172099	s_Saccharobesus litoralis	8	-_root|-_cellular organisms|d_Bacteria|p_Pseudomonadota|c_Gammaproteobacteria|o_Alteromonadales|f_Alteromonadaceae|g_Saccharobesus|s_Saccharobesus litoralis
0.00105369	12	0	G	2200736	g_Planctobacterium	7	-_root|-_cellular organisms|d_Bacteria|p_Pseudomonadota|c_Gammaproteobacteria|o_Alteromonadales|f_Alteromonadaceae|g_Planctobacterium
0.00105369	12	12	S	1631968	s_Planctobacterium marinum	8	-_root|-_cellular organisms|d_Bacteria|p_Pseudomonadota|c_Gammaproteobacteria|o_Alteromonadales|f_Alteromonadaceae|g_Planctobacterium|s_Planctobacterium marinum
0.000790269	9	0	G	89404	g_Glaciecola	7	-_root|-_cellular organisms|d_Bacteria|p_Pseudomonadota|c_Gammaproteobacteria|o_Alteromonadales|f_Alteromonadaceae|g_Glaciecola
0.000790269	9	9	S	300231	s_Glaciecola nitratireducens	8	-_root|-_cellular organisms|d_Bacteria|p_Pseudomonadota|c_Gammaproteobacteria|o_Alteromonadales|f_Alteromonadaceae|g_Glaciecola|s_Glaciecola nitratireducens
0.000439039	5	0	G	2905123	g_Paraneptunicella	7	-_root|-_cellular organisms|d_Bacteria|p_Pseudomonadota|c_Gammaproteobacteria|o_Alteromonadales|f_Alteromonadaceae|g_Paraneptunicella
0.000439039	5	5	S	2831148	s_Paraneptunicella aestuarii	8	-_root|-_cellular organisms|d_Bacteria|p_Pseudomonadota|c_Gammaproteobacteria|o_Alteromonadales|f_Alteromonadaceae|g_Paraneptunicella|s_Paraneptunicella aestuarii
0.000351231	4	0	G	1751872	g_Lacimicrobium	7	-_root|-_cellular organisms|d_Bacteria|p_Pseudomonadota|c_Gammaproteobacteria|o_Alteromonadales|f_Alteromonadaceae|g_Lacimicrobium
0.000351231	4	4	S	1526571	s_Lacimicrobium alkaliphilum	8	-_root|-_cellular organisms|d_Bacteria|p_Pseudomonadota|c_Gammaproteobacteria|o_Alteromonadales|f_Alteromonadaceae|g_Lacimicrobium|s_Lacimicrobium alkaliphilum
0.0127321	145	0	F	267891	f_Moritellaceae	6	-_root|-_cellular organisms|d_Bacteria|p_Pseudomonadota|c_Gammaproteobacteria|o_Alteromonadales|f_Moritellaceae
0.0127321	145	0	G	58050	g_Moritella	7	-_root|-_cellular organisms|d_Bacteria|p_Pseudomonadota|c_Gammaproteobacteria|o_Alteromonadales|f_Moritellaceae|g_Moritella
0.00834173	95	0	-	2637987	#NAME?	8	-_root|-_cellular organisms|d_Bacteria|p_Pseudomonadota|c_Gammaproteobacteria|o_Alteromonadales|f_Moritellaceae|g_Moritella|-_unclassified Moritella
0.00421477	48	48	S	2746230	s_Moritella sp. 24	9	-_root|-_cellular organisms|d_Bacteria|p_Pseudomonadota|c_Gammaproteobacteria|o_Alteromonadales|f_Moritellaceae|g_Moritella|-_unclassified Moritella|s_Moritella sp. 24
0.00166835	19	19	S	2746232	s_Moritella sp. 28	9	-_root|-_cellular organisms|d_Bacteria|p_Pseudomonadota|c_Gammaproteobacteria|o_Alteromonadales|f_Moritellaceae|g_Moritella|-_unclassified Moritella|s_Moritella sp. 28
0.00105369	12	12	S	2746231	s_Moritella sp. 5	9	-_root|-_cellular organisms|d_Bacteria|p_Pseudomonadota|c_Gammaproteobacteria|o_Alteromonadales|f_Moritellaceae|g_Moritella|-_unclassified Moritella|s_Moritella sp. 5
0.00131712	15	15	S	2746233	s_Moritella sp. 36	9	-_root|-_cellular organisms|d_Bacteria|p_Pseudomonadota|c_Gammaproteobacteria|o_Alteromonadales|f_Moritellaceae|g_Moritella|-_unclassified Moritella|s_Moritella sp. 36
0.00280985	32	32	S	90736	s_Moritella marina	8	-_root|-_cellular organisms|d_Bacteria|p_Pseudomonadota|c_Gammaproteobacteria|o_Alteromonadales|f_Moritellaceae|g_Moritella|s_Moritella marina
0.00140492	16	16	S	69539	s_Moritella yayanosii	8	-_root|-_cellular organisms|d_Bacteria|p_Pseudomonadota|c_Gammaproteobacteria|o_Alteromonadales|f_Moritellaceae|g_Moritella|s_Moritella yayanosii
0.00851735	97	0	F	267893	f_Idiomarinaceae	6	-_root|-_cellular organisms|d_Bacteria|p_Pseudomonadota|c_Gammaproteobacteria|o_Alteromonadales|f_Idiomarinaceae
0.00763927	87	0	G	135575	g_Idiomarina	7	-_root|-_cellular organisms|d_Bacteria|p_Pseudomonadota|c_Gammaproteobacteria|o_Alteromonadales|f_Idiomarinaceae|g_Idiomarina
0.00377573	43	0	-	2614829	#NAME?	8	-_root|-_cellular organisms|d_Bacteria|p_Pseudomonadota|c_Gammaproteobacteria|o_Alteromonadales|f_Idiomarinaceae|g_Idiomarina|-_unclassified Idiomarina
0.00219519	25	25	S	1874361	s_Idiomarina sp.	9	-_root|-_cellular organisms|d_Bacteria|p_Pseudomonadota|c_Gammaproteobacteria|o_Alteromonadales|f_Idiomarinaceae|g_Idiomarina|-_unclassified Idiomarina|s_Idiomarina sp.
0.000614654	7	7	S	3100175	s_Idiomarina sp. OXR-189	9	-_root|-_cellular organisms|d_Bacteria|p_Pseudomonadota|c_Gammaproteobacteria|o_Alteromonadales|f_Idiomarinaceae|g_Idiomarina|-_unclassified Idiomarina|s_Idiomarina sp. OXR-189
0.000526846	6	6	S	3095365	s_Idiomarina sp. PL1-037	9	-_root|-_cellular organisms|d_Bacteria|p_Pseudomonadota|c_Gammaproteobacteria|o_Alteromonadales|f_Idiomarinaceae|g_Idiomarina|-_unclassified Idiomarina|s_Idiomarina sp. PL1-037
0.000351231	4	4	S	2100422	s_Idiomarina sp. OT37-5b	9	-_root|-_cellular organisms|d_Bacteria|p_Pseudomonadota|c_Gammaproteobacteria|o_Alteromonadales|f_Idiomarinaceae|g_Idiomarina|-_unclassified Idiomarina|s_Idiomarina sp. OT37-5b
0.00245862	28	28	S	135577	s_Idiomarina loihiensis	8	-_root|-_cellular organisms|d_Bacteria|p_Pseudomonadota|c_Gammaproteobacteria|o_Alteromonadales|f_Idiomarinaceae|g_Idiomarina|s_Idiomarina loihiensis
0.000878077	10	10	S	86102	s_Idiomarina abyssalis	8	-_root|-_cellular organisms|d_Bacteria|p_Pseudomonadota|c_Gammaproteobacteria|o_Alteromonadales|f_Idiomarinaceae|g_Idiomarina|s_Idiomarina abyssalis
0.000439039	5	5	S	1096243	s_Idiomarina piscisalsi	8	-_root|-_cellular organisms|d_Bacteria|p_Pseudomonadota|c_Gammaproteobacteria|o_Alteromonadales|f_Idiomarinaceae|g_Idiomarina|s_Idiomarina piscisalsi
0.000790269	9	0	G	2800384	g_Pseudidiomarina	7	-_root|-_cellular organisms|d_Bacteria|p_Pseudomonadota|c_Gammaproteobacteria|o_Alteromonadales|f_Idiomarinaceae|g_Pseudidiomarina
0.000439039	5	0	-	2800385	#NAME?	8	-_root|-_cellular organisms|d_Bacteria|p_Pseudomonadota|c_Gammaproteobacteria|o_Alteromonadales|f_Idiomarinaceae|g_Pseudidiomarina|-_unclassified Pseudidiomarina
0.000439039	5	5	S	3237706	s_Pseudidiomarina sp. PP-1MA	9	-_root|-_cellular organisms|d_Bacteria|p_Pseudomonadota|c_Gammaproteobacteria|o_Alteromonadales|f_Idiomarinaceae|g_Pseudidiomarina|-_unclassified Pseudidiomarina|s_Pseudidiomarina sp. PP-1MA
0.000351231	4	4	S	1940690	s_Pseudidiomarina andamanensis	8	-_root|-_cellular organisms|d_Bacteria|p_Pseudomonadota|c_Gammaproteobacteria|o_Alteromonadales|f_Idiomarinaceae|g_Pseudidiomarina|s_Pseudidiomarina andamanensis
0.00500504	57	0	F	267894	f_Psychromonadaceae	6	-_root|-_cellular organisms|d_Bacteria|p_Pseudomonadota|c_Gammaproteobacteria|o_Alteromonadales|f_Psychromonadaceae
0.00500504	57	0	G	67572	g_Psychromonas	7	-_root|-_cellular organisms|d_Bacteria|p_Pseudomonadota|c_Gammaproteobacteria|o_Alteromonadales|f_Psychromonadaceae|g_Psychromonas
0.00298546	34	0	-	2614957	#NAME?	8	-_root|-_cellular organisms|d_Bacteria|p_Pseudomonadota|c_Gammaproteobacteria|o_Alteromonadales|f_Psychromonadaceae|g_Psychromonas|-_unclassified Psychromonas
0.00184396	21	21	S	314282	s_Psychromonas sp. CNPT3	9	-_root|-_cellular organisms|d_Bacteria|p_Pseudomonadota|c_Gammaproteobacteria|o_Alteromonadales|f_Psychromonadaceae|g_Psychromonas|-_unclassified Psychromonas|s_Psychromonas sp. CNPT3
0.0011415	13	13	S	3231032	s_Psychromonas sp. MME1	9	-_root|-_cellular organisms|d_Bacteria|p_Pseudomonadota|c_Gammaproteobacteria|o_Alteromonadales|f_Psychromonadaceae|g_Psychromonas|-_unclassified Psychromonas|s_Psychromonas sp. MME1
0.00201958	23	23	S	357794	s_Psychromonas ingrahamii	8	-_root|-_cellular organisms|d_Bacteria|p_Pseudomonadota|c_Gammaproteobacteria|o_Alteromonadales|f_Psychromonadaceae|g_Psychromonas|s_Psychromonas ingrahamii
0.00254642	29	0	F	267892	f_Ferrimonadaceae	6	-_root|-_cellular organisms|d_Bacteria|p_Pseudomonadota|c_Gammaproteobacteria|o_Alteromonadales|f_Ferrimonadaceae
0.00254642	29	0	G	44011	g_Ferrimonas	7	-_root|-_cellular organisms|d_Bacteria|p_Pseudomonadota|c_Gammaproteobacteria|o_Alteromonadales|f_Ferrimonadaceae|g_Ferrimonas
0.00166835	19	19	S	2724191	s_Ferrimonas lipolytica	8	-_root|-_cellular organisms|d_Bacteria|p_Pseudomonadota|c_Gammaproteobacteria|o_Alteromonadales|f_Ferrimonadaceae|g_Ferrimonas|s_Ferrimonas lipolytica
0.000878077	10	0	-	2620587	#NAME?	8	-_root|-_cellular organisms|d_Bacteria|p_Pseudomonadota|c_Gammaproteobacteria|o_Alteromonadales|f_Ferrimonadaceae|g_Ferrimonas|-_unclassified Ferrimonas
0.000614654	7	7	S	2822844	s_Ferrimonas sp. SCSIO 43195	9	-_root|-_cellular organisms|d_Bacteria|p_Pseudomonadota|c_Gammaproteobacteria|o_Alteromonadales|f_Ferrimonadaceae|g_Ferrimonas|-_unclassified Ferrimonas|s_Ferrimonas sp. SCSIO 43195
0.000263423	3	3	S	3028878	s_Ferrimonas sp. YFM	9	-_root|-_cellular organisms|d_Bacteria|p_Pseudomonadota|c_Gammaproteobacteria|o_Alteromonadales|f_Ferrimonadaceae|g_Ferrimonas|-_unclassified Ferrimonas|s_Ferrimonas sp. YFM
0.257277	2930	0	O	2887326	o_Moraxellales	5	-_root|-_cellular organisms|d_Bacteria|p_Pseudomonadota|c_Gammaproteobacteria|o_Moraxellales
0.257277	2930	0	F	468	f_Moraxellaceae	6	-_root|-_cellular organisms|d_Bacteria|p_Pseudomonadota|c_Gammaproteobacteria|o_Moraxellales|f_Moraxellaceae
0.219695	2502	0	G	469	g_Acinetobacter	7	-_root|-_cellular organisms|d_Bacteria|p_Pseudomonadota|c_Gammaproteobacteria|o_Moraxellales|f_Moraxellaceae|g_Acinetobacter
0.0939543	1070	0	-	909768	#NAME?	8	-_root|-_cellular organisms|d_Bacteria|p_Pseudomonadota|c_Gammaproteobacteria|o_Moraxellales|f_Moraxellaceae|g_Acinetobacter|-_Acinetobacter calcoaceticus/baumannii complex
0.0597093	680	680	S	470	s_Acinetobacter baumannii	9	-_root|-_cellular organisms|d_Bacteria|p_Pseudomonadota|c_Gammaproteobacteria|o_Moraxellales|f_Moraxellaceae|g_Acinetobacter|-_Acinetobacter calcoaceticus/baumannii complex|s_Acinetobacter baumannii
0.013259	151	151	S	48296	s_Acinetobacter pittii	9	-_root|-_cellular organisms|d_Bacteria|p_Pseudomonadota|c_Gammaproteobacteria|o_Moraxellales|f_Moraxellaceae|g_Acinetobacter|-_Acinetobacter calcoaceticus/baumannii complex|s_Acinetobacter pittii
0.00869296	99	99	S	1530123	s_Acinetobacter seifertii	9	-_root|-_cellular organisms|d_Bacteria|p_Pseudomonadota|c_Gammaproteobacteria|o_Moraxellales|f_Moraxellaceae|g_Acinetobacter|-_Acinetobacter calcoaceticus/baumannii complex|s_Acinetobacter seifertii
0.00632216	72	72	S	471	s_Acinetobacter calcoaceticus	9	-_root|-_cellular organisms|d_Bacteria|p_Pseudomonadota|c_Gammaproteobacteria|o_Moraxellales|f_Moraxellaceae|g_Acinetobacter|-_Acinetobacter calcoaceticus/baumannii complex|s_Acinetobacter calcoaceticus
0.00386354	44	44	S	106654	s_Acinetobacter nosocomialis	9	-_root|-_cellular organisms|d_Bacteria|p_Pseudomonadota|c_Gammaproteobacteria|o_Moraxellales|f_Moraxellaceae|g_Acinetobacter|-_Acinetobacter calcoaceticus/baumannii complex|s_Acinetobacter nosocomialis
0.00193177	22	22	S	1785128	s_Acinetobacter lactucae	9	-_root|-_cellular organisms|d_Bacteria|p_Pseudomonadota|c_Gammaproteobacteria|o_Moraxellales|f_Moraxellaceae|g_Acinetobacter|-_Acinetobacter calcoaceticus/baumannii complex|s_Acinetobacter lactucae
0.0488211	556	0	-	196816	#NAME?	8	-_root|-_cellular organisms|d_Bacteria|p_Pseudomonadota|c_Gammaproteobacteria|o_Moraxellales|f_Moraxellaceae|g_Acinetobacter|-_unclassified Acinetobacter
0.00280985	32	32	S	2950074	s_Acinetobacter sp. C32I	9	-_root|-_cellular organisms|d_Bacteria|p_Pseudomonadota|c_Gammaproteobacteria|o_Moraxellales|f_Moraxellaceae|g_Acinetobacter|-_unclassified Acinetobacter|s_Acinetobacter sp. C32I
0.00245862	28	28	S	1407071	s_Acinetobacter sp. TGL-Y2	9	-_root|-_cellular organisms|d_Bacteria|p_Pseudomonadota|c_Gammaproteobacteria|o_Moraxellales|f_Moraxellaceae|g_Acinetobacter|-_unclassified Acinetobacter|s_Acinetobacter sp. TGL-Y2
0.00245862	28	28	S	2714110	s_Acinetobacter sp. Marseille-Q1620	9	-_root|-_cellular organisms|d_Bacteria|p_Pseudomonadota|c_Gammaproteobacteria|o_Moraxellales|f_Moraxellaceae|g_Acinetobacter|-_unclassified Acinetobacter|s_Acinetobacter sp. Marseille-Q1620
0.00201958	23	23	S	3120518	s_Acinetobacter sp. KS-LM10	9	-_root|-_cellular organisms|d_Bacteria|p_Pseudomonadota|c_Gammaproteobacteria|o_Moraxellales|f_Moraxellaceae|g_Acinetobacter|-_unclassified Acinetobacter|s_Acinetobacter sp. KS-LM10
0.00184396	21	21	S	1646498	s_Acinetobacter sp. TTH0-4	9	-_root|-_cellular organisms|d_Bacteria|p_Pseudomonadota|c_Gammaproteobacteria|o_Moraxellales|f_Moraxellaceae|g_Acinetobacter|-_unclassified Acinetobacter|s_Acinetobacter sp. TTH0-4
0.00175615	20	20	S	2004646	s_Acinetobacter sp. WCHA55	9	-_root|-_cellular organisms|d_Bacteria|p_Pseudomonadota|c_Gammaproteobacteria|o_Moraxellales|f_Moraxellaceae|g_Acinetobacter|-_unclassified Acinetobacter|s_Acinetobacter sp. WCHA55
0.00149273	17	17	S	2953738	s_Acinetobacter sp. Z1	9	-_root|-_cellular organisms|d_Bacteria|p_Pseudomonadota|c_Gammaproteobacteria|o_Moraxellales|f_Moraxellaceae|g_Acinetobacter|-_unclassified Acinetobacter|s_Acinetobacter sp. Z1
0.00149273	17	17	S	1808001	s_Acinetobacter sp. LoGeW2-3	9	-_root|-_cellular organisms|d_Bacteria|p_Pseudomonadota|c_Gammaproteobacteria|o_Moraxellales|f_Moraxellaceae|g_Acinetobacter|-_unclassified Acinetobacter|s_Acinetobacter sp. LoGeW2-3
0.00280985	32	32	S	2929512	s_Acinetobacter sp. YH16040_T	9	-_root|-_cellular organisms|d_Bacteria|p_Pseudomonadota|c_Gammaproteobacteria|o_Moraxellales|f_Moraxellaceae|g_Acinetobacter|-_unclassified Acinetobacter|s_Acinetobacter sp. YH16040_T
0.00140492	16	16	S	2983215	s_Acinetobacter sp. ESL0695	9	-_root|-_cellular organisms|d_Bacteria|p_Pseudomonadota|c_Gammaproteobacteria|o_Moraxellales|f_Moraxellaceae|g_Acinetobacter|-_unclassified Acinetobacter|s_Acinetobacter sp. ESL0695
0.00193177	22	22	S	2004644	s_Acinetobacter sp. WCHA45	9	-_root|-_cellular organisms|d_Bacteria|p_Pseudomonadota|c_Gammaproteobacteria|o_Moraxellales|f_Moraxellaceae|g_Acinetobacter|-_unclassified Acinetobacter|s_Acinetobacter sp. WCHA45
0.00158054	18	18	S	2871688	s_Acinetobacter sp. AS23	9	-_root|-_cellular organisms|d_Bacteria|p_Pseudomonadota|c_Gammaproteobacteria|o_Moraxellales|f_Moraxellaceae|g_Acinetobacter|-_unclassified Acinetobacter|s_Acinetobacter sp. AS23
0.00105369	12	12	S	2913495	s_Acinetobacter sp. AHP123	9	-_root|-_cellular organisms|d_Bacteria|p_Pseudomonadota|c_Gammaproteobacteria|o_Moraxellales|f_Moraxellaceae|g_Acinetobacter|-_unclassified Acinetobacter|s_Acinetobacter sp. AHP123
0.000878077	10	10	S	3045147	s_Acinetobacter sp. KCTC 92772	9	-_root|-_cellular organisms|d_Bacteria|p_Pseudomonadota|c_Gammaproteobacteria|o_Moraxellales|f_Moraxellaceae|g_Acinetobacter|-_unclassified Acinetobacter|s_Acinetobacter sp. KCTC 92772
0.000878077	10	10	S	1608473	s_Acinetobacter sp. NCu2D-2	9	-_root|-_cellular organisms|d_Bacteria|p_Pseudomonadota|c_Gammaproteobacteria|o_Moraxellales|f_Moraxellaceae|g_Acinetobacter|-_unclassified Acinetobacter|s_Acinetobacter sp. NCu2D-2
0.00149273	17	17	S	2601122	s_Acinetobacter sp. YH12138	9	-_root|-_cellular organisms|d_Bacteria|p_Pseudomonadota|c_Gammaproteobacteria|o_Moraxellales|f_Moraxellaceae|g_Acinetobacter|-_unclassified Acinetobacter|s_Acinetobacter sp. YH12138
0.0011415	13	13	S	2836181	s_Acinetobacter sp. BHS4	9	-_root|-_cellular organisms|d_Bacteria|p_Pseudomonadota|c_Gammaproteobacteria|o_Moraxellales|f_Moraxellaceae|g_Acinetobacter|-_unclassified Acinetobacter|s_Acinetobacter sp. BHS4
0.000965885	11	11	S	2743575	s_Acinetobacter sp. NEB 394	9	-_root|-_cellular organisms|d_Bacteria|p_Pseudomonadota|c_Gammaproteobacteria|o_Moraxellales|f_Moraxellaceae|g_Acinetobacter|-_unclassified Acinetobacter|s_Acinetobacter sp. NEB 394
0.000965885	11	11	S	3027470	s_Acinetobacter sp. TAC-1	9	-_root|-_cellular organisms|d_Bacteria|p_Pseudomonadota|c_Gammaproteobacteria|o_Moraxellales|f_Moraxellaceae|g_Acinetobacter|-_unclassified Acinetobacter|s_Acinetobacter sp. TAC-1
0.00140492	16	16	S	3003393	s_Acinetobacter sp. TR11	9	-_root|-_cellular organisms|d_Bacteria|p_Pseudomonadota|c_Gammaproteobacteria|o_Moraxellales|f_Moraxellaceae|g_Acinetobacter|-_unclassified Acinetobacter|s_Acinetobacter sp. TR11
0.00149273	17	17	S	3003392	s_Acinetobacter sp. TR3	9	-_root|-_cellular organisms|d_Bacteria|p_Pseudomonadota|c_Gammaproteobacteria|o_Moraxellales|f_Moraxellaceae|g_Acinetobacter|-_unclassified Acinetobacter|s_Acinetobacter sp. TR3
0.0011415	13	13	S	1758189	s_Acinetobacter sp. ACNIH2	9	-_root|-_cellular organisms|d_Bacteria|p_Pseudomonadota|c_Gammaproteobacteria|o_Moraxellales|f_Moraxellaceae|g_Acinetobacter|-_unclassified Acinetobacter|s_Acinetobacter sp. ACNIH2
0.00368792	42	42	S	3151492	s_Acinetobacter sp. ANC 7919	9	-_root|-_cellular organisms|d_Bacteria|p_Pseudomonadota|c_Gammaproteobacteria|o_Moraxellales|f_Moraxellaceae|g_Acinetobacter|-_unclassified Acinetobacter|s_Acinetobacter sp. ANC 7919
0.000526846	6	6	S	2923375	s_Acinetobacter sp. XS-4	9	-_root|-_cellular organisms|d_Bacteria|p_Pseudomonadota|c_Gammaproteobacteria|o_Moraxellales|f_Moraxellaceae|g_Acinetobacter|-_unclassified Acinetobacter|s_Acinetobacter sp. XS-4
0.000526846	6	6	S	2563897	s_Acinetobacter sp. 10FS3-1	9	-_root|-_cellular organisms|d_Bacteria|p_Pseudomonadota|c_Gammaproteobacteria|o_Moraxellales|f_Moraxellaceae|g_Acinetobacter|-_unclassified Acinetobacter|s_Acinetobacter sp. 10FS3-1
0.000526846	6	6	S	3156489	s_Acinetobacter sp. A1-4-2	9	-_root|-_cellular organisms|d_Bacteria|p_Pseudomonadota|c_Gammaproteobacteria|o_Moraxellales|f_Moraxellaceae|g_Acinetobacter|-_unclassified Acinetobacter|s_Acinetobacter sp. A1-4-2
0.000526846	6	6	S	3035288	s_Acinetobacter sp. ANC 7201	9	-_root|-_cellular organisms|d_Bacteria|p_Pseudomonadota|c_Gammaproteobacteria|o_Moraxellales|f_Moraxellaceae|g_Acinetobacter|-_unclassified Acinetobacter|s_Acinetobacter sp. ANC 7201
0.000439039	5	5	S	1879049	s_Acinetobacter sp. WCHAc010034	9	-_root|-_cellular organisms|d_Bacteria|p_Pseudomonadota|c_Gammaproteobacteria|o_Moraxellales|f_Moraxellaceae|g_Acinetobacter|-_unclassified Acinetobacter|s_Acinetobacter sp. WCHAc010034
0.000702462	8	8	S	3157368	s_Acinetobacter sp. XH1639	9	-_root|-_cellular organisms|d_Bacteria|p_Pseudomonadota|c_Gammaproteobacteria|o_Moraxellales|f_Moraxellaceae|g_Acinetobacter|-_unclassified Acinetobacter|s_Acinetobacter sp. XH1639
0.000439039	5	5	S	2773709	s_Acinetobacter sp. ASP199	9	-_root|-_cellular organisms|d_Bacteria|p_Pseudomonadota|c_Gammaproteobacteria|o_Moraxellales|f_Moraxellaceae|g_Acinetobacter|-_unclassified Acinetobacter|s_Acinetobacter sp. ASP199
0.000526846	6	6	S	710648	s_Acinetobacter sp. Tol 5	9	-_root|-_cellular organisms|d_Bacteria|p_Pseudomonadota|c_Gammaproteobacteria|o_Moraxellales|f_Moraxellaceae|g_Acinetobacter|-_unclassified Acinetobacter|s_Acinetobacter sp. Tol 5
0.000351231	4	4	S	2004647	s_Acinetobacter sp. WCHAc010052	9	-_root|-_cellular organisms|d_Bacteria|p_Pseudomonadota|c_Gammaproteobacteria|o_Moraxellales|f_Moraxellaceae|g_Acinetobacter|-_unclassified Acinetobacter|s_Acinetobacter sp. WCHAc010052
0.000439039	5	5	S	2798861	s_Acinetobacter sp. CS-2	9	-_root|-_cellular organisms|d_Bacteria|p_Pseudomonadota|c_Gammaproteobacteria|o_Moraxellales|f_Moraxellaceae|g_Acinetobacter|-_unclassified Acinetobacter|s_Acinetobacter sp. CS-2
0.000439039	5	5	S	3231720	s_Acinetobacter sp. FL	9	-_root|-_cellular organisms|d_Bacteria|p_Pseudomonadota|c_Gammaproteobacteria|o_Moraxellales|f_Moraxellaceae|g_Acinetobacter|-_unclassified Acinetobacter|s_Acinetobacter sp. FL
0.000351231	4	4	S	3020716	s_Acinetobacter sp. GSS19	9	-_root|-_cellular organisms|d_Bacteria|p_Pseudomonadota|c_Gammaproteobacteria|o_Moraxellales|f_Moraxellaceae|g_Acinetobacter|-_unclassified Acinetobacter|s_Acinetobacter sp. GSS19
0.000614654	7	7	S	2929514	s_Acinetobacter sp. YH16056_T	9	-_root|-_cellular organisms|d_Bacteria|p_Pseudomonadota|c_Gammaproteobacteria|o_Moraxellales|f_Moraxellaceae|g_Acinetobacter|-_unclassified Acinetobacter|s_Acinetobacter sp. YH16056_T
0.000439039	5	5	S	2929509	s_Acinetobacter sp. NyZ410	9	-_root|-_cellular organisms|d_Bacteria|p_Pseudomonadota|c_Gammaproteobacteria|o_Moraxellales|f_Moraxellaceae|g_Acinetobacter|-_unclassified Acinetobacter|s_Acinetobacter sp. NyZ410
0.000439039	5	5	S	2545797	s_Acinetobacter sp. FDAARGOS_724	9	-_root|-_cellular organisms|d_Bacteria|p_Pseudomonadota|c_Gammaproteobacteria|o_Moraxellales|f_Moraxellaceae|g_Acinetobacter|-_unclassified Acinetobacter|s_Acinetobacter sp. FDAARGOS_724
0.000351231	4	4	S	2996862	s_Acinetobacter sp. YWS30-1	9	-_root|-_cellular organisms|d_Bacteria|p_Pseudomonadota|c_Gammaproteobacteria|o_Moraxellales|f_Moraxellaceae|g_Acinetobacter|-_unclassified Acinetobacter|s_Acinetobacter sp. YWS30-1
0.000439039	5	5	S	2905879	s_Acinetobacter sp. SH20PTE14	9	-_root|-_cellular organisms|d_Bacteria|p_Pseudomonadota|c_Gammaproteobacteria|o_Moraxellales|f_Moraxellaceae|g_Acinetobacter|-_unclassified Acinetobacter|s_Acinetobacter sp. SH20PTE14
0.00632216	72	72	S	2004650	s_Acinetobacter chinensis	8	-_root|-_cellular organisms|d_Bacteria|p_Pseudomonadota|c_Gammaproteobacteria|o_Moraxellales|f_Moraxellaceae|g_Acinetobacter|s_Acinetobacter chinensis
0.00632216	72	72	S	40214	s_Acinetobacter johnsonii	8	-_root|-_cellular organisms|d_Bacteria|p_Pseudomonadota|c_Gammaproteobacteria|o_Moraxellales|f_Moraxellaceae|g_Acinetobacter|s_Acinetobacter johnsonii
0.00412696	47	47	S	756892	s_Acinetobacter indicus	8	-_root|-_cellular organisms|d_Bacteria|p_Pseudomonadota|c_Gammaproteobacteria|o_Moraxellales|f_Moraxellaceae|g_Acinetobacter|s_Acinetobacter indicus
0.00412696	47	47	S	29430	s_Acinetobacter haemolyticus	8	-_root|-_cellular organisms|d_Bacteria|p_Pseudomonadota|c_Gammaproteobacteria|o_Moraxellales|f_Moraxellaceae|g_Acinetobacter|s_Acinetobacter haemolyticus
0.00360012	41	41	S	1324350	s_Acinetobacter equi	8	-_root|-_cellular organisms|d_Bacteria|p_Pseudomonadota|c_Gammaproteobacteria|o_Moraxellales|f_Moraxellaceae|g_Acinetobacter|s_Acinetobacter equi
0.00386354	44	44	S	1871111	s_Acinetobacter defluvii	8	-_root|-_cellular organisms|d_Bacteria|p_Pseudomonadota|c_Gammaproteobacteria|o_Moraxellales|f_Moraxellaceae|g_Acinetobacter|s_Acinetobacter defluvii
0.0034245	39	39	S	487316	s_Acinetobacter soli	8	-_root|-_cellular organisms|d_Bacteria|p_Pseudomonadota|c_Gammaproteobacteria|o_Moraxellales|f_Moraxellaceae|g_Acinetobacter|s_Acinetobacter soli
0.00351231	40	40	S	2006115	s_Acinetobacter piscicola	8	-_root|-_cellular organisms|d_Bacteria|p_Pseudomonadota|c_Gammaproteobacteria|o_Moraxellales|f_Moraxellaceae|g_Acinetobacter|s_Acinetobacter piscicola
0.00324889	37	37	S	1879050	s_Acinetobacter wuhouensis	8	-_root|-_cellular organisms|d_Bacteria|p_Pseudomonadota|c_Gammaproteobacteria|o_Moraxellales|f_Moraxellaceae|g_Acinetobacter|s_Acinetobacter wuhouensis
0.00377573	43	43	S	108980	s_Acinetobacter ursingii	8	-_root|-_cellular organisms|d_Bacteria|p_Pseudomonadota|c_Gammaproteobacteria|o_Moraxellales|f_Moraxellaceae|g_Acinetobacter|s_Acinetobacter ursingii
0.00280985	32	32	S	108981	s_Acinetobacter schindleri	8	-_root|-_cellular organisms|d_Bacteria|p_Pseudomonadota|c_Gammaproteobacteria|o_Moraxellales|f_Moraxellaceae|g_Acinetobacter|s_Acinetobacter schindleri
0.00263423	30	30	S	1789224	s_Acinetobacter larvae	8	-_root|-_cellular organisms|d_Bacteria|p_Pseudomonadota|c_Gammaproteobacteria|o_Moraxellales|f_Moraxellaceae|g_Acinetobacter|s_Acinetobacter larvae
0.00316108	36	36	S	40215	s_Acinetobacter junii	8	-_root|-_cellular organisms|d_Bacteria|p_Pseudomonadota|c_Gammaproteobacteria|o_Moraxellales|f_Moraxellaceae|g_Acinetobacter|s_Acinetobacter junii
0.00245862	28	28	S	202950	s_Acinetobacter baylyi	8	-_root|-_cellular organisms|d_Bacteria|p_Pseudomonadota|c_Gammaproteobacteria|o_Moraxellales|f_Moraxellaceae|g_Acinetobacter|s_Acinetobacter baylyi
0.00245862	28	28	S	40216	s_Acinetobacter radioresistens	8	-_root|-_cellular organisms|d_Bacteria|p_Pseudomonadota|c_Gammaproteobacteria|o_Moraxellales|f_Moraxellaceae|g_Acinetobacter|s_Acinetobacter radioresistens
0.00201958	23	23	S	28090	s_Acinetobacter lwoffii	8	-_root|-_cellular organisms|d_Bacteria|p_Pseudomonadota|c_Gammaproteobacteria|o_Moraxellales|f_Moraxellaceae|g_Acinetobacter|s_Acinetobacter lwoffii
0.00158054	18	18	S	280145	s_Acinetobacter colistiniresistens	8	-_root|-_cellular organisms|d_Bacteria|p_Pseudomonadota|c_Gammaproteobacteria|o_Moraxellales|f_Moraxellaceae|g_Acinetobacter|s_Acinetobacter colistiniresistens
0.00175615	20	20	S	106649	s_Acinetobacter guillouiae	8	-_root|-_cellular organisms|d_Bacteria|p_Pseudomonadota|c_Gammaproteobacteria|o_Moraxellales|f_Moraxellaceae|g_Acinetobacter|s_Acinetobacter guillouiae
0.00184396	21	21	S	202956	s_Acinetobacter towneri	8	-_root|-_cellular organisms|d_Bacteria|p_Pseudomonadota|c_Gammaproteobacteria|o_Moraxellales|f_Moraxellaceae|g_Acinetobacter|s_Acinetobacter towneri
0.00140492	16	16	S	2662362	s_Acinetobacter wanghuae	8	-_root|-_cellular organisms|d_Bacteria|p_Pseudomonadota|c_Gammaproteobacteria|o_Moraxellales|f_Moraxellaceae|g_Acinetobacter|s_Acinetobacter wanghuae
0.00149273	17	17	S	1839785	s_Acinetobacter portensis	8	-_root|-_cellular organisms|d_Bacteria|p_Pseudomonadota|c_Gammaproteobacteria|o_Moraxellales|f_Moraxellaceae|g_Acinetobacter|s_Acinetobacter portensis
0.0011415	13	13	S	106648	s_Acinetobacter bereziniae	8	-_root|-_cellular organisms|d_Bacteria|p_Pseudomonadota|c_Gammaproteobacteria|o_Moraxellales|f_Moraxellaceae|g_Acinetobacter|s_Acinetobacter bereziniae
0.00105369	12	12	S	202951	s_Acinetobacter bouvetii	8	-_root|-_cellular organisms|d_Bacteria|p_Pseudomonadota|c_Gammaproteobacteria|o_Moraxellales|f_Moraxellaceae|g_Acinetobacter|s_Acinetobacter bouvetii
0.00105369	12	12	S	2715164	s_Acinetobacter shaoyimingii	8	-_root|-_cellular organisms|d_Bacteria|p_Pseudomonadota|c_Gammaproteobacteria|o_Moraxellales|f_Moraxellaceae|g_Acinetobacter|s_Acinetobacter shaoyimingii
0.000965885	11	11	S	52133	s_Acinetobacter venetianus	8	-_root|-_cellular organisms|d_Bacteria|p_Pseudomonadota|c_Gammaproteobacteria|o_Moraxellales|f_Moraxellaceae|g_Acinetobacter|s_Acinetobacter venetianus
0.000878077	10	10	S	70348	s_Acinetobacter dispersus	8	-_root|-_cellular organisms|d_Bacteria|p_Pseudomonadota|c_Gammaproteobacteria|o_Moraxellales|f_Moraxellaceae|g_Acinetobacter|s_Acinetobacter dispersus
0.000878077	10	10	S	2715163	s_Acinetobacter lanii	8	-_root|-_cellular organisms|d_Bacteria|p_Pseudomonadota|c_Gammaproteobacteria|o_Moraxellales|f_Moraxellaceae|g_Acinetobacter|s_Acinetobacter lanii
0.000878077	10	10	S	2136182	s_Acinetobacter cumulans	8	-_root|-_cellular organisms|d_Bacteria|p_Pseudomonadota|c_Gammaproteobacteria|o_Moraxellales|f_Moraxellaceae|g_Acinetobacter|s_Acinetobacter cumulans
0.000702462	8	8	S	1776742	s_Acinetobacter vivianii	8	-_root|-_cellular organisms|d_Bacteria|p_Pseudomonadota|c_Gammaproteobacteria|o_Moraxellales|f_Moraxellaceae|g_Acinetobacter|s_Acinetobacter vivianii
0.000614654	7	7	S	1148157	s_Acinetobacter oleivorans	8	-_root|-_cellular organisms|d_Bacteria|p_Pseudomonadota|c_Gammaproteobacteria|o_Moraxellales|f_Moraxellaceae|g_Acinetobacter|s_Acinetobacter oleivorans
0.000439039	5	5	S	2943497	s_Acinetobacter tibetensis	8	-_root|-_cellular organisms|d_Bacteria|p_Pseudomonadota|c_Gammaproteobacteria|o_Moraxellales|f_Moraxellaceae|g_Acinetobacter|s_Acinetobacter tibetensis
0.000439039	5	5	S	465797	s_Acinetobacter septicus	8	-_root|-_cellular organisms|d_Bacteria|p_Pseudomonadota|c_Gammaproteobacteria|o_Moraxellales|f_Moraxellaceae|g_Acinetobacter|s_Acinetobacter septicus
0.000351231	4	4	S	1776741	s_Acinetobacter proteolyticus	8	-_root|-_cellular organisms|d_Bacteria|p_Pseudomonadota|c_Gammaproteobacteria|o_Moraxellales|f_Moraxellaceae|g_Acinetobacter|s_Acinetobacter proteolyticus
0.000263423	3	3	S	2609668	s_Acinetobacter suaedae	8	-_root|-_cellular organisms|d_Bacteria|p_Pseudomonadota|c_Gammaproteobacteria|o_Moraxellales|f_Moraxellaceae|g_Acinetobacter|s_Acinetobacter suaedae
0.0191421	218	0	G	497	g_Psychrobacter	7	-_root|-_cellular organisms|d_Bacteria|p_Pseudomonadota|c_Gammaproteobacteria|o_Moraxellales|f_Moraxellaceae|g_Psychrobacter
0.0129077	147	0	-	196806	#NAME?	8	-_root|-_cellular organisms|d_Bacteria|p_Pseudomonadota|c_Gammaproteobacteria|o_Moraxellales|f_Moraxellaceae|g_Psychrobacter|-_unclassified Psychrobacter
0.00158054	18	18	S	1415574	s_Psychrobacter sp. LV10R520-6	9	-_root|-_cellular organisms|d_Bacteria|p_Pseudomonadota|c_Gammaproteobacteria|o_Moraxellales|f_Moraxellaceae|g_Psychrobacter|-_unclassified Psychrobacter|s_Psychrobacter sp. LV10R520-6
0.000878077	10	10	S	3043330	s_Psychrobacter sp. WB2	9	-_root|-_cellular organisms|d_Bacteria|p_Pseudomonadota|c_Gammaproteobacteria|o_Moraxellales|f_Moraxellaceae|g_Psychrobacter|-_unclassified Psychrobacter|s_Psychrobacter sp. WB2
0.00166835	19	19	S	2517899	s_Psychrobacter sp. KH172YL61	9	-_root|-_cellular organisms|d_Bacteria|p_Pseudomonadota|c_Gammaproteobacteria|o_Moraxellales|f_Moraxellaceae|g_Psychrobacter|-_unclassified Psychrobacter|s_Psychrobacter sp. KH172YL61
0.00122931	14	14	S	3240930	s_Psychrobacter sp. CLB018	9	-_root|-_cellular organisms|d_Bacteria|p_Pseudomonadota|c_Gammaproteobacteria|o_Moraxellales|f_Moraxellaceae|g_Psychrobacter|-_unclassified Psychrobacter|s_Psychrobacter sp. CLB018
0.000790269	9	9	S	1699621	s_Psychrobacter sp. P11F6	9	-_root|-_cellular organisms|d_Bacteria|p_Pseudomonadota|c_Gammaproteobacteria|o_Moraxellales|f_Moraxellaceae|g_Psychrobacter|-_unclassified Psychrobacter|s_Psychrobacter sp. P11F6
0.000702462	8	8	S	1028416	s_Psychrobacter sp. DAB_AL43B	9	-_root|-_cellular organisms|d_Bacteria|p_Pseudomonadota|c_Gammaproteobacteria|o_Moraxellales|f_Moraxellaceae|g_Psychrobacter|-_unclassified Psychrobacter|s_Psychrobacter sp. DAB_AL43B
0.000702462	8	8	S	3067275	s_Psychrobacter sp. M13	9	-_root|-_cellular organisms|d_Bacteria|p_Pseudomonadota|c_Gammaproteobacteria|o_Moraxellales|f_Moraxellaceae|g_Psychrobacter|-_unclassified Psychrobacter|s_Psychrobacter sp. M13
0.000614654	7	7	S	1699623	s_Psychrobacter sp. P11G3	9	-_root|-_cellular organisms|d_Bacteria|p_Pseudomonadota|c_Gammaproteobacteria|o_Moraxellales|f_Moraxellaceae|g_Psychrobacter|-_unclassified Psychrobacter|s_Psychrobacter sp. P11G3
0.000702462	8	8	S	56811	s_Psychrobacter sp.	9	-_root|-_cellular organisms|d_Bacteria|p_Pseudomonadota|c_Gammaproteobacteria|o_Moraxellales|f_Moraxellaceae|g_Psychrobacter|-_unclassified Psychrobacter|s_Psychrobacter sp.
0.000702462	8	8	S	2708350	s_Psychrobacter sp. WY6	9	-_root|-_cellular organisms|d_Bacteria|p_Pseudomonadota|c_Gammaproteobacteria|o_Moraxellales|f_Moraxellaceae|g_Psychrobacter|-_unclassified Psychrobacter|s_Psychrobacter sp. WY6
0.000878077	10	10	S	1699624	s_Psychrobacter sp. P11G5	9	-_root|-_cellular organisms|d_Bacteria|p_Pseudomonadota|c_Gammaproteobacteria|o_Moraxellales|f_Moraxellaceae|g_Psychrobacter|-_unclassified Psychrobacter|s_Psychrobacter sp. P11G5
0.000790269	9	9	S	2733866	s_Psychrobacter sp. KCTC 72983	9	-_root|-_cellular organisms|d_Bacteria|p_Pseudomonadota|c_Gammaproteobacteria|o_Moraxellales|f_Moraxellaceae|g_Psychrobacter|-_unclassified Psychrobacter|s_Psychrobacter sp. KCTC 72983
0.000439039	5	5	S	3156079	s_Psychrobacter sp. KFRI-CH2-11	9	-_root|-_cellular organisms|d_Bacteria|p_Pseudomonadota|c_Gammaproteobacteria|o_Moraxellales|f_Moraxellaceae|g_Psychrobacter|-_unclassified Psychrobacter|s_Psychrobacter sp. KFRI-CH2-11
0.000614654	7	7	S	3064892	s_Psychrobacter sp. van23A	9	-_root|-_cellular organisms|d_Bacteria|p_Pseudomonadota|c_Gammaproteobacteria|o_Moraxellales|f_Moraxellaceae|g_Psychrobacter|-_unclassified Psychrobacter|s_Psychrobacter sp. van23A
0.000263423	3	3	S	2772254	s_Psychrobacter sp. 28M-43	9	-_root|-_cellular organisms|d_Bacteria|p_Pseudomonadota|c_Gammaproteobacteria|o_Moraxellales|f_Moraxellaceae|g_Psychrobacter|-_unclassified Psychrobacter|s_Psychrobacter sp. 28M-43
0.00122931	14	14	S	861445	s_Psychrobacter sanguinis	8	-_root|-_cellular organisms|d_Bacteria|p_Pseudomonadota|c_Gammaproteobacteria|o_Moraxellales|f_Moraxellaceae|g_Psychrobacter|s_Psychrobacter sanguinis
0.000790269	9	9	S	334543	s_Psychrobacter arcticus	8	-_root|-_cellular organisms|d_Bacteria|p_Pseudomonadota|c_Gammaproteobacteria|o_Moraxellales|f_Moraxellaceae|g_Psychrobacter|s_Psychrobacter arcticus
0.000702462	8	8	S	256326	s_Psychrobacter arenosus	8	-_root|-_cellular organisms|d_Bacteria|p_Pseudomonadota|c_Gammaproteobacteria|o_Moraxellales|f_Moraxellaceae|g_Psychrobacter|s_Psychrobacter arenosus
0.000614654	7	7	S	45610	s_Psychrobacter urativorans	8	-_root|-_cellular organisms|d_Bacteria|p_Pseudomonadota|c_Gammaproteobacteria|o_Moraxellales|f_Moraxellaceae|g_Psychrobacter|s_Psychrobacter urativorans
0.00272204	31	31	S	261164	s_Psychrobacter alimentarius	8	-_root|-_cellular organisms|d_Bacteria|p_Pseudomonadota|c_Gammaproteobacteria|o_Moraxellales|f_Moraxellaceae|g_Psychrobacter|s_Psychrobacter alimentarius
0.0172103	196	0	G	475	g_Moraxella	7	-_root|-_cellular organisms|d_Bacteria|p_Pseudomonadota|c_Gammaproteobacteria|o_Moraxellales|f_Moraxellaceae|g_Moraxella
0.00254642	29	0	-	2685852	#NAME?	8	-_root|-_cellular organisms|d_Bacteria|p_Pseudomonadota|c_Gammaproteobacteria|o_Moraxellales|f_Moraxellaceae|g_Moraxella|-_unclassified Moraxella
0.00210739	24	24	S	2780077	s_Moraxella sp. K1664	9	-_root|-_cellular organisms|d_Bacteria|p_Pseudomonadota|c_Gammaproteobacteria|o_Moraxellales|f_Moraxellaceae|g_Moraxella|-_unclassified Moraxella|s_Moraxella sp. K1664
0.000439039	5	5	S	2904123	s_Moraxella sp. ZY210820	9	-_root|-_cellular organisms|d_Bacteria|p_Pseudomonadota|c_Gammaproteobacteria|o_Moraxellales|f_Moraxellaceae|g_Moraxella|-_unclassified Moraxella|s_Moraxella sp. ZY210820
0.00307327	35	35	S	34062	s_Moraxella osloensis	8	-_root|-_cellular organisms|d_Bacteria|p_Pseudomonadota|c_Gammaproteobacteria|o_Moraxellales|f_Moraxellaceae|g_Moraxella|s_Moraxella osloensis
0.00166835	19	19	S	2904120	s_Moraxella nasibovis	8	-_root|-_cellular organisms|d_Bacteria|p_Pseudomonadota|c_Gammaproteobacteria|o_Moraxellales|f_Moraxellaceae|g_Moraxella|s_Moraxella nasibovis
0.00122931	14	14	S	34061	s_Moraxella cuniculi	8	-_root|-_cellular organisms|d_Bacteria|p_Pseudomonadota|c_Gammaproteobacteria|o_Moraxellales|f_Moraxellaceae|g_Moraxella|s_Moraxella cuniculi
0.0011415	13	13	S	476	s_Moraxella bovis	8	-_root|-_cellular organisms|d_Bacteria|p_Pseudomonadota|c_Gammaproteobacteria|o_Moraxellales|f_Moraxellaceae|g_Moraxella|s_Moraxella bovis
0.00158054	18	18	S	386891	s_Moraxella bovoculi	8	-_root|-_cellular organisms|d_Bacteria|p_Pseudomonadota|c_Gammaproteobacteria|o_Moraxellales|f_Moraxellaceae|g_Moraxella|s_Moraxella bovoculi
0.0011415	13	13	S	478	s_Moraxella nonliquefaciens	8	-_root|-_cellular organisms|d_Bacteria|p_Pseudomonadota|c_Gammaproteobacteria|o_Moraxellales|f_Moraxellaceae|g_Moraxella|s_Moraxella nonliquefaciens
0.000878077	10	10	S	90239	s_Moraxella canis	8	-_root|-_cellular organisms|d_Bacteria|p_Pseudomonadota|c_Gammaproteobacteria|o_Moraxellales|f_Moraxellaceae|g_Moraxella|s_Moraxella canis
0.000790269	9	9	S	480	s_Moraxella catarrhalis	8	-_root|-_cellular organisms|d_Bacteria|p_Pseudomonadota|c_Gammaproteobacteria|o_Moraxellales|f_Moraxellaceae|g_Moraxella|s_Moraxella catarrhalis
0.000702462	8	8	S	2904121	s_Moraxella nasovis	8	-_root|-_cellular organisms|d_Bacteria|p_Pseudomonadota|c_Gammaproteobacteria|o_Moraxellales|f_Moraxellaceae|g_Moraxella|s_Moraxella nasovis
0.000702462	8	8	S	90241	s_Moraxella lincolnii	8	-_root|-_cellular organisms|d_Bacteria|p_Pseudomonadota|c_Gammaproteobacteria|o_Moraxellales|f_Moraxellaceae|g_Moraxella|s_Moraxella lincolnii
0.000614654	7	7	S	2904122	s_Moraxella nasicaprae	8	-_root|-_cellular organisms|d_Bacteria|p_Pseudomonadota|c_Gammaproteobacteria|o_Moraxellales|f_Moraxellaceae|g_Moraxella|s_Moraxella nasicaprae
0.000702462	8	8	S	29433	s_Moraxella ovis	8	-_root|-_cellular organisms|d_Bacteria|p_Pseudomonadota|c_Gammaproteobacteria|o_Moraxellales|f_Moraxellaceae|g_Moraxella|s_Moraxella ovis
0.0011415	13	0	G	2824158	g_Aquirhabdus	7	-_root|-_cellular organisms|d_Bacteria|p_Pseudomonadota|c_Gammaproteobacteria|o_Moraxellales|f_Moraxellaceae|g_Aquirhabdus
0.0011415	13	13	S	2283318	s_Aquirhabdus parva	8	-_root|-_cellular organisms|d_Bacteria|p_Pseudomonadota|c_Gammaproteobacteria|o_Moraxellales|f_Moraxellaceae|g_Aquirhabdus|s_Aquirhabdus parva
0.246564	2808	0	O	135614	o_Lysobacterales	5	-_root|-_cellular organisms|d_Bacteria|p_Pseudomonadota|c_Gammaproteobacteria|o_Lysobacterales
0.232515	2648	0	F	32033	f_Lysobacteraceae	6	-_root|-_cellular organisms|d_Bacteria|p_Pseudomonadota|c_Gammaproteobacteria|o_Lysobacterales|f_Lysobacteraceae
0.168591	1920	0	G	40323	g_Stenotrophomonas	7	-_root|-_cellular organisms|d_Bacteria|p_Pseudomonadota|c_Gammaproteobacteria|o_Lysobacterales|f_Lysobacteraceae|g_Stenotrophomonas
0.163322	1860	0	-	995085	#NAME?	8	-_root|-_cellular organisms|d_Bacteria|p_Pseudomonadota|c_Gammaproteobacteria|o_Lysobacterales|f_Lysobacteraceae|g_Stenotrophomonas|-_Stenotrophomonas maltophilia group
0.163322	1860	1860	S	40324	s_Stenotrophomonas maltophilia	9	-_root|-_cellular organisms|d_Bacteria|p_Pseudomonadota|c_Gammaproteobacteria|o_Lysobacterales|f_Lysobacteraceae|g_Stenotrophomonas|-_Stenotrophomonas maltophilia group|s_Stenotrophomonas maltophilia
0.00272204	31	0	-	196198	#NAME?	8	-_root|-_cellular organisms|d_Bacteria|p_Pseudomonadota|c_Gammaproteobacteria|o_Lysobacterales|f_Lysobacteraceae|g_Stenotrophomonas|-_unclassified Stenotrophomonas
0.000878077	10	10	S	3027225	s_Stenotrophomonas sp. BIO128-Bstrain	9	-_root|-_cellular organisms|d_Bacteria|p_Pseudomonadota|c_Gammaproteobacteria|o_Lysobacterales|f_Lysobacteraceae|g_Stenotrophomonas|-_unclassified Stenotrophomonas|s_Stenotrophomonas sp. BIO128-Bstrain
0.000439039	5	5	S	2770322	s_Stenotrophomonas sp. 169	9	-_root|-_cellular organisms|d_Bacteria|p_Pseudomonadota|c_Gammaproteobacteria|o_Lysobacterales|f_Lysobacteraceae|g_Stenotrophomonas|-_unclassified Stenotrophomonas|s_Stenotrophomonas sp. 169
0.000351231	4	4	S	3051120	s_Stenotrophomonas sp. 59	9	-_root|-_cellular organisms|d_Bacteria|p_Pseudomonadota|c_Gammaproteobacteria|o_Lysobacterales|f_Lysobacteraceae|g_Stenotrophomonas|-_unclassified Stenotrophomonas|s_Stenotrophomonas sp. 59
0.000351231	4	4	S	3055079	s_Stenotrophomonas sp. 704A1	9	-_root|-_cellular organisms|d_Bacteria|p_Pseudomonadota|c_Gammaproteobacteria|o_Lysobacterales|f_Lysobacteraceae|g_Stenotrophomonas|-_unclassified Stenotrophomonas|s_Stenotrophomonas sp. 704A1
0.000263423	3	3	S	3055080	s_Stenotrophomonas sp. 610A2	9	-_root|-_cellular organisms|d_Bacteria|p_Pseudomonadota|c_Gammaproteobacteria|o_Lysobacterales|f_Lysobacteraceae|g_Stenotrophomonas|-_unclassified Stenotrophomonas|s_Stenotrophomonas sp. 610A2
0.000439039	5	5	S	1904944	s_Stenotrophomonas sp. LM091	9	-_root|-_cellular organisms|d_Bacteria|p_Pseudomonadota|c_Gammaproteobacteria|o_Lysobacterales|f_Lysobacteraceae|g_Stenotrophomonas|-_unclassified Stenotrophomonas|s_Stenotrophomonas sp. LM091
0.00105369	12	12	S	216778	s_Stenotrophomonas rhizophila	8	-_root|-_cellular organisms|d_Bacteria|p_Pseudomonadota|c_Gammaproteobacteria|o_Lysobacterales|f_Lysobacteraceae|g_Stenotrophomonas|s_Stenotrophomonas rhizophila
0.000526846	6	6	S	128780	s_Stenotrophomonas acidaminiphila	8	-_root|-_cellular organisms|d_Bacteria|p_Pseudomonadota|c_Gammaproteobacteria|o_Lysobacterales|f_Lysobacteraceae|g_Stenotrophomonas|s_Stenotrophomonas acidaminiphila
0.000439039	5	5	S	3003271	s_Stenotrophomonas oahuensis	8	-_root|-_cellular organisms|d_Bacteria|p_Pseudomonadota|c_Gammaproteobacteria|o_Lysobacterales|f_Lysobacteraceae|g_Stenotrophomonas|s_Stenotrophomonas oahuensis
0.000351231	4	4	S	487698	s_Stenotrophomonas pavanii	8	-_root|-_cellular organisms|d_Bacteria|p_Pseudomonadota|c_Gammaproteobacteria|o_Lysobacterales|f_Lysobacteraceae|g_Stenotrophomonas|s_Stenotrophomonas pavanii
0.0328401	374	0	G	338	g_Xanthomonas	7	-_root|-_cellular organisms|d_Bacteria|p_Pseudomonadota|c_Gammaproteobacteria|o_Lysobacterales|f_Lysobacteraceae|g_Xanthomonas
0.00324889	37	0	-	643453	#NAME?	8	-_root|-_cellular organisms|d_Bacteria|p_Pseudomonadota|c_Gammaproteobacteria|o_Lysobacterales|f_Lysobacteraceae|g_Xanthomonas|-_Xanthomonas citri group
0.00324889	37	37	S	346	s_Xanthomonas citri	9	-_root|-_cellular organisms|d_Bacteria|p_Pseudomonadota|c_Gammaproteobacteria|o_Lysobacterales|f_Lysobacteraceae|g_Xanthomonas|-_Xanthomonas citri group|s_Xanthomonas citri
0.00263423	30	0	-	2643310	#NAME?	8	-_root|-_cellular organisms|d_Bacteria|p_Pseudomonadota|c_Gammaproteobacteria|o_Lysobacterales|f_Lysobacteraceae|g_Xanthomonas|-_unclassified Xanthomonas
0.0011415	13	13	S	3115848	s_Xanthomonas sp. 10-10	9	-_root|-_cellular organisms|d_Bacteria|p_Pseudomonadota|c_Gammaproteobacteria|o_Lysobacterales|f_Lysobacteraceae|g_Xanthomonas|-_unclassified Xanthomonas|s_Xanthomonas sp. 10-10
0.000526846	6	6	S	3160841	s_Xanthomonas sp. DAR 35659	9	-_root|-_cellular organisms|d_Bacteria|p_Pseudomonadota|c_Gammaproteobacteria|o_Lysobacterales|f_Lysobacteraceae|g_Xanthomonas|-_unclassified Xanthomonas|s_Xanthomonas sp. DAR 35659
0.000614654	7	7	S	2724123	s_Xanthomonas sp. SI	9	-_root|-_cellular organisms|d_Bacteria|p_Pseudomonadota|c_Gammaproteobacteria|o_Lysobacterales|f_Lysobacteraceae|g_Xanthomonas|-_unclassified Xanthomonas|s_Xanthomonas sp. SI
0.000351231	4	4	S	2971236	s_Xanthomonas sp. CFBP 8445	9	-_root|-_cellular organisms|d_Bacteria|p_Pseudomonadota|c_Gammaproteobacteria|o_Lysobacterales|f_Lysobacteraceae|g_Xanthomonas|-_unclassified Xanthomonas|s_Xanthomonas sp. CFBP 8445
0.00272204	31	31	S	343	s_Xanthomonas translucens	8	-_root|-_cellular organisms|d_Bacteria|p_Pseudomonadota|c_Gammaproteobacteria|o_Lysobacterales|f_Lysobacteraceae|g_Xanthomonas|s_Xanthomonas translucens
0.00219519	25	25	S	56455	s_Xanthomonas hyacinthi	8	-_root|-_cellular organisms|d_Bacteria|p_Pseudomonadota|c_Gammaproteobacteria|o_Lysobacterales|f_Lysobacteraceae|g_Xanthomonas|s_Xanthomonas hyacinthi
0.002283	26	26	S	347	s_Xanthomonas oryzae	8	-_root|-_cellular organisms|d_Bacteria|p_Pseudomonadota|c_Gammaproteobacteria|o_Lysobacterales|f_Lysobacteraceae|g_Xanthomonas|s_Xanthomonas oryzae
0.00193177	22	22	S	339	s_Xanthomonas campestris	8	-_root|-_cellular organisms|d_Bacteria|p_Pseudomonadota|c_Gammaproteobacteria|o_Lysobacterales|f_Lysobacteraceae|g_Xanthomonas|s_Xanthomonas campestris
0.00149273	17	17	S	56458	s_Xanthomonas sacchari	8	-_root|-_cellular organisms|d_Bacteria|p_Pseudomonadota|c_Gammaproteobacteria|o_Lysobacterales|f_Lysobacteraceae|g_Xanthomonas|s_Xanthomonas sacchari
0.0011415	13	13	S	48664	s_Xanthomonas fragariae	8	-_root|-_cellular organisms|d_Bacteria|p_Pseudomonadota|c_Gammaproteobacteria|o_Lysobacterales|f_Lysobacteraceae|g_Xanthomonas|s_Xanthomonas fragariae
0.0011415	13	13	S	56454	s_Xanthomonas hortorum	8	-_root|-_cellular organisms|d_Bacteria|p_Pseudomonadota|c_Gammaproteobacteria|o_Lysobacterales|f_Lysobacteraceae|g_Xanthomonas|s_Xanthomonas hortorum
0.00105369	12	12	S	1885674	s_Xanthomonas cannabis	8	-_root|-_cellular organisms|d_Bacteria|p_Pseudomonadota|c_Gammaproteobacteria|o_Lysobacterales|f_Lysobacteraceae|g_Xanthomonas|s_Xanthomonas cannabis
0.00105369	12	12	S	56448	s_Xanthomonas arboricola	8	-_root|-_cellular organisms|d_Bacteria|p_Pseudomonadota|c_Gammaproteobacteria|o_Lysobacterales|f_Lysobacteraceae|g_Xanthomonas|s_Xanthomonas arboricola
0.000878077	10	10	S	743699	s_Xanthomonas dyei	8	-_root|-_cellular organisms|d_Bacteria|p_Pseudomonadota|c_Gammaproteobacteria|o_Lysobacterales|f_Lysobacteraceae|g_Xanthomonas|s_Xanthomonas dyei
0.000790269	9	9	S	29447	s_Xanthomonas albilineans	8	-_root|-_cellular organisms|d_Bacteria|p_Pseudomonadota|c_Gammaproteobacteria|o_Lysobacterales|f_Lysobacteraceae|g_Xanthomonas|s_Xanthomonas albilineans
0.000790269	9	9	S	2912242	s_Xanthomonas indica	8	-_root|-_cellular organisms|d_Bacteria|p_Pseudomonadota|c_Gammaproteobacteria|o_Lysobacterales|f_Lysobacteraceae|g_Xanthomonas|s_Xanthomonas indica
0.000790269	9	9	S	53413	s_Xanthomonas axonopodis	8	-_root|-_cellular organisms|d_Bacteria|p_Pseudomonadota|c_Gammaproteobacteria|o_Lysobacterales|f_Lysobacteraceae|g_Xanthomonas|s_Xanthomonas axonopodis
0.00316108	36	36	S	1985254	s_Xanthomonas phaseoli	8	-_root|-_cellular organisms|d_Bacteria|p_Pseudomonadota|c_Gammaproteobacteria|o_Lysobacterales|f_Lysobacteraceae|g_Xanthomonas|s_Xanthomonas phaseoli
0.000702462	8	8	S	56453	s_Xanthomonas cucurbitae	8	-_root|-_cellular organisms|d_Bacteria|p_Pseudomonadota|c_Gammaproteobacteria|o_Lysobacterales|f_Lysobacteraceae|g_Xanthomonas|s_Xanthomonas cucurbitae
0.000614654	7	7	S	56459	s_Xanthomonas vasicola	8	-_root|-_cellular organisms|d_Bacteria|p_Pseudomonadota|c_Gammaproteobacteria|o_Lysobacterales|f_Lysobacteraceae|g_Xanthomonas|s_Xanthomonas vasicola
0.000526846	6	6	S	56460	s_Xanthomonas vesicatoria	8	-_root|-_cellular organisms|d_Bacteria|p_Pseudomonadota|c_Gammaproteobacteria|o_Lysobacterales|f_Lysobacteraceae|g_Xanthomonas|s_Xanthomonas vesicatoria
0.000526846	6	6	S	1843581	s_Xanthomonas nasturtii	8	-_root|-_cellular organisms|d_Bacteria|p_Pseudomonadota|c_Gammaproteobacteria|o_Lysobacterales|f_Lysobacteraceae|g_Xanthomonas|s_Xanthomonas nasturtii
0.000526846	6	6	S	2775159	s_Xanthomonas hydrangeae	8	-_root|-_cellular organisms|d_Bacteria|p_Pseudomonadota|c_Gammaproteobacteria|o_Lysobacterales|f_Lysobacteraceae|g_Xanthomonas|s_Xanthomonas hydrangeae
0.000439039	5	5	S	2053930	s_Xanthomonas prunicola	8	-_root|-_cellular organisms|d_Bacteria|p_Pseudomonadota|c_Gammaproteobacteria|o_Lysobacterales|f_Lysobacteraceae|g_Xanthomonas|s_Xanthomonas prunicola
0.000351231	4	4	S	56464	s_Xanthomonas theicola	8	-_root|-_cellular organisms|d_Bacteria|p_Pseudomonadota|c_Gammaproteobacteria|o_Lysobacterales|f_Lysobacteraceae|g_Xanthomonas|s_Xanthomonas theicola
0.000439039	5	5	S	456327	s_Xanthomonas euvesicatoria	8	-_root|-_cellular organisms|d_Bacteria|p_Pseudomonadota|c_Gammaproteobacteria|o_Lysobacterales|f_Lysobacteraceae|g_Xanthomonas|s_Xanthomonas euvesicatoria
0.000263423	3	3	S	56450	s_Xanthomonas cassavae	8	-_root|-_cellular organisms|d_Bacteria|p_Pseudomonadota|c_Gammaproteobacteria|o_Lysobacterales|f_Lysobacteraceae|g_Xanthomonas|s_Xanthomonas cassavae
0.000263423	3	3	S	3046274	s_Xanthomonas rydalmerensis	8	-_root|-_cellular organisms|d_Bacteria|p_Pseudomonadota|c_Gammaproteobacteria|o_Lysobacterales|f_Lysobacteraceae|g_Xanthomonas|s_Xanthomonas rydalmerensis
0.000263423	3	3	S	3003247	s_Xanthomonas hawaiiensis	8	-_root|-_cellular organisms|d_Bacteria|p_Pseudomonadota|c_Gammaproteobacteria|o_Lysobacterales|f_Lysobacteraceae|g_Xanthomonas|s_Xanthomonas hawaiiensis
0.0150151	171	0	G	68	g_Lysobacter	7	-_root|-_cellular organisms|d_Bacteria|p_Pseudomonadota|c_Gammaproteobacteria|o_Lysobacterales|f_Lysobacteraceae|g_Lysobacter
0.00500504	57	57	S	84531	s_Lysobacter antibioticus	8	-_root|-_cellular organisms|d_Bacteria|p_Pseudomonadota|c_Gammaproteobacteria|o_Lysobacterales|f_Lysobacteraceae|g_Lysobacter|s_Lysobacter antibioticus
0.00254642	29	0	-	2635362	#NAME?	8	-_root|-_cellular organisms|d_Bacteria|p_Pseudomonadota|c_Gammaproteobacteria|o_Lysobacterales|f_Lysobacteraceae|g_Lysobacter|-_unclassified Lysobacter
0.00131712	15	15	S	2820808	s_Lysobacter sp. K5869	9	-_root|-_cellular organisms|d_Bacteria|p_Pseudomonadota|c_Gammaproteobacteria|o_Lysobacterales|f_Lysobacteraceae|g_Lysobacter|-_unclassified Lysobacter|s_Lysobacter sp. K5869
0.000526846	6	6	S	2714936	s_Lysobacter sp. HDW10	9	-_root|-_cellular organisms|d_Bacteria|p_Pseudomonadota|c_Gammaproteobacteria|o_Lysobacterales|f_Lysobacteraceae|g_Lysobacter|-_unclassified Lysobacter|s_Lysobacter sp. HDW10
0.000351231	4	4	S	2904253	s_Lysobacter sp. 5GHs7-4	9	-_root|-_cellular organisms|d_Bacteria|p_Pseudomonadota|c_Gammaproteobacteria|o_Lysobacterales|f_Lysobacteraceae|g_Lysobacter|-_unclassified Lysobacter|s_Lysobacter sp. 5GHs7-4
0.000351231	4	4	S	2904252	s_Lysobacter sp. KIS68-7	9	-_root|-_cellular organisms|d_Bacteria|p_Pseudomonadota|c_Gammaproteobacteria|o_Lysobacterales|f_Lysobacteraceae|g_Lysobacter|-_unclassified Lysobacter|s_Lysobacter sp. KIS68-7
0.00149273	17	17	S	435897	s_Lysobacter capsici	8	-_root|-_cellular organisms|d_Bacteria|p_Pseudomonadota|c_Gammaproteobacteria|o_Lysobacterales|f_Lysobacteraceae|g_Lysobacter|s_Lysobacter capsici
0.00149273	17	17	S	69	s_Lysobacter enzymogenes	8	-_root|-_cellular organisms|d_Bacteria|p_Pseudomonadota|c_Gammaproteobacteria|o_Lysobacterales|f_Lysobacteraceae|g_Lysobacter|s_Lysobacter enzymogenes
0.000526846	6	6	S	1605891	s_Lysobacter maris	8	-_root|-_cellular organisms|d_Bacteria|p_Pseudomonadota|c_Gammaproteobacteria|o_Lysobacterales|f_Lysobacteraceae|g_Lysobacter|s_Lysobacter maris
0.000439039	5	5	S	1792846	s_Lysobacter firmicutimachus	8	-_root|-_cellular organisms|d_Bacteria|p_Pseudomonadota|c_Gammaproteobacteria|o_Lysobacterales|f_Lysobacteraceae|g_Lysobacter|s_Lysobacter firmicutimachus
0.000439039	5	5	S	2822368	s_Lysobacter luteus	8	-_root|-_cellular organisms|d_Bacteria|p_Pseudomonadota|c_Gammaproteobacteria|o_Lysobacterales|f_Lysobacteraceae|g_Lysobacter|s_Lysobacter luteus
0.000439039	5	5	S	453783	s_Lysobacter soli	8	-_root|-_cellular organisms|d_Bacteria|p_Pseudomonadota|c_Gammaproteobacteria|o_Lysobacterales|f_Lysobacteraceae|g_Lysobacter|s_Lysobacter soli
0.0011415	13	13	S	262324	s_Lysobacter gummosus	8	-_root|-_cellular organisms|d_Bacteria|p_Pseudomonadota|c_Gammaproteobacteria|o_Lysobacterales|f_Lysobacteraceae|g_Lysobacter|s_Lysobacter gummosus
0.000439039	5	5	S	2781022	s_Lysobacter ciconiae	8	-_root|-_cellular organisms|d_Bacteria|p_Pseudomonadota|c_Gammaproteobacteria|o_Lysobacterales|f_Lysobacteraceae|g_Lysobacter|s_Lysobacter ciconiae
0.000263423	3	3	S	2763317	s_Lysobacter solisilvae	8	-_root|-_cellular organisms|d_Bacteria|p_Pseudomonadota|c_Gammaproteobacteria|o_Lysobacterales|f_Lysobacteraceae|g_Lysobacter|s_Lysobacter solisilvae
0.000263423	3	3	S	2698682	s_Lysobacter oculi	8	-_root|-_cellular organisms|d_Bacteria|p_Pseudomonadota|c_Gammaproteobacteria|o_Lysobacterales|f_Lysobacteraceae|g_Lysobacter|s_Lysobacter oculi
0.000263423	3	3	S	2865112	s_Lysobacter terrestris	8	-_root|-_cellular organisms|d_Bacteria|p_Pseudomonadota|c_Gammaproteobacteria|o_Lysobacterales|f_Lysobacteraceae|g_Lysobacter|s_Lysobacter terrestris
0.00482942	55	0	G	83618	g_Pseudoxanthomonas	7	-_root|-_cellular organisms|d_Bacteria|p_Pseudomonadota|c_Gammaproteobacteria|o_Lysobacterales|f_Lysobacteraceae|g_Pseudoxanthomonas
0.0011415	13	0	-	2645906	#NAME?	8	-_root|-_cellular organisms|d_Bacteria|p_Pseudomonadota|c_Gammaproteobacteria|o_Lysobacterales|f_Lysobacteraceae|g_Pseudoxanthomonas|-_unclassified Pseudoxanthomonas
0.000526846	6	6	S	2969308	s_Pseudoxanthomonas sp. JBR18	9	-_root|-_cellular organisms|d_Bacteria|p_Pseudomonadota|c_Gammaproteobacteria|o_Lysobacterales|f_Lysobacteraceae|g_Pseudoxanthomonas|-_unclassified Pseudoxanthomonas|s_Pseudoxanthomonas sp. JBR18
0.000351231	4	4	S	1664560	s_Pseudoxanthomonas sp. SE1	9	-_root|-_cellular organisms|d_Bacteria|p_Pseudomonadota|c_Gammaproteobacteria|o_Lysobacterales|f_Lysobacteraceae|g_Pseudoxanthomonas|-_unclassified Pseudoxanthomonas|s_Pseudoxanthomonas sp. SE1
0.000263423	3	3	S	1871049	s_Pseudoxanthomonas sp.	9	-_root|-_cellular organisms|d_Bacteria|p_Pseudomonadota|c_Gammaproteobacteria|o_Lysobacterales|f_Lysobacteraceae|g_Pseudoxanthomonas|-_unclassified Pseudoxanthomonas|s_Pseudoxanthomonas sp.
0.00237081	27	27	S	128785	s_Pseudoxanthomonas mexicana	8	-_root|-_cellular organisms|d_Bacteria|p_Pseudomonadota|c_Gammaproteobacteria|o_Lysobacterales|f_Lysobacteraceae|g_Pseudoxanthomonas|s_Pseudoxanthomonas mexicana
0.000702462	8	8	S	415229	s_Pseudoxanthomonas spadix	8	-_root|-_cellular organisms|d_Bacteria|p_Pseudomonadota|c_Gammaproteobacteria|o_Lysobacterales|f_Lysobacteraceae|g_Pseudoxanthomonas|s_Pseudoxanthomonas spadix
0.000263423	3	3	S	314722	s_Pseudoxanthomonas suwonensis	8	-_root|-_cellular organisms|d_Bacteria|p_Pseudomonadota|c_Gammaproteobacteria|o_Lysobacterales|f_Lysobacteraceae|g_Pseudoxanthomonas|s_Pseudoxanthomonas suwonensis
0.000263423	3	3	S	266062	s_Pseudoxanthomonas daejeonensis	8	-_root|-_cellular organisms|d_Bacteria|p_Pseudomonadota|c_Gammaproteobacteria|o_Lysobacterales|f_Lysobacteraceae|g_Pseudoxanthomonas|s_Pseudoxanthomonas daejeonensis
0.00439039	50	0	G	2370	g_Xylella	7	-_root|-_cellular organisms|d_Bacteria|p_Pseudomonadota|c_Gammaproteobacteria|o_Lysobacterales|f_Lysobacteraceae|g_Xylella
0.00439039	50	50	S	2371	s_Xylella fastidiosa	8	-_root|-_cellular organisms|d_Bacteria|p_Pseudomonadota|c_Gammaproteobacteria|o_Lysobacterales|f_Lysobacteraceae|g_Xylella|s_Xylella fastidiosa
0.00412696	47	0	G	83614	g_Luteimonas	7	-_root|-_cellular organisms|d_Bacteria|p_Pseudomonadota|c_Gammaproteobacteria|o_Lysobacterales|f_Lysobacteraceae|g_Luteimonas
0.00245862	28	0	-	2629088	#NAME?	8	-_root|-_cellular organisms|d_Bacteria|p_Pseudomonadota|c_Gammaproteobacteria|o_Lysobacterales|f_Lysobacteraceae|g_Luteimonas|-_unclassified Luteimonas
0.00175615	20	20	S	2761107	s_Luteimonas sp. MC1825	9	-_root|-_cellular organisms|d_Bacteria|p_Pseudomonadota|c_Gammaproteobacteria|o_Lysobacterales|f_Lysobacteraceae|g_Luteimonas|-_unclassified Luteimonas|s_Luteimonas sp. MC1825
0.000351231	4	4	S	2799326	s_Luteimonas sp. MC1750	9	-_root|-_cellular organisms|d_Bacteria|p_Pseudomonadota|c_Gammaproteobacteria|o_Lysobacterales|f_Lysobacteraceae|g_Luteimonas|-_unclassified Luteimonas|s_Luteimonas sp. MC1750
0.000263423	3	3	S	2508168	s_Luteimonas sp. YGD11-2	9	-_root|-_cellular organisms|d_Bacteria|p_Pseudomonadota|c_Gammaproteobacteria|o_Lysobacterales|f_Lysobacteraceae|g_Luteimonas|-_unclassified Luteimonas|s_Luteimonas sp. YGD11-2
0.000439039	5	5	S	2901869	s_Luteimonas fraxinea	8	-_root|-_cellular organisms|d_Bacteria|p_Pseudomonadota|c_Gammaproteobacteria|o_Lysobacterales|f_Lysobacteraceae|g_Luteimonas|s_Luteimonas fraxinea
0.000439039	5	5	S	2565782	s_Luteimonas yindakuii	8	-_root|-_cellular organisms|d_Bacteria|p_Pseudomonadota|c_Gammaproteobacteria|o_Lysobacterales|f_Lysobacteraceae|g_Luteimonas|s_Luteimonas yindakuii
0.000439039	5	5	S	1176533	s_Luteimonas granuli	8	-_root|-_cellular organisms|d_Bacteria|p_Pseudomonadota|c_Gammaproteobacteria|o_Lysobacterales|f_Lysobacteraceae|g_Luteimonas|s_Luteimonas granuli
0.000351231	4	4	S	2006110	s_Luteimonas chenhongjianii	8	-_root|-_cellular organisms|d_Bacteria|p_Pseudomonadota|c_Gammaproteobacteria|o_Lysobacterales|f_Lysobacteraceae|g_Luteimonas|s_Luteimonas chenhongjianii
0.00193177	22	0	G	141948	g_Thermomonas	7	-_root|-_cellular organisms|d_Bacteria|p_Pseudomonadota|c_Gammaproteobacteria|o_Lysobacterales|f_Lysobacteraceae|g_Thermomonas
0.000790269	9	9	S	215691	s_Thermomonas brevis	8	-_root|-_cellular organisms|d_Bacteria|p_Pseudomonadota|c_Gammaproteobacteria|o_Lysobacterales|f_Lysobacteraceae|g_Thermomonas|s_Thermomonas brevis
0.000526846	6	0	-	2633315	#NAME?	8	-_root|-_cellular organisms|d_Bacteria|p_Pseudomonadota|c_Gammaproteobacteria|o_Lysobacterales|f_Lysobacteraceae|g_Thermomonas|-_unclassified Thermomonas
0.000526846	6	6	S	2771436	s_Thermomonas sp. XSG	9	-_root|-_cellular organisms|d_Bacteria|p_Pseudomonadota|c_Gammaproteobacteria|o_Lysobacterales|f_Lysobacteraceae|g_Thermomonas|-_unclassified Thermomonas|s_Thermomonas sp. XSG
0.000351231	4	4	S	1463158	s_Thermomonas carbonis	8	-_root|-_cellular organisms|d_Bacteria|p_Pseudomonadota|c_Gammaproteobacteria|o_Lysobacterales|f_Lysobacteraceae|g_Thermomonas|s_Thermomonas carbonis
0.000263423	3	3	S	2202149	s_Thermomonas aquatica	8	-_root|-_cellular organisms|d_Bacteria|p_Pseudomonadota|c_Gammaproteobacteria|o_Lysobacterales|f_Lysobacteraceae|g_Thermomonas|s_Thermomonas aquatica
0.000439039	5	0	G	2709666	g_Pseudolysobacter	7	-_root|-_cellular organisms|d_Bacteria|p_Pseudomonadota|c_Gammaproteobacteria|o_Lysobacterales|f_Lysobacteraceae|g_Pseudolysobacter
0.000439039	5	5	S	2511995	s_Pseudolysobacter antarcticus	8	-_root|-_cellular organisms|d_Bacteria|p_Pseudomonadota|c_Gammaproteobacteria|o_Lysobacterales|f_Lysobacteraceae|g_Pseudolysobacter|s_Pseudolysobacter antarcticus
0.0139614	159	0	F	1775411	f_Rhodanobacteraceae	6	-_root|-_cellular organisms|d_Bacteria|p_Pseudomonadota|c_Gammaproteobacteria|o_Lysobacterales|f_Rhodanobacteraceae
0.006849	78	0	G	231454	g_Dyella	7	-_root|-_cellular organisms|d_Bacteria|p_Pseudomonadota|c_Gammaproteobacteria|o_Lysobacterales|f_Rhodanobacteraceae|g_Dyella
0.00307327	35	0	-	2634549	#NAME?	8	-_root|-_cellular organisms|d_Bacteria|p_Pseudomonadota|c_Gammaproteobacteria|o_Lysobacterales|f_Rhodanobacteraceae|g_Dyella|-_unclassified Dyella
0.00210739	24	24	S	3075430	s_Dyella sp. BiH032	9	-_root|-_cellular organisms|d_Bacteria|p_Pseudomonadota|c_Gammaproteobacteria|o_Lysobacterales|f_Rhodanobacteraceae|g_Dyella|-_unclassified Dyella|s_Dyella sp. BiH032
0.000351231	4	4	S	3069105	s_Dyella sp. A6	9	-_root|-_cellular organisms|d_Bacteria|p_Pseudomonadota|c_Gammaproteobacteria|o_Lysobacterales|f_Rhodanobacteraceae|g_Dyella|-_unclassified Dyella|s_Dyella sp. A6
0.000263423	3	3	S	2994496	s_Dyella sp. GSA-30	9	-_root|-_cellular organisms|d_Bacteria|p_Pseudomonadota|c_Gammaproteobacteria|o_Lysobacterales|f_Rhodanobacteraceae|g_Dyella|-_unclassified Dyella|s_Dyella sp. GSA-30
0.000263423	3	3	S	2501295	s_Dyella sp. M7H15-1	9	-_root|-_cellular organisms|d_Bacteria|p_Pseudomonadota|c_Gammaproteobacteria|o_Lysobacterales|f_Rhodanobacteraceae|g_Dyella|-_unclassified Dyella|s_Dyella sp. M7H15-1
0.000965885	11	11	S	1849581	s_Dyella caseinilytica	8	-_root|-_cellular organisms|d_Bacteria|p_Pseudomonadota|c_Gammaproteobacteria|o_Lysobacterales|f_Rhodanobacteraceae|g_Dyella|s_Dyella caseinilytica
0.000878077	10	10	S	2763498	s_Dyella telluris	8	-_root|-_cellular organisms|d_Bacteria|p_Pseudomonadota|c_Gammaproteobacteria|o_Lysobacterales|f_Rhodanobacteraceae|g_Dyella|s_Dyella telluris
0.000614654	7	7	S	522259	s_Dyella terrae	8	-_root|-_cellular organisms|d_Bacteria|p_Pseudomonadota|c_Gammaproteobacteria|o_Lysobacterales|f_Rhodanobacteraceae|g_Dyella|s_Dyella terrae
0.000526846	6	6	S	445710	s_Dyella thiooxydans	8	-_root|-_cellular organisms|d_Bacteria|p_Pseudomonadota|c_Gammaproteobacteria|o_Lysobacterales|f_Rhodanobacteraceae|g_Dyella|s_Dyella thiooxydans
0.000614654	7	7	S	231455	s_Dyella japonica	8	-_root|-_cellular organisms|d_Bacteria|p_Pseudomonadota|c_Gammaproteobacteria|o_Lysobacterales|f_Rhodanobacteraceae|g_Dyella|s_Dyella japonica
0.00351231	40	0	G	75309	g_Rhodanobacter	7	-_root|-_cellular organisms|d_Bacteria|p_Pseudomonadota|c_Gammaproteobacteria|o_Lysobacterales|f_Rhodanobacteraceae|g_Rhodanobacter
0.00131712	15	0	-	2621553	#NAME?	8	-_root|-_cellular organisms|d_Bacteria|p_Pseudomonadota|c_Gammaproteobacteria|o_Lysobacterales|f_Rhodanobacteraceae|g_Rhodanobacter|-_unclassified Rhodanobacter
0.00131712	15	15	S	3158582	s_Rhodanobacter sp. IGA1.0	9	-_root|-_cellular organisms|d_Bacteria|p_Pseudomonadota|c_Gammaproteobacteria|o_Lysobacterales|f_Rhodanobacteraceae|g_Rhodanobacter|-_unclassified Rhodanobacter|s_Rhodanobacter sp. IGA1.0
0.00105369	12	12	S	416169	s_Rhodanobacter thiooxydans	8	-_root|-_cellular organisms|d_Bacteria|p_Pseudomonadota|c_Gammaproteobacteria|o_Lysobacterales|f_Rhodanobacteraceae|g_Rhodanobacter|s_Rhodanobacter thiooxydans
0.000702462	8	8	S	666685	s_Rhodanobacter denitrificans	8	-_root|-_cellular organisms|d_Bacteria|p_Pseudomonadota|c_Gammaproteobacteria|o_Lysobacterales|f_Rhodanobacteraceae|g_Rhodanobacter|s_Rhodanobacter denitrificans
0.000351231	4	4	S	582702	s_Rhodanobacter glycinis	8	-_root|-_cellular organisms|d_Bacteria|p_Pseudomonadota|c_Gammaproteobacteria|o_Lysobacterales|f_Rhodanobacteraceae|g_Rhodanobacter|s_Rhodanobacter glycinis
0.00193177	22	0	G	242605	g_Luteibacter	7	-_root|-_cellular organisms|d_Bacteria|p_Pseudomonadota|c_Gammaproteobacteria|o_Lysobacterales|f_Rhodanobacteraceae|g_Luteibacter
0.000702462	8	8	S	2911538	s_Luteibacter aegosomaticola	8	-_root|-_cellular organisms|d_Bacteria|p_Pseudomonadota|c_Gammaproteobacteria|o_Lysobacterales|f_Rhodanobacteraceae|g_Luteibacter|s_Luteibacter aegosomaticola
0.000526846	6	6	S	2911539	s_Luteibacter aegosomatissinici	8	-_root|-_cellular organisms|d_Bacteria|p_Pseudomonadota|c_Gammaproteobacteria|o_Lysobacterales|f_Rhodanobacteraceae|g_Luteibacter|s_Luteibacter aegosomatissinici
0.000351231	4	4	S	564369	s_Luteibacter anthropi	8	-_root|-_cellular organisms|d_Bacteria|p_Pseudomonadota|c_Gammaproteobacteria|o_Lysobacterales|f_Rhodanobacteraceae|g_Luteibacter|s_Luteibacter anthropi
0.000351231	4	4	S	242606	s_Luteibacter rhizovicinus	8	-_root|-_cellular organisms|d_Bacteria|p_Pseudomonadota|c_Gammaproteobacteria|o_Lysobacterales|f_Rhodanobacteraceae|g_Luteibacter|s_Luteibacter rhizovicinus
0.000526846	6	0	G	323413	g_Dokdonella	7	-_root|-_cellular organisms|d_Bacteria|p_Pseudomonadota|c_Gammaproteobacteria|o_Lysobacterales|f_Rhodanobacteraceae|g_Dokdonella
0.000526846	6	6	S	323415	s_Dokdonella koreensis	8	-_root|-_cellular organisms|d_Bacteria|p_Pseudomonadota|c_Gammaproteobacteria|o_Lysobacterales|f_Rhodanobacteraceae|g_Dokdonella|s_Dokdonella koreensis
0.000526846	6	0	G	70411	g_Frateuria	7	-_root|-_cellular organisms|d_Bacteria|p_Pseudomonadota|c_Gammaproteobacteria|o_Lysobacterales|f_Rhodanobacteraceae|g_Frateuria
0.000263423	3	3	S	1542730	s_Frateuria soli	8	-_root|-_cellular organisms|d_Bacteria|p_Pseudomonadota|c_Gammaproteobacteria|o_Lysobacterales|f_Rhodanobacteraceae|g_Frateuria|s_Frateuria soli
0.000263423	3	3	S	81475	s_Frateuria aurantia	8	-_root|-_cellular organisms|d_Bacteria|p_Pseudomonadota|c_Gammaproteobacteria|o_Lysobacterales|f_Rhodanobacteraceae|g_Frateuria|s_Frateuria aurantia
0.000351231	4	0	G	2233801	g_Ahniella	7	-_root|-_cellular organisms|d_Bacteria|p_Pseudomonadota|c_Gammaproteobacteria|o_Lysobacterales|f_Rhodanobacteraceae|g_Ahniella
0.000351231	4	4	S	2021234	s_Ahniella affigens	8	-_root|-_cellular organisms|d_Bacteria|p_Pseudomonadota|c_Gammaproteobacteria|o_Lysobacterales|f_Rhodanobacteraceae|g_Ahniella|s_Ahniella affigens
0.000263423	3	0	G	1453544	g_Tahibacter	7	-_root|-_cellular organisms|d_Bacteria|p_Pseudomonadota|c_Gammaproteobacteria|o_Lysobacterales|f_Rhodanobacteraceae|g_Tahibacter
0.000263423	3	3	S	2976241	s_Tahibacter amnicola	8	-_root|-_cellular organisms|d_Bacteria|p_Pseudomonadota|c_Gammaproteobacteria|o_Lysobacterales|f_Rhodanobacteraceae|g_Tahibacter|s_Tahibacter amnicola
0.126355	1439	0	O	118969	o_Legionellales	5	-_root|-_cellular organisms|d_Bacteria|p_Pseudomonadota|c_Gammaproteobacteria|o_Legionellales
0.11055	1259	0	F	444	f_Legionellaceae	6	-_root|-_cellular organisms|d_Bacteria|p_Pseudomonadota|c_Gammaproteobacteria|o_Legionellales|f_Legionellaceae
0.108355	1234	0	G	445	g_Legionella	7	-_root|-_cellular organisms|d_Bacteria|p_Pseudomonadota|c_Gammaproteobacteria|o_Legionellales|f_Legionellaceae|g_Legionella
0.0503138	573	573	S	29423	s_Legionella oakridgensis	8	-_root|-_cellular organisms|d_Bacteria|p_Pseudomonadota|c_Gammaproteobacteria|o_Legionellales|f_Legionellaceae|g_Legionella|s_Legionella oakridgensis
0.0121175	138	138	S	446	s_Legionella pneumophila	8	-_root|-_cellular organisms|d_Bacteria|p_Pseudomonadota|c_Gammaproteobacteria|o_Legionellales|f_Legionellaceae|g_Legionella|s_Legionella pneumophila
0.00640996	73	0	-	2622702	#NAME?	8	-_root|-_cellular organisms|d_Bacteria|p_Pseudomonadota|c_Gammaproteobacteria|o_Legionellales|f_Legionellaceae|g_Legionella|-_unclassified Legionella
0.0034245	39	39	S	2746060	s_Legionella sp. PC1000	9	-_root|-_cellular organisms|d_Bacteria|p_Pseudomonadota|c_Gammaproteobacteria|o_Legionellales|f_Legionellaceae|g_Legionella|-_unclassified Legionella|s_Legionella sp. PC1000
0.00175615	20	20	S	2755562	s_Legionella sp. PC997	9	-_root|-_cellular organisms|d_Bacteria|p_Pseudomonadota|c_Gammaproteobacteria|o_Legionellales|f_Legionellaceae|g_Legionella|-_unclassified Legionella|s_Legionella sp. PC997
0.00105369	12	12	S	2662448	s_Legionella sp. MW5194	9	-_root|-_cellular organisms|d_Bacteria|p_Pseudomonadota|c_Gammaproteobacteria|o_Legionellales|f_Legionellaceae|g_Legionella|-_unclassified Legionella|s_Legionella sp. MW5194
0.00403916	46	46	S	451	s_Legionella micdadei	8	-_root|-_cellular organisms|d_Bacteria|p_Pseudomonadota|c_Gammaproteobacteria|o_Legionellales|f_Legionellaceae|g_Legionella|s_Legionella micdadei
0.00412696	47	47	S	450	s_Legionella longbeachae	8	-_root|-_cellular organisms|d_Bacteria|p_Pseudomonadota|c_Gammaproteobacteria|o_Legionellales|f_Legionellaceae|g_Legionella|s_Legionella longbeachae
0.00351231	40	40	S	28087	s_Legionella sainthelensi	8	-_root|-_cellular organisms|d_Bacteria|p_Pseudomonadota|c_Gammaproteobacteria|o_Legionellales|f_Legionellaceae|g_Legionella|s_Legionella sainthelensi
0.00298546	34	34	S	28082	s_Legionella anisa	8	-_root|-_cellular organisms|d_Bacteria|p_Pseudomonadota|c_Gammaproteobacteria|o_Legionellales|f_Legionellaceae|g_Legionella|s_Legionella anisa
0.00280985	32	32	S	1071983	s_Legionella cardiaca	8	-_root|-_cellular organisms|d_Bacteria|p_Pseudomonadota|c_Gammaproteobacteria|o_Legionellales|f_Legionellaceae|g_Legionella|s_Legionella cardiaca
0.00263423	30	30	S	456	s_Legionella jordanis	8	-_root|-_cellular organisms|d_Bacteria|p_Pseudomonadota|c_Gammaproteobacteria|o_Legionellales|f_Legionellaceae|g_Legionella|s_Legionella jordanis
0.00245862	28	28	S	2005262	s_Candidatus Legionella polyplacis	8	-_root|-_cellular organisms|d_Bacteria|p_Pseudomonadota|c_Gammaproteobacteria|o_Legionellales|f_Legionellaceae|g_Legionella|s_Candidatus Legionella polyplacis
0.00237081	27	27	S	96230	s_Legionella fallonii	8	-_root|-_cellular organisms|d_Bacteria|p_Pseudomonadota|c_Gammaproteobacteria|o_Legionellales|f_Legionellaceae|g_Legionella|s_Legionella fallonii
0.00184396	21	21	S	454	s_Legionella israelensis	8	-_root|-_cellular organisms|d_Bacteria|p_Pseudomonadota|c_Gammaproteobacteria|o_Legionellales|f_Legionellaceae|g_Legionella|s_Legionella israelensis
0.00184396	21	21	S	2708020	s_Legionella antarctica	8	-_root|-_cellular organisms|d_Bacteria|p_Pseudomonadota|c_Gammaproteobacteria|o_Legionellales|f_Legionellaceae|g_Legionella|s_Legionella antarctica
0.00175615	20	20	S	452	s_Legionella spiritensis	8	-_root|-_cellular organisms|d_Bacteria|p_Pseudomonadota|c_Gammaproteobacteria|o_Legionellales|f_Legionellaceae|g_Legionella|s_Legionella spiritensis
0.00184396	21	21	S	449	s_Legionella hackeliae	8	-_root|-_cellular organisms|d_Bacteria|p_Pseudomonadota|c_Gammaproteobacteria|o_Legionellales|f_Legionellaceae|g_Legionella|s_Legionella hackeliae
0.00166835	19	19	S	66969	s_Legionella waltersii	8	-_root|-_cellular organisms|d_Bacteria|p_Pseudomonadota|c_Gammaproteobacteria|o_Legionellales|f_Legionellaceae|g_Legionella|s_Legionella waltersii
0.00122931	14	14	S	96232	s_Legionella lytica	8	-_root|-_cellular organisms|d_Bacteria|p_Pseudomonadota|c_Gammaproteobacteria|o_Legionellales|f_Legionellaceae|g_Legionella|s_Legionella lytica
0.00105369	12	12	S	1867846	s_Legionella clemsonensis	8	-_root|-_cellular organisms|d_Bacteria|p_Pseudomonadota|c_Gammaproteobacteria|o_Legionellales|f_Legionellaceae|g_Legionella|s_Legionella clemsonensis
0.000965885	11	11	S	45056	s_Legionella adelaidensis	8	-_root|-_cellular organisms|d_Bacteria|p_Pseudomonadota|c_Gammaproteobacteria|o_Legionellales|f_Legionellaceae|g_Legionella|s_Legionella adelaidensis
0.000878077	10	10	S	45067	s_Legionella lansingensis	8	-_root|-_cellular organisms|d_Bacteria|p_Pseudomonadota|c_Gammaproteobacteria|o_Legionellales|f_Legionellaceae|g_Legionella|s_Legionella lansingensis
0.000702462	8	8	S	28084	s_Legionella cherrii	8	-_root|-_cellular organisms|d_Bacteria|p_Pseudomonadota|c_Gammaproteobacteria|o_Legionellales|f_Legionellaceae|g_Legionella|s_Legionella cherrii
0.000351231	4	4	S	45065	s_Legionella geestiana	8	-_root|-_cellular organisms|d_Bacteria|p_Pseudomonadota|c_Gammaproteobacteria|o_Legionellales|f_Legionellaceae|g_Legionella|s_Legionella geestiana
0.00219519	25	0	G	461	g_Fluoribacter	7	-_root|-_cellular organisms|d_Bacteria|p_Pseudomonadota|c_Gammaproteobacteria|o_Legionellales|f_Legionellaceae|g_Fluoribacter
0.00219519	25	25	S	463	s_Fluoribacter dumoffii	8	-_root|-_cellular organisms|d_Bacteria|p_Pseudomonadota|c_Gammaproteobacteria|o_Legionellales|f_Legionellaceae|g_Fluoribacter|s_Fluoribacter dumoffii
0.0158054	180	0	F	118968	f_Coxiellaceae	6	-_root|-_cellular organisms|d_Bacteria|p_Pseudomonadota|c_Gammaproteobacteria|o_Legionellales|f_Coxiellaceae
0.00544408	62	0	G	776	g_Coxiella	7	-_root|-_cellular organisms|d_Bacteria|p_Pseudomonadota|c_Gammaproteobacteria|o_Legionellales|f_Coxiellaceae|g_Coxiella
0.00245862	28	28	S	2054173	s_Candidatus Coxiella mudrowiae	8	-_root|-_cellular organisms|d_Bacteria|p_Pseudomonadota|c_Gammaproteobacteria|o_Legionellales|f_Coxiellaceae|g_Coxiella|s_Candidatus Coxiella mudrowiae
0.00210739	24	24	S	777	s_Coxiella burnetii	8	-_root|-_cellular organisms|d_Bacteria|p_Pseudomonadota|c_Gammaproteobacteria|o_Legionellales|f_Coxiellaceae|g_Coxiella|s_Coxiella burnetii
0.000878077	10	0	-	2676648	-_unclassified Coxiella (in: g-proteobacteria)	8	-_root|-_cellular organisms|d_Bacteria|p_Pseudomonadota|c_Gammaproteobacteria|o_Legionellales|f_Coxiellaceae|g_Coxiella|-_unclassified Coxiella (in: g-proteobacteria)
0.000439039	5	5	S	2749996	s_Coxiella endosymbiont of Amblyomma nuttalli	9	-_root|-_cellular organisms|d_Bacteria|p_Pseudomonadota|c_Gammaproteobacteria|o_Legionellales|f_Coxiellaceae|g_Coxiella|-_unclassified Coxiella (in: g-proteobacteria)|s_Coxiella endosymbiont of Amblyomma nuttalli
0.000439039	5	5	S	1656159	s_Coxiella endosymbiont of Dermacentor marginatus	9	-_root|-_cellular organisms|d_Bacteria|p_Pseudomonadota|c_Gammaproteobacteria|o_Legionellales|f_Coxiellaceae|g_Coxiella|-_unclassified Coxiella (in: g-proteobacteria)|s_Coxiella endosymbiont of Dermacentor marginatus
0.00509285	58	0	G	59195	g_Rickettsiella	7	-_root|-_cellular organisms|d_Bacteria|p_Pseudomonadota|c_Gammaproteobacteria|o_Legionellales|f_Coxiellaceae|g_Rickettsiella
0.004566	52	0	-	2637345	#NAME?	8	-_root|-_cellular organisms|d_Bacteria|p_Pseudomonadota|c_Gammaproteobacteria|o_Legionellales|f_Coxiellaceae|g_Rickettsiella|-_unclassified Rickettsiella
0.0011415	13	13	S	3077937	s_Rickettsiella endosymbiont of Rhagonycha lignosa	9	-_root|-_cellular organisms|d_Bacteria|p_Pseudomonadota|c_Gammaproteobacteria|o_Legionellales|f_Coxiellaceae|g_Rickettsiella|-_unclassified Rickettsiella|s_Rickettsiella endosymbiont of Rhagonycha lignosa
0.000965885	11	11	S	2856608	s_Rickettsiella endosymbiont of Dermanyssus gallinae	9	-_root|-_cellular organisms|d_Bacteria|p_Pseudomonadota|c_Gammaproteobacteria|o_Legionellales|f_Coxiellaceae|g_Rickettsiella|-_unclassified Rickettsiella|s_Rickettsiella endosymbiont of Dermanyssus gallinae
0.000878077	10	10	S	3066238	s_Rickettsiella endosymbiont of Xylota segnis	9	-_root|-_cellular organisms|d_Bacteria|p_Pseudomonadota|c_Gammaproteobacteria|o_Legionellales|f_Coxiellaceae|g_Rickettsiella|-_unclassified Rickettsiella|s_Rickettsiella endosymbiont of Xylota segnis
0.000790269	9	9	S	3077936	s_Rickettsiella endosymbiont of Aleochara curtula	9	-_root|-_cellular organisms|d_Bacteria|p_Pseudomonadota|c_Gammaproteobacteria|o_Legionellales|f_Coxiellaceae|g_Rickettsiella|-_unclassified Rickettsiella|s_Rickettsiella endosymbiont of Aleochara curtula
0.000702462	8	8	S	3066239	s_Rickettsiella endosymbiont of Miltochrista miniata	9	-_root|-_cellular organisms|d_Bacteria|p_Pseudomonadota|c_Gammaproteobacteria|o_Legionellales|f_Coxiellaceae|g_Rickettsiella|-_unclassified Rickettsiella|s_Rickettsiella endosymbiont of Miltochrista miniata
0.000526846	6	6	S	676208	s_Candidatus Rickettsiella viridis	8	-_root|-_cellular organisms|d_Bacteria|p_Pseudomonadota|c_Gammaproteobacteria|o_Legionellales|f_Coxiellaceae|g_Rickettsiella|s_Candidatus Rickettsiella viridis
0.00280985	32	0	-	134284	#NAME?	7	-_root|-_cellular organisms|d_Bacteria|p_Pseudomonadota|c_Gammaproteobacteria|o_Legionellales|f_Coxiellaceae|-_unclassified Coxiellaceae
0.00280985	32	32	S	1592897	s_Coxiella-like endosymbiont	8	-_root|-_cellular organisms|d_Bacteria|p_Pseudomonadota|c_Gammaproteobacteria|o_Legionellales|f_Coxiellaceae|-_unclassified Coxiellaceae|s_Coxiella-like endosymbiont
0.00237081	27	0	G	254245	g_Aquicella	7	-_root|-_cellular organisms|d_Bacteria|p_Pseudomonadota|c_Gammaproteobacteria|o_Legionellales|f_Coxiellaceae|g_Aquicella
0.00122931	14	14	S	254246	s_Aquicella lusitana	8	-_root|-_cellular organisms|d_Bacteria|p_Pseudomonadota|c_Gammaproteobacteria|o_Legionellales|f_Coxiellaceae|g_Aquicella|s_Aquicella lusitana
0.0011415	13	13	S	254247	s_Aquicella siphonis	8	-_root|-_cellular organisms|d_Bacteria|p_Pseudomonadota|c_Gammaproteobacteria|o_Legionellales|f_Coxiellaceae|g_Aquicella|s_Aquicella siphonis
0.11696	1332	0	O	135625	o_Pasteurellales	5	-_root|-_cellular organisms|d_Bacteria|p_Pseudomonadota|c_Gammaproteobacteria|o_Pasteurellales
0.11696	1332	0	F	712	f_Pasteurellaceae	6	-_root|-_cellular organisms|d_Bacteria|p_Pseudomonadota|c_Gammaproteobacteria|o_Pasteurellales|f_Pasteurellaceae
0.0447819	510	0	G	745	g_Pasteurella	7	-_root|-_cellular organisms|d_Bacteria|p_Pseudomonadota|c_Gammaproteobacteria|o_Pasteurellales|f_Pasteurellaceae|g_Pasteurella
0.0393379	448	448	S	747	s_Pasteurella multocida	8	-_root|-_cellular organisms|d_Bacteria|p_Pseudomonadota|c_Gammaproteobacteria|o_Pasteurellales|f_Pasteurellaceae|g_Pasteurella|s_Pasteurella multocida
0.00289765	33	33	S	2827233	s_Pasteurella atlantica	8	-_root|-_cellular organisms|d_Bacteria|p_Pseudomonadota|c_Gammaproteobacteria|o_Pasteurellales|f_Pasteurellaceae|g_Pasteurella|s_Pasteurella atlantica
0.00122931	14	14	S	97481	s_Pasteurella skyensis	8	-_root|-_cellular organisms|d_Bacteria|p_Pseudomonadota|c_Gammaproteobacteria|o_Pasteurellales|f_Pasteurellaceae|g_Pasteurella|s_Pasteurella skyensis
0.000965885	11	11	S	753	s_Pasteurella canis	8	-_root|-_cellular organisms|d_Bacteria|p_Pseudomonadota|c_Gammaproteobacteria|o_Pasteurellales|f_Pasteurellaceae|g_Pasteurella|s_Pasteurella canis
0.000351231	4	4	S	754	s_Pasteurella dagmatis	8	-_root|-_cellular organisms|d_Bacteria|p_Pseudomonadota|c_Gammaproteobacteria|o_Pasteurellales|f_Pasteurellaceae|g_Pasteurella|s_Pasteurella dagmatis
0.0153664	175	0	G	724	g_Haemophilus	7	-_root|-_cellular organisms|d_Bacteria|p_Pseudomonadota|c_Gammaproteobacteria|o_Pasteurellales|f_Pasteurellaceae|g_Haemophilus
0.00439039	50	50	S	729	s_Haemophilus parainfluenzae	8	-_root|-_cellular organisms|d_Bacteria|p_Pseudomonadota|c_Gammaproteobacteria|o_Pasteurellales|f_Pasteurellaceae|g_Haemophilus|s_Haemophilus parainfluenzae
0.00561969	64	64	S	727	s_Haemophilus influenzae	8	-_root|-_cellular organisms|d_Bacteria|p_Pseudomonadota|c_Gammaproteobacteria|o_Pasteurellales|f_Pasteurellaceae|g_Haemophilus|s_Haemophilus influenzae
0.00237081	27	27	S	726	s_Haemophilus haemolyticus	8	-_root|-_cellular organisms|d_Bacteria|p_Pseudomonadota|c_Gammaproteobacteria|o_Pasteurellales|f_Pasteurellaceae|g_Haemophilus|s_Haemophilus haemolyticus
0.000965885	11	11	S	730	s_[Haemophilus] ducreyi	8	-_root|-_cellular organisms|d_Bacteria|p_Pseudomonadota|c_Gammaproteobacteria|o_Pasteurellales|f_Pasteurellaceae|g_Haemophilus|s_[Haemophilus] ducreyi
0.000790269	9	9	S	249188	s_Haemophilus pittmaniae	8	-_root|-_cellular organisms|d_Bacteria|p_Pseudomonadota|c_Gammaproteobacteria|o_Pasteurellales|f_Pasteurellaceae|g_Haemophilus|s_Haemophilus pittmaniae
0.000526846	6	0	-	2609962	#NAME?	8	-_root|-_cellular organisms|d_Bacteria|p_Pseudomonadota|c_Gammaproteobacteria|o_Pasteurellales|f_Pasteurellaceae|g_Haemophilus|-_unclassified Haemophilus
0.000526846	6	6	S	712310	s_Haemophilus sp. oral taxon 036	9	-_root|-_cellular organisms|d_Bacteria|p_Pseudomonadota|c_Gammaproteobacteria|o_Pasteurellales|f_Pasteurellaceae|g_Haemophilus|-_unclassified Haemophilus|s_Haemophilus sp. oral taxon 036
0.000439039	5	5	S	735	s_Haemophilus parahaemolyticus	8	-_root|-_cellular organisms|d_Bacteria|p_Pseudomonadota|c_Gammaproteobacteria|o_Pasteurellales|f_Pasteurellaceae|g_Haemophilus|s_Haemophilus parahaemolyticus
0.0133468	152	0	G	75984	g_Mannheimia	7	-_root|-_cellular organisms|d_Bacteria|p_Pseudomonadota|c_Gammaproteobacteria|o_Pasteurellales|f_Pasteurellaceae|g_Mannheimia
0.00605873	69	69	S	111844	s_Mannheimia pernigra	8	-_root|-_cellular organisms|d_Bacteria|p_Pseudomonadota|c_Gammaproteobacteria|o_Pasteurellales|f_Pasteurellaceae|g_Mannheimia|s_Mannheimia pernigra
0.00272204	31	31	S	75985	s_Mannheimia haemolytica	8	-_root|-_cellular organisms|d_Bacteria|p_Pseudomonadota|c_Gammaproteobacteria|o_Pasteurellales|f_Pasteurellaceae|g_Mannheimia|s_Mannheimia haemolytica
0.002283	26	26	S	85402	s_Mannheimia granulomatis	8	-_root|-_cellular organisms|d_Bacteria|p_Pseudomonadota|c_Gammaproteobacteria|o_Pasteurellales|f_Pasteurellaceae|g_Mannheimia|s_Mannheimia granulomatis
0.00184396	21	21	S	85404	s_Mannheimia varigena	8	-_root|-_cellular organisms|d_Bacteria|p_Pseudomonadota|c_Gammaproteobacteria|o_Pasteurellales|f_Pasteurellaceae|g_Mannheimia|s_Mannheimia varigena
0.000263423	3	0	-	2645054	#NAME?	8	-_root|-_cellular organisms|d_Bacteria|p_Pseudomonadota|c_Gammaproteobacteria|o_Pasteurellales|f_Pasteurellaceae|g_Mannheimia|-_unclassified Mannheimia
0.000263423	3	3	S	1432056	s_Mannheimia sp. USDA-ARS-USMARC-1261	9	-_root|-_cellular organisms|d_Bacteria|p_Pseudomonadota|c_Gammaproteobacteria|o_Pasteurellales|f_Pasteurellaceae|g_Mannheimia|-_unclassified Mannheimia|s_Mannheimia sp. USDA-ARS-USMARC-1261
0.0100101	114	0	G	713	g_Actinobacillus	7	-_root|-_cellular organisms|d_Bacteria|p_Pseudomonadota|c_Gammaproteobacteria|o_Pasteurellales|f_Pasteurellaceae|g_Actinobacillus
0.00351231	40	40	S	718	s_Actinobacillus equuli	8	-_root|-_cellular organisms|d_Bacteria|p_Pseudomonadota|c_Gammaproteobacteria|o_Pasteurellales|f_Pasteurellaceae|g_Actinobacillus|s_Actinobacillus equuli
0.0011415	13	13	S	51049	s_Actinobacillus indolicus	8	-_root|-_cellular organisms|d_Bacteria|p_Pseudomonadota|c_Gammaproteobacteria|o_Pasteurellales|f_Pasteurellaceae|g_Actinobacillus|s_Actinobacillus indolicus
0.00140492	16	16	S	715	s_Actinobacillus pleuropneumoniae	8	-_root|-_cellular organisms|d_Bacteria|p_Pseudomonadota|c_Gammaproteobacteria|o_Pasteurellales|f_Pasteurellaceae|g_Actinobacillus|s_Actinobacillus pleuropneumoniae
0.000790269	9	9	S	189834	s_Actinobacillus porcitonsillarum	8	-_root|-_cellular organisms|d_Bacteria|p_Pseudomonadota|c_Gammaproteobacteria|o_Pasteurellales|f_Pasteurellaceae|g_Actinobacillus|s_Actinobacillus porcitonsillarum
0.000614654	7	7	S	157339	s_Actinobacillus arthritidis	8	-_root|-_cellular organisms|d_Bacteria|p_Pseudomonadota|c_Gammaproteobacteria|o_Pasteurellales|f_Pasteurellaceae|g_Actinobacillus|s_Actinobacillus arthritidis
0.000526846	6	6	S	67854	s_Actinobacillus succinogenes	8	-_root|-_cellular organisms|d_Bacteria|p_Pseudomonadota|c_Gammaproteobacteria|o_Pasteurellales|f_Pasteurellaceae|g_Actinobacillus|s_Actinobacillus succinogenes
0.000526846	6	6	S	51161	s_Actinobacillus delphinicola	8	-_root|-_cellular organisms|d_Bacteria|p_Pseudomonadota|c_Gammaproteobacteria|o_Pasteurellales|f_Pasteurellaceae|g_Actinobacillus|s_Actinobacillus delphinicola
0.000439039	5	5	S	254839	s_Actinobacillus genomosp. 1	8	-_root|-_cellular organisms|d_Bacteria|p_Pseudomonadota|c_Gammaproteobacteria|o_Pasteurellales|f_Pasteurellaceae|g_Actinobacillus|s_Actinobacillus genomosp. 1
0.000439039	5	5	S	716	s_Actinobacillus suis	8	-_root|-_cellular organisms|d_Bacteria|p_Pseudomonadota|c_Gammaproteobacteria|o_Pasteurellales|f_Pasteurellaceae|g_Actinobacillus|s_Actinobacillus suis
0.000263423	3	3	S	230709	s_Actinobacillus genomosp. 2	8	-_root|-_cellular organisms|d_Bacteria|p_Pseudomonadota|c_Gammaproteobacteria|o_Pasteurellales|f_Pasteurellaceae|g_Actinobacillus|s_Actinobacillus genomosp. 2
0.00834173	95	0	G	416916	g_Aggregatibacter	7	-_root|-_cellular organisms|d_Bacteria|p_Pseudomonadota|c_Gammaproteobacteria|o_Pasteurellales|f_Pasteurellaceae|g_Aggregatibacter
0.00482942	55	55	S	714	s_Aggregatibacter actinomycetemcomitans	8	-_root|-_cellular organisms|d_Bacteria|p_Pseudomonadota|c_Gammaproteobacteria|o_Pasteurellales|f_Pasteurellaceae|g_Aggregatibacter|s_Aggregatibacter actinomycetemcomitans
0.002283	26	26	S	732	s_Aggregatibacter aphrophilus	8	-_root|-_cellular organisms|d_Bacteria|p_Pseudomonadota|c_Gammaproteobacteria|o_Pasteurellales|f_Pasteurellaceae|g_Aggregatibacter|s_Aggregatibacter aphrophilus
0.000526846	6	0	-	2639383	#NAME?	8	-_root|-_cellular organisms|d_Bacteria|p_Pseudomonadota|c_Gammaproteobacteria|o_Pasteurellales|f_Pasteurellaceae|g_Aggregatibacter|-_unclassified Aggregatibacter
0.000526846	6	6	S	712150	s_Aggregatibacter sp. oral taxon 513	9	-_root|-_cellular organisms|d_Bacteria|p_Pseudomonadota|c_Gammaproteobacteria|o_Pasteurellales|f_Pasteurellaceae|g_Aggregatibacter|-_unclassified Aggregatibacter|s_Aggregatibacter sp. oral taxon 513
0.000526846	6	6	S	739	s_Aggregatibacter segnis	8	-_root|-_cellular organisms|d_Bacteria|p_Pseudomonadota|c_Gammaproteobacteria|o_Pasteurellales|f_Pasteurellaceae|g_Aggregatibacter|s_Aggregatibacter segnis
0.00482942	55	0	G	2899790	g_Mergibacter	7	-_root|-_cellular organisms|d_Bacteria|p_Pseudomonadota|c_Gammaproteobacteria|o_Pasteurellales|f_Pasteurellaceae|g_Mergibacter
0.00482942	55	55	S	221402	s_Mergibacter septicus	8	-_root|-_cellular organisms|d_Bacteria|p_Pseudomonadota|c_Gammaproteobacteria|o_Pasteurellales|f_Pasteurellaceae|g_Mergibacter|s_Mergibacter septicus
0.00412696	47	0	G	292486	g_Avibacterium	7	-_root|-_cellular organisms|d_Bacteria|p_Pseudomonadota|c_Gammaproteobacteria|o_Pasteurellales|f_Pasteurellaceae|g_Avibacterium
0.00254642	29	29	S	728	s_Avibacterium paragallinarum	8	-_root|-_cellular organisms|d_Bacteria|p_Pseudomonadota|c_Gammaproteobacteria|o_Pasteurellales|f_Pasteurellaceae|g_Avibacterium|s_Avibacterium paragallinarum
0.00122931	14	0	-	2685287	#NAME?	8	-_root|-_cellular organisms|d_Bacteria|p_Pseudomonadota|c_Gammaproteobacteria|o_Pasteurellales|f_Pasteurellaceae|g_Avibacterium|-_unclassified Avibacterium
0.000614654	7	7	S	2911526	s_Avibacterium sp. 20-132	9	-_root|-_cellular organisms|d_Bacteria|p_Pseudomonadota|c_Gammaproteobacteria|o_Pasteurellales|f_Pasteurellaceae|g_Avibacterium|-_unclassified Avibacterium|s_Avibacterium sp. 20-132
0.000526846	6	6	S	2911527	s_Avibacterium sp. 21-595	9	-_root|-_cellular organisms|d_Bacteria|p_Pseudomonadota|c_Gammaproteobacteria|o_Pasteurellales|f_Pasteurellaceae|g_Avibacterium|-_unclassified Avibacterium|s_Avibacterium sp. 21-595
0.000263423	3	3	S	762	s_Avibacterium volantium	8	-_root|-_cellular organisms|d_Bacteria|p_Pseudomonadota|c_Gammaproteobacteria|o_Pasteurellales|f_Pasteurellaceae|g_Avibacterium|s_Avibacterium volantium
0.00360012	41	0	G	2094023	g_Glaesserella	7	-_root|-_cellular organisms|d_Bacteria|p_Pseudomonadota|c_Gammaproteobacteria|o_Pasteurellales|f_Pasteurellaceae|g_Glaesserella
0.00280985	32	32	S	738	s_Glaesserella parasuis	8	-_root|-_cellular organisms|d_Bacteria|p_Pseudomonadota|c_Gammaproteobacteria|o_Pasteurellales|f_Pasteurellaceae|g_Glaesserella|s_Glaesserella parasuis
0.000790269	9	0	-	2629322	#NAME?	8	-_root|-_cellular organisms|d_Bacteria|p_Pseudomonadota|c_Gammaproteobacteria|o_Pasteurellales|f_Pasteurellaceae|g_Glaesserella|-_unclassified Glaesserella
0.000790269	9	9	S	2030797	s_Glaesserella sp. 15-184	9	-_root|-_cellular organisms|d_Bacteria|p_Pseudomonadota|c_Gammaproteobacteria|o_Pasteurellales|f_Pasteurellaceae|g_Glaesserella|-_unclassified Glaesserella|s_Glaesserella sp. 15-184
0.00316108	36	0	G	155493	g_Gallibacterium	7	-_root|-_cellular organisms|d_Bacteria|p_Pseudomonadota|c_Gammaproteobacteria|o_Pasteurellales|f_Pasteurellaceae|g_Gallibacterium
0.00184396	21	21	S	505341	s_Gallibacterium salpingitidis	8	-_root|-_cellular organisms|d_Bacteria|p_Pseudomonadota|c_Gammaproteobacteria|o_Pasteurellales|f_Pasteurellaceae|g_Gallibacterium|s_Gallibacterium salpingitidis
0.00131712	15	15	S	750	s_Gallibacterium anatis	8	-_root|-_cellular organisms|d_Bacteria|p_Pseudomonadota|c_Gammaproteobacteria|o_Pasteurellales|f_Pasteurellaceae|g_Gallibacterium|s_Gallibacterium anatis
0.00237081	27	0	G	1960084	g_Rodentibacter	7	-_root|-_cellular organisms|d_Bacteria|p_Pseudomonadota|c_Gammaproteobacteria|o_Pasteurellales|f_Pasteurellaceae|g_Rodentibacter
0.00193177	22	22	S	2778911	s_Rodentibacter haemolyticus	8	-_root|-_cellular organisms|d_Bacteria|p_Pseudomonadota|c_Gammaproteobacteria|o_Pasteurellales|f_Pasteurellaceae|g_Rodentibacter|s_Rodentibacter haemolyticus
0.000439039	5	5	S	1796644	s_Rodentibacter caecimuris	8	-_root|-_cellular organisms|d_Bacteria|p_Pseudomonadota|c_Gammaproteobacteria|o_Pasteurellales|f_Pasteurellaceae|g_Rodentibacter|s_Rodentibacter caecimuris
0.00201958	23	0	G	1249016	g_Otariodibacter	7	-_root|-_cellular organisms|d_Bacteria|p_Pseudomonadota|c_Gammaproteobacteria|o_Pasteurellales|f_Pasteurellaceae|g_Otariodibacter
0.00201958	23	23	S	1032623	s_Otariodibacter oris	8	-_root|-_cellular organisms|d_Bacteria|p_Pseudomonadota|c_Gammaproteobacteria|o_Pasteurellales|f_Pasteurellaceae|g_Otariodibacter|s_Otariodibacter oris
0.00158054	18	0	G	109471	g_Bisgaardia	7	-_root|-_cellular organisms|d_Bacteria|p_Pseudomonadota|c_Gammaproteobacteria|o_Pasteurellales|f_Pasteurellaceae|g_Bisgaardia
0.00158054	18	18	S	109472	s_Bisgaardia hudsonensis	8	-_root|-_cellular organisms|d_Bacteria|p_Pseudomonadota|c_Gammaproteobacteria|o_Pasteurellales|f_Pasteurellaceae|g_Bisgaardia|s_Bisgaardia hudsonensis
0.00122931	14	0	G	214906	g_Histophilus	7	-_root|-_cellular organisms|d_Bacteria|p_Pseudomonadota|c_Gammaproteobacteria|o_Pasteurellales|f_Pasteurellaceae|g_Histophilus
0.00122931	14	14	S	731	s_Histophilus somni	8	-_root|-_cellular organisms|d_Bacteria|p_Pseudomonadota|c_Gammaproteobacteria|o_Pasteurellales|f_Pasteurellaceae|g_Histophilus|s_Histophilus somni
0.000702462	8	0	G	476528	g_Bibersteinia	7	-_root|-_cellular organisms|d_Bacteria|p_Pseudomonadota|c_Gammaproteobacteria|o_Pasteurellales|f_Pasteurellaceae|g_Bibersteinia
0.000702462	8	8	S	47735	s_Bibersteinia trehalosi	8	-_root|-_cellular organisms|d_Bacteria|p_Pseudomonadota|c_Gammaproteobacteria|o_Pasteurellales|f_Pasteurellaceae|g_Bibersteinia|s_Bibersteinia trehalosi
0.000526846	6	0	G	1649317	g_Frederiksenia	7	-_root|-_cellular organisms|d_Bacteria|p_Pseudomonadota|c_Gammaproteobacteria|o_Pasteurellales|f_Pasteurellaceae|g_Frederiksenia
0.000526846	6	6	S	123824	s_Frederiksenia canicola	8	-_root|-_cellular organisms|d_Bacteria|p_Pseudomonadota|c_Gammaproteobacteria|o_Pasteurellales|f_Pasteurellaceae|g_Frederiksenia|s_Frederiksenia canicola
0.000526846	6	0	G	1520333	g_Vespertiliibacter	7	-_root|-_cellular organisms|d_Bacteria|p_Pseudomonadota|c_Gammaproteobacteria|o_Pasteurellales|f_Pasteurellaceae|g_Vespertiliibacter
0.000526846	6	6	S	1443036	s_Vespertiliibacter pulmonis	8	-_root|-_cellular organisms|d_Bacteria|p_Pseudomonadota|c_Gammaproteobacteria|o_Pasteurellales|f_Pasteurellaceae|g_Vespertiliibacter|s_Vespertiliibacter pulmonis
0.0696315	793	0	O	72273	o_Thiotrichales	5	-_root|-_cellular organisms|d_Bacteria|p_Pseudomonadota|c_Gammaproteobacteria|o_Thiotrichales
0.0396013	451	0	F	34064	f_Francisellaceae	6	-_root|-_cellular organisms|d_Bacteria|p_Pseudomonadota|c_Gammaproteobacteria|o_Thiotrichales|f_Francisellaceae
0.0347719	396	0	G	262	g_Francisella	7	-_root|-_cellular organisms|d_Bacteria|p_Pseudomonadota|c_Gammaproteobacteria|o_Thiotrichales|f_Francisellaceae|g_Francisella
0.00640996	73	0	-	2610885	#NAME?	8	-_root|-_cellular organisms|d_Bacteria|p_Pseudomonadota|c_Gammaproteobacteria|o_Thiotrichales|f_Francisellaceae|g_Francisella|-_unclassified Francisella
0.00377573	43	43	S	2589986	s_Francisella sp. Scap27	9	-_root|-_cellular organisms|d_Bacteria|p_Pseudomonadota|c_Gammaproteobacteria|o_Thiotrichales|f_Francisellaceae|g_Francisella|-_unclassified Francisella|s_Francisella sp. Scap27
0.00254642	29	29	S	1395624	s_Francisella sp. LA112445	9	-_root|-_cellular organisms|d_Bacteria|p_Pseudomonadota|c_Gammaproteobacteria|o_Thiotrichales|f_Francisellaceae|g_Francisella|-_unclassified Francisella|s_Francisella sp. LA112445
0.00605873	69	69	S	549298	s_Francisella halioticida	8	-_root|-_cellular organisms|d_Bacteria|p_Pseudomonadota|c_Gammaproteobacteria|o_Thiotrichales|f_Francisellaceae|g_Francisella|s_Francisella halioticida
0.00544408	62	62	S	28110	s_Francisella philomiragia	8	-_root|-_cellular organisms|d_Bacteria|p_Pseudomonadota|c_Gammaproteobacteria|o_Thiotrichales|f_Francisellaceae|g_Francisella|s_Francisella philomiragia
0.00351231	40	40	S	263	s_Francisella tularensis	8	-_root|-_cellular organisms|d_Bacteria|p_Pseudomonadota|c_Gammaproteobacteria|o_Thiotrichales|f_Francisellaceae|g_Francisella|s_Francisella tularensis
0.00254642	29	29	S	1542390	s_Francisella frigiditurris	8	-_root|-_cellular organisms|d_Bacteria|p_Pseudomonadota|c_Gammaproteobacteria|o_Thiotrichales|f_Francisellaceae|g_Francisella|s_Francisella frigiditurris
0.00219519	25	25	S	954	s_Francisella persica	8	-_root|-_cellular organisms|d_Bacteria|p_Pseudomonadota|c_Gammaproteobacteria|o_Thiotrichales|f_Francisellaceae|g_Francisella|s_Francisella persica
0.00254642	29	29	S	2007306	s_Francisella adeliensis	8	-_root|-_cellular organisms|d_Bacteria|p_Pseudomonadota|c_Gammaproteobacteria|o_Thiotrichales|f_Francisellaceae|g_Francisella|s_Francisella adeliensis
0.00166835	19	19	S	622488	s_Francisella hispaniensis	8	-_root|-_cellular organisms|d_Bacteria|p_Pseudomonadota|c_Gammaproteobacteria|o_Thiotrichales|f_Francisellaceae|g_Francisella|s_Francisella hispaniensis
0.00105369	12	12	S	653937	s_Candidatus Francisella endociliophora	8	-_root|-_cellular organisms|d_Bacteria|p_Pseudomonadota|c_Gammaproteobacteria|o_Thiotrichales|f_Francisellaceae|g_Francisella|s_Candidatus Francisella endociliophora
0.000878077	10	10	S	573570	s_Francisella uliginis	8	-_root|-_cellular organisms|d_Bacteria|p_Pseudomonadota|c_Gammaproteobacteria|o_Thiotrichales|f_Francisellaceae|g_Francisella|s_Francisella uliginis
0.000965885	11	11	S	657445	s_Francisella noatunensis	8	-_root|-_cellular organisms|d_Bacteria|p_Pseudomonadota|c_Gammaproteobacteria|o_Thiotrichales|f_Francisellaceae|g_Francisella|s_Francisella noatunensis
0.0011415	13	13	S	573569	s_Francisella salina	8	-_root|-_cellular organisms|d_Bacteria|p_Pseudomonadota|c_Gammaproteobacteria|o_Thiotrichales|f_Francisellaceae|g_Francisella|s_Francisella salina
0.00482942	55	0	G	1869285	g_Allofrancisella	7	-_root|-_cellular organisms|d_Bacteria|p_Pseudomonadota|c_Gammaproteobacteria|o_Thiotrichales|f_Francisellaceae|g_Allofrancisella
0.00324889	37	37	S	1085644	s_Allofrancisella frigidaquae	8	-_root|-_cellular organisms|d_Bacteria|p_Pseudomonadota|c_Gammaproteobacteria|o_Thiotrichales|f_Francisellaceae|g_Allofrancisella|s_Allofrancisella frigidaquae
0.0011415	13	13	S	594679	s_Allofrancisella guangzhouensis	8	-_root|-_cellular organisms|d_Bacteria|p_Pseudomonadota|c_Gammaproteobacteria|o_Thiotrichales|f_Francisellaceae|g_Allofrancisella|s_Allofrancisella guangzhouensis
0.000439039	5	5	S	1085647	s_Allofrancisella inopinata	8	-_root|-_cellular organisms|d_Bacteria|p_Pseudomonadota|c_Gammaproteobacteria|o_Thiotrichales|f_Francisellaceae|g_Allofrancisella|s_Allofrancisella inopinata
0.0195811	223	0	F	135616	f_Piscirickettsiaceae	6	-_root|-_cellular organisms|d_Bacteria|p_Pseudomonadota|c_Gammaproteobacteria|o_Thiotrichales|f_Piscirickettsiaceae
0.00755146	86	0	G	2039723	g_Thiomicrorhabdus	7	-_root|-_cellular organisms|d_Bacteria|p_Pseudomonadota|c_Gammaproteobacteria|o_Thiotrichales|f_Piscirickettsiaceae|g_Thiomicrorhabdus
0.00263423	30	0	-	2636650	#NAME?	8	-_root|-_cellular organisms|d_Bacteria|p_Pseudomonadota|c_Gammaproteobacteria|o_Thiotrichales|f_Piscirickettsiaceae|g_Thiomicrorhabdus|-_unclassified Thiomicrorhabdus
0.00263423	30	30	S	2039724	s_Thiomicrorhabdus sp.	9	-_root|-_cellular organisms|d_Bacteria|p_Pseudomonadota|c_Gammaproteobacteria|o_Thiotrichales|f_Piscirickettsiaceae|g_Thiomicrorhabdus|-_unclassified Thiomicrorhabdus|s_Thiomicrorhabdus sp.
0.00219519	25	25	S	2267253	s_Thiomicrorhabdus indica	8	-_root|-_cellular organisms|d_Bacteria|p_Pseudomonadota|c_Gammaproteobacteria|o_Thiotrichales|f_Piscirickettsiaceae|g_Thiomicrorhabdus|s_Thiomicrorhabdus indica
0.0011415	13	13	S	2211106	s_Thiomicrorhabdus aquaedulcis	8	-_root|-_cellular organisms|d_Bacteria|p_Pseudomonadota|c_Gammaproteobacteria|o_Thiotrichales|f_Piscirickettsiaceae|g_Thiomicrorhabdus|s_Thiomicrorhabdus aquaedulcis
0.000614654	7	7	S	2949997	s_Thiomicrorhabdus lithotrophica	8	-_root|-_cellular organisms|d_Bacteria|p_Pseudomonadota|c_Gammaproteobacteria|o_Thiotrichales|f_Piscirickettsiaceae|g_Thiomicrorhabdus|s_Thiomicrorhabdus lithotrophica
0.000439039	5	5	S	2739063	s_Thiomicrorhabdus xiamenensis	8	-_root|-_cellular organisms|d_Bacteria|p_Pseudomonadota|c_Gammaproteobacteria|o_Thiotrichales|f_Piscirickettsiaceae|g_Thiomicrorhabdus|s_Thiomicrorhabdus xiamenensis
0.000439039	5	5	S	2580412	s_Thiomicrorhabdus sediminis	8	-_root|-_cellular organisms|d_Bacteria|p_Pseudomonadota|c_Gammaproteobacteria|o_Thiotrichales|f_Piscirickettsiaceae|g_Thiomicrorhabdus|s_Thiomicrorhabdus sediminis
0.00439039	50	0	G	40222	g_Methylophaga	7	-_root|-_cellular organisms|d_Bacteria|p_Pseudomonadota|c_Gammaproteobacteria|o_Thiotrichales|f_Piscirickettsiaceae|g_Methylophaga
0.00105369	12	0	-	111741	#NAME?	8	-_root|-_cellular organisms|d_Bacteria|p_Pseudomonadota|c_Gammaproteobacteria|o_Thiotrichales|f_Piscirickettsiaceae|g_Methylophaga|-_environmental samples
0.00105369	12	12	S	285271	s_uncultured Methylophaga sp.	9	-_root|-_cellular organisms|d_Bacteria|p_Pseudomonadota|c_Gammaproteobacteria|o_Thiotrichales|f_Piscirickettsiaceae|g_Methylophaga|-_environmental samples|s_uncultured Methylophaga sp.
0.00105369	12	12	S	754477	s_Methylophaga frappieri	8	-_root|-_cellular organisms|d_Bacteria|p_Pseudomonadota|c_Gammaproteobacteria|o_Thiotrichales|f_Piscirickettsiaceae|g_Methylophaga|s_Methylophaga frappieri
0.000965885	11	11	S	2881052	s_Methylophaga pinxianii	8	-_root|-_cellular organisms|d_Bacteria|p_Pseudomonadota|c_Gammaproteobacteria|o_Thiotrichales|f_Piscirickettsiaceae|g_Methylophaga|s_Methylophaga pinxianii
0.000790269	9	9	S	754476	s_Methylophaga nitratireducenticrescens	8	-_root|-_cellular organisms|d_Bacteria|p_Pseudomonadota|c_Gammaproteobacteria|o_Thiotrichales|f_Piscirickettsiaceae|g_Methylophaga|s_Methylophaga nitratireducenticrescens
0.000439039	5	5	S	45495	s_Methylophaga marina	8	-_root|-_cellular organisms|d_Bacteria|p_Pseudomonadota|c_Gammaproteobacteria|o_Thiotrichales|f_Piscirickettsiaceae|g_Methylophaga|s_Methylophaga marina
0.00210739	24	0	G	2781120	g_Thiosulfativibrio	7	-_root|-_cellular organisms|d_Bacteria|p_Pseudomonadota|c_Gammaproteobacteria|o_Thiotrichales|f_Piscirickettsiaceae|g_Thiosulfativibrio
0.00210739	24	24	S	2675053	s_Thiosulfativibrio zosterae	8	-_root|-_cellular organisms|d_Bacteria|p_Pseudomonadota|c_Gammaproteobacteria|o_Thiotrichales|f_Piscirickettsiaceae|g_Thiosulfativibrio|s_Thiosulfativibrio zosterae
0.00184396	21	0	G	28884	g_Hydrogenovibrio	7	-_root|-_cellular organisms|d_Bacteria|p_Pseudomonadota|c_Gammaproteobacteria|o_Thiotrichales|f_Piscirickettsiaceae|g_Hydrogenovibrio
0.00105369	12	12	S	39765	s_Hydrogenovibrio crunogenus	8	-_root|-_cellular organisms|d_Bacteria|p_Pseudomonadota|c_Gammaproteobacteria|o_Thiotrichales|f_Piscirickettsiaceae|g_Hydrogenovibrio|s_Hydrogenovibrio crunogenus
0.000790269	9	9	S	28885	s_Hydrogenovibrio marinus	8	-_root|-_cellular organisms|d_Bacteria|p_Pseudomonadota|c_Gammaproteobacteria|o_Thiotrichales|f_Piscirickettsiaceae|g_Hydrogenovibrio|s_Hydrogenovibrio marinus
0.00175615	20	0	G	1237	g_Piscirickettsia	7	-_root|-_cellular organisms|d_Bacteria|p_Pseudomonadota|c_Gammaproteobacteria|o_Thiotrichales|f_Piscirickettsiaceae|g_Piscirickettsia
0.00175615	20	20	S	1238	s_Piscirickettsia salmonis	8	-_root|-_cellular organisms|d_Bacteria|p_Pseudomonadota|c_Gammaproteobacteria|o_Thiotrichales|f_Piscirickettsiaceae|g_Piscirickettsia|s_Piscirickettsia salmonis
0.00122931	14	0	G	933	g_Thiomicrospira	7	-_root|-_cellular organisms|d_Bacteria|p_Pseudomonadota|c_Gammaproteobacteria|o_Thiotrichales|f_Piscirickettsiaceae|g_Thiomicrospira
0.000878077	10	0	-	2643099	#NAME?	8	-_root|-_cellular organisms|d_Bacteria|p_Pseudomonadota|c_Gammaproteobacteria|o_Thiotrichales|f_Piscirickettsiaceae|g_Thiomicrospira|-_unclassified Thiomicrospira
0.000614654	7	7	S	3035472	s_Thiomicrospira sp. R3	9	-_root|-_cellular organisms|d_Bacteria|p_Pseudomonadota|c_Gammaproteobacteria|o_Thiotrichales|f_Piscirickettsiaceae|g_Thiomicrospira|-_unclassified Thiomicrospira|s_Thiomicrospira sp. R3
0.000263423	3	3	S	1803865	s_Thiomicrospira sp. S5	9	-_root|-_cellular organisms|d_Bacteria|p_Pseudomonadota|c_Gammaproteobacteria|o_Thiotrichales|f_Piscirickettsiaceae|g_Thiomicrospira|-_unclassified Thiomicrospira|s_Thiomicrospira sp. S5
0.000351231	4	4	S	92245	s_Thiomicrospira aerophila	8	-_root|-_cellular organisms|d_Bacteria|p_Pseudomonadota|c_Gammaproteobacteria|o_Thiotrichales|f_Piscirickettsiaceae|g_Thiomicrospira|s_Thiomicrospira aerophila
0.000614654	7	0	G	2781121	g_Thiosulfatimonas	7	-_root|-_cellular organisms|d_Bacteria|p_Pseudomonadota|c_Gammaproteobacteria|o_Thiotrichales|f_Piscirickettsiaceae|g_Thiosulfatimonas
0.000614654	7	7	S	2675054	s_Thiosulfatimonas sediminis	8	-_root|-_cellular organisms|d_Bacteria|p_Pseudomonadota|c_Gammaproteobacteria|o_Thiotrichales|f_Piscirickettsiaceae|g_Thiosulfatimonas|s_Thiosulfatimonas sediminis
0.0090442	103	0	F	135617	f_Thiotrichaceae	6	-_root|-_cellular organisms|d_Bacteria|p_Pseudomonadota|c_Gammaproteobacteria|o_Thiotrichales|f_Thiotrichaceae
0.00702462	80	0	G	1030	g_Thiothrix	7	-_root|-_cellular organisms|d_Bacteria|p_Pseudomonadota|c_Gammaproteobacteria|o_Thiotrichales|f_Thiotrichaceae|g_Thiothrix
0.00333669	38	38	S	525917	s_Thiothrix lacustris	8	-_root|-_cellular organisms|d_Bacteria|p_Pseudomonadota|c_Gammaproteobacteria|o_Thiotrichales|f_Thiotrichaceae|g_Thiothrix|s_Thiothrix lacustris
0.000878077	10	10	S	96472	s_Thiothrix winogradskyi	8	-_root|-_cellular organisms|d_Bacteria|p_Pseudomonadota|c_Gammaproteobacteria|o_Thiotrichales|f_Thiotrichaceae|g_Thiothrix|s_Thiothrix winogradskyi
0.000790269	9	9	S	111769	s_Thiothrix unzii	8	-_root|-_cellular organisms|d_Bacteria|p_Pseudomonadota|c_Gammaproteobacteria|o_Thiotrichales|f_Thiotrichaceae|g_Thiothrix|s_Thiothrix unzii
0.000702462	8	8	S	2891210	s_Thiothrix litoralis	8	-_root|-_cellular organisms|d_Bacteria|p_Pseudomonadota|c_Gammaproteobacteria|o_Thiotrichales|f_Thiotrichaceae|g_Thiothrix|s_Thiothrix litoralis
0.000614654	7	7	S	2823902	s_Candidatus Thiothrix anitrata	8	-_root|-_cellular organisms|d_Bacteria|p_Pseudomonadota|c_Gammaproteobacteria|o_Thiotrichales|f_Thiotrichaceae|g_Thiothrix|s_Candidatus Thiothrix anitrata
0.000439039	5	5	S	2735563	s_Thiothrix subterranea	8	-_root|-_cellular organisms|d_Bacteria|p_Pseudomonadota|c_Gammaproteobacteria|o_Thiotrichales|f_Thiotrichaceae|g_Thiothrix|s_Thiothrix subterranea
0.00201958	23	0	G	1021	g_Beggiatoa	7	-_root|-_cellular organisms|d_Bacteria|p_Pseudomonadota|c_Gammaproteobacteria|o_Thiotrichales|f_Thiotrichaceae|g_Beggiatoa
0.00201958	23	23	S	288004	s_Beggiatoa leptomitoformis	8	-_root|-_cellular organisms|d_Bacteria|p_Pseudomonadota|c_Gammaproteobacteria|o_Thiotrichales|f_Thiotrichaceae|g_Beggiatoa|s_Beggiatoa leptomitoformis
0.00122931	14	0	F	2056687	f_Fastidiosibacteraceae	6	-_root|-_cellular organisms|d_Bacteria|p_Pseudomonadota|c_Gammaproteobacteria|o_Thiotrichales|f_Fastidiosibacteraceae
0.00122931	14	0	G	2056696	g_Cysteiniphilum	7	-_root|-_cellular organisms|d_Bacteria|p_Pseudomonadota|c_Gammaproteobacteria|o_Thiotrichales|f_Fastidiosibacteraceae|g_Cysteiniphilum
0.00122931	14	0	-	2610889	#NAME?	8	-_root|-_cellular organisms|d_Bacteria|p_Pseudomonadota|c_Gammaproteobacteria|o_Thiotrichales|f_Fastidiosibacteraceae|g_Cysteiniphilum|-_unclassified Cysteiniphilum
0.00122931	14	14	S	2975055	s_Cysteiniphilum sp. QT6929	9	-_root|-_cellular organisms|d_Bacteria|p_Pseudomonadota|c_Gammaproteobacteria|o_Thiotrichales|f_Fastidiosibacteraceae|g_Cysteiniphilum|-_unclassified Cysteiniphilum|s_Cysteiniphilum sp. QT6929
0.0647143	737	0	O	1706369	o_Cellvibrionales	5	-_root|-_cellular organisms|d_Bacteria|p_Pseudomonadota|c_Gammaproteobacteria|o_Cellvibrionales
0.0345084	393	0	F	1706371	f_Cellvibrionaceae	6	-_root|-_cellular organisms|d_Bacteria|p_Pseudomonadota|c_Gammaproteobacteria|o_Cellvibrionales|f_Cellvibrionaceae
0.0153664	175	0	G	940550	g_Gilvimarinus	7	-_root|-_cellular organisms|d_Bacteria|p_Pseudomonadota|c_Gammaproteobacteria|o_Cellvibrionales|f_Cellvibrionaceae|g_Gilvimarinus
0.0153664	175	0	-	2642066	#NAME?	8	-_root|-_cellular organisms|d_Bacteria|p_Pseudomonadota|c_Gammaproteobacteria|o_Cellvibrionales|f_Cellvibrionaceae|g_Gilvimarinus|-_unclassified Gilvimarinus
0.0153664	175	175	S	2956798	s_Gilvimarinus sp. DA14	9	-_root|-_cellular organisms|d_Bacteria|p_Pseudomonadota|c_Gammaproteobacteria|o_Cellvibrionales|f_Cellvibrionaceae|g_Gilvimarinus|-_unclassified Gilvimarinus|s_Gilvimarinus sp. DA14
0.00526846	60	0	G	2425	g_Teredinibacter	7	-_root|-_cellular organisms|d_Bacteria|p_Pseudomonadota|c_Gammaproteobacteria|o_Cellvibrionales|f_Cellvibrionaceae|g_Teredinibacter
0.00193177	22	22	S	2426	s_Teredinibacter turnerae	8	-_root|-_cellular organisms|d_Bacteria|p_Pseudomonadota|c_Gammaproteobacteria|o_Cellvibrionales|f_Cellvibrionaceae|g_Teredinibacter|s_Teredinibacter turnerae
0.00140492	16	0	-	2648457	#NAME?	8	-_root|-_cellular organisms|d_Bacteria|p_Pseudomonadota|c_Gammaproteobacteria|o_Cellvibrionales|f_Cellvibrionaceae|g_Teredinibacter|-_unclassified Teredinibacter
0.00140492	16	16	S	3034506	s_Teredinibacter sp. KSP-S5-2	9	-_root|-_cellular organisms|d_Bacteria|p_Pseudomonadota|c_Gammaproteobacteria|o_Cellvibrionales|f_Cellvibrionaceae|g_Teredinibacter|-_unclassified Teredinibacter|s_Teredinibacter sp. KSP-S5-2
0.00140492	16	16	S	2731756	s_Teredinibacter purpureus	8	-_root|-_cellular organisms|d_Bacteria|p_Pseudomonadota|c_Gammaproteobacteria|o_Cellvibrionales|f_Cellvibrionaceae|g_Teredinibacter|s_Teredinibacter purpureus
0.000526846	6	6	S	2731755	s_Teredinibacter haidensis	8	-_root|-_cellular organisms|d_Bacteria|p_Pseudomonadota|c_Gammaproteobacteria|o_Cellvibrionales|f_Cellvibrionaceae|g_Teredinibacter|s_Teredinibacter haidensis
0.00439039	50	0	G	10	g_Cellvibrio	7	-_root|-_cellular organisms|d_Bacteria|p_Pseudomonadota|c_Gammaproteobacteria|o_Cellvibrionales|f_Cellvibrionaceae|g_Cellvibrio
0.00439039	50	0	-	2624793	#NAME?	8	-_root|-_cellular organisms|d_Bacteria|p_Pseudomonadota|c_Gammaproteobacteria|o_Cellvibrionales|f_Cellvibrionaceae|g_Cellvibrio|-_unclassified Cellvibrio
0.00131712	15	15	S	2303332	s_Cellvibrio sp. KY-GH-1	9	-_root|-_cellular organisms|d_Bacteria|p_Pseudomonadota|c_Gammaproteobacteria|o_Cellvibrionales|f_Cellvibrionaceae|g_Cellvibrio|-_unclassified Cellvibrio|s_Cellvibrio sp. KY-GH-1
0.00140492	16	16	S	2964606	s_Cellvibrio sp. QJXJ	9	-_root|-_cellular organisms|d_Bacteria|p_Pseudomonadota|c_Gammaproteobacteria|o_Cellvibrionales|f_Cellvibrionaceae|g_Cellvibrio|-_unclassified Cellvibrio|s_Cellvibrio sp. QJXJ
0.000614654	7	7	S	1987723	s_Cellvibrio sp. PSBB006	9	-_root|-_cellular organisms|d_Bacteria|p_Pseudomonadota|c_Gammaproteobacteria|o_Cellvibrionales|f_Cellvibrionaceae|g_Cellvibrio|-_unclassified Cellvibrio|s_Cellvibrio sp. PSBB006
0.000439039	5	5	S	1945512	s_Cellvibrio sp. PSBB023	9	-_root|-_cellular organisms|d_Bacteria|p_Pseudomonadota|c_Gammaproteobacteria|o_Cellvibrionales|f_Cellvibrionaceae|g_Cellvibrio|-_unclassified Cellvibrio|s_Cellvibrio sp. PSBB023
0.000526846	6	6	S	454662	s_Cellvibrio sp. KY-YJ-3	9	-_root|-_cellular organisms|d_Bacteria|p_Pseudomonadota|c_Gammaproteobacteria|o_Cellvibrionales|f_Cellvibrionaceae|g_Cellvibrio|-_unclassified Cellvibrio|s_Cellvibrio sp. KY-YJ-3
0.00254642	29	0	G	2036021	g_Agarilytica	7	-_root|-_cellular organisms|d_Bacteria|p_Pseudomonadota|c_Gammaproteobacteria|o_Cellvibrionales|f_Cellvibrionaceae|g_Agarilytica
0.00254642	29	29	S	1737490	s_Agarilytica rhodophyticola	8	-_root|-_cellular organisms|d_Bacteria|p_Pseudomonadota|c_Gammaproteobacteria|o_Cellvibrionales|f_Cellvibrionaceae|g_Agarilytica|s_Agarilytica rhodophyticola
0.00193177	22	0	G	1792291	g_Marinagarivorans	7	-_root|-_cellular organisms|d_Bacteria|p_Pseudomonadota|c_Gammaproteobacteria|o_Cellvibrionales|f_Cellvibrionaceae|g_Marinagarivorans
0.00193177	22	22	S	2721545	s_Marinagarivorans cellulosilyticus	8	-_root|-_cellular organisms|d_Bacteria|p_Pseudomonadota|c_Gammaproteobacteria|o_Cellvibrionales|f_Cellvibrionaceae|g_Marinagarivorans|s_Marinagarivorans cellulosilyticus
0.00193177	22	0	G	2038244	g_Agaribacterium	7	-_root|-_cellular organisms|d_Bacteria|p_Pseudomonadota|c_Gammaproteobacteria|o_Cellvibrionales|f_Cellvibrionaceae|g_Agaribacterium
0.00193177	22	0	-	2649705	#NAME?	8	-_root|-_cellular organisms|d_Bacteria|p_Pseudomonadota|c_Gammaproteobacteria|o_Cellvibrionales|f_Cellvibrionaceae|g_Agaribacterium|-_unclassified Agaribacterium
0.00193177	22	22	S	3233574	s_Agaribacterium sp. ZY112	9	-_root|-_cellular organisms|d_Bacteria|p_Pseudomonadota|c_Gammaproteobacteria|o_Cellvibrionales|f_Cellvibrionaceae|g_Agaribacterium|-_unclassified Agaribacterium|s_Agaribacterium sp. ZY112
0.00175615	20	0	G	447467	g_Simiduia	7	-_root|-_cellular organisms|d_Bacteria|p_Pseudomonadota|c_Gammaproteobacteria|o_Cellvibrionales|f_Cellvibrionaceae|g_Simiduia
0.00149273	17	17	S	447471	s_Simiduia agarivorans	8	-_root|-_cellular organisms|d_Bacteria|p_Pseudomonadota|c_Gammaproteobacteria|o_Cellvibrionales|f_Cellvibrionaceae|g_Simiduia|s_Simiduia agarivorans
0.000263423	3	0	-	2639280	#NAME?	8	-_root|-_cellular organisms|d_Bacteria|p_Pseudomonadota|c_Gammaproteobacteria|o_Cellvibrionales|f_Cellvibrionaceae|g_Simiduia|-_unclassified Simiduia
0.000263423	3	3	S	2909669	s_Simiduia sp. 21SJ11W-1	9	-_root|-_cellular organisms|d_Bacteria|p_Pseudomonadota|c_Gammaproteobacteria|o_Cellvibrionales|f_Cellvibrionaceae|g_Simiduia|-_unclassified Simiduia|s_Simiduia sp. 21SJ11W-1
0.00131712	15	0	G	316625	g_Saccharophagus	7	-_root|-_cellular organisms|d_Bacteria|p_Pseudomonadota|c_Gammaproteobacteria|o_Cellvibrionales|f_Cellvibrionaceae|g_Saccharophagus
0.00131712	15	15	S	86304	s_Saccharophagus degradans	8	-_root|-_cellular organisms|d_Bacteria|p_Pseudomonadota|c_Gammaproteobacteria|o_Cellvibrionales|f_Cellvibrionaceae|g_Saccharophagus|s_Saccharophagus degradans
0.0259033	295	0	F	1706373	f_Microbulbiferaceae	6	-_root|-_cellular organisms|d_Bacteria|p_Pseudomonadota|c_Gammaproteobacteria|o_Cellvibrionales|f_Microbulbiferaceae
0.0259033	295	0	G	48073	g_Microbulbifer	7	-_root|-_cellular organisms|d_Bacteria|p_Pseudomonadota|c_Gammaproteobacteria|o_Cellvibrionales|f_Microbulbiferaceae|g_Microbulbifer
0.0107125	122	0	-	2619833	#NAME?	8	-_root|-_cellular organisms|d_Bacteria|p_Pseudomonadota|c_Gammaproteobacteria|o_Cellvibrionales|f_Microbulbiferaceae|g_Microbulbifer|-_unclassified Microbulbifer
0.00166835	19	19	S	3145235	s_Microbulbifer sp. SAOS-129_SWC	9	-_root|-_cellular organisms|d_Bacteria|p_Pseudomonadota|c_Gammaproteobacteria|o_Cellvibrionales|f_Microbulbiferaceae|g_Microbulbifer|-_unclassified Microbulbifer|s_Microbulbifer sp. SAOS-129_SWC
0.00158054	18	18	S	3034230	s_Microbulbifer sp. VAAF005	9	-_root|-_cellular organisms|d_Bacteria|p_Pseudomonadota|c_Gammaproteobacteria|o_Cellvibrionales|f_Microbulbiferaceae|g_Microbulbifer|-_unclassified Microbulbifer|s_Microbulbifer sp. VAAF005
0.00131712	15	15	S	2591606	s_Microbulbifer sp. GL-2	9	-_root|-_cellular organisms|d_Bacteria|p_Pseudomonadota|c_Gammaproteobacteria|o_Cellvibrionales|f_Microbulbiferaceae|g_Microbulbifer|-_unclassified Microbulbifer|s_Microbulbifer sp. GL-2
0.0011415	13	13	S	2745199	s_Microbulbifer sp. YPW1	9	-_root|-_cellular organisms|d_Bacteria|p_Pseudomonadota|c_Gammaproteobacteria|o_Cellvibrionales|f_Microbulbiferaceae|g_Microbulbifer|-_unclassified Microbulbifer|s_Microbulbifer sp. YPW1
0.0011415	13	13	S	3032582	s_Microbulbifer sp. MLAF003	9	-_root|-_cellular organisms|d_Bacteria|p_Pseudomonadota|c_Gammaproteobacteria|o_Cellvibrionales|f_Microbulbiferaceae|g_Microbulbifer|-_unclassified Microbulbifer|s_Microbulbifer sp. MLAF003
0.00105369	12	12	S	2681547	s_Microbulbifer sp. SH-1	9	-_root|-_cellular organisms|d_Bacteria|p_Pseudomonadota|c_Gammaproteobacteria|o_Cellvibrionales|f_Microbulbiferaceae|g_Microbulbifer|-_unclassified Microbulbifer|s_Microbulbifer sp. SH-1
0.000614654	7	7	S	2587856	s_Microbulbifer sp. THAF38	9	-_root|-_cellular organisms|d_Bacteria|p_Pseudomonadota|c_Gammaproteobacteria|o_Cellvibrionales|f_Microbulbiferaceae|g_Microbulbifer|-_unclassified Microbulbifer|s_Microbulbifer sp. THAF38
0.000526846	6	6	S	2944933	s_Microbulbifer sp. MI-G	9	-_root|-_cellular organisms|d_Bacteria|p_Pseudomonadota|c_Gammaproteobacteria|o_Cellvibrionales|f_Microbulbiferaceae|g_Microbulbifer|-_unclassified Microbulbifer|s_Microbulbifer sp. MI-G
0.000439039	5	5	S	2904242	s_Microbulbifer sp. YPW16	9	-_root|-_cellular organisms|d_Bacteria|p_Pseudomonadota|c_Gammaproteobacteria|o_Cellvibrionales|f_Microbulbiferaceae|g_Microbulbifer|-_unclassified Microbulbifer|s_Microbulbifer sp. YPW16
0.000439039	5	5	S	1516059	s_Microbulbifer sp. ALW1	9	-_root|-_cellular organisms|d_Bacteria|p_Pseudomonadota|c_Gammaproteobacteria|o_Cellvibrionales|f_Microbulbiferaceae|g_Microbulbifer|-_unclassified Microbulbifer|s_Microbulbifer sp. ALW1
0.000439039	5	5	S	359370	s_Microbulbifer sp. A4B17	9	-_root|-_cellular organisms|d_Bacteria|p_Pseudomonadota|c_Gammaproteobacteria|o_Cellvibrionales|f_Microbulbiferaceae|g_Microbulbifer|-_unclassified Microbulbifer|s_Microbulbifer sp. A4B17
0.00886858	101	101	S	86173	s_Microbulbifer elongatus	8	-_root|-_cellular organisms|d_Bacteria|p_Pseudomonadota|c_Gammaproteobacteria|o_Cellvibrionales|f_Microbulbiferaceae|g_Microbulbifer|s_Microbulbifer elongatus
0.00280985	32	32	S	260552	s_Microbulbifer agarilyticus	8	-_root|-_cellular organisms|d_Bacteria|p_Pseudomonadota|c_Gammaproteobacteria|o_Cellvibrionales|f_Microbulbiferaceae|g_Microbulbifer|s_Microbulbifer agarilyticus
0.00105369	12	12	S	48074	s_Microbulbifer hydrolyticus	8	-_root|-_cellular organisms|d_Bacteria|p_Pseudomonadota|c_Gammaproteobacteria|o_Cellvibrionales|f_Microbulbiferaceae|g_Microbulbifer|s_Microbulbifer hydrolyticus
0.000878077	10	10	S	266805	s_Microbulbifer variabilis	8	-_root|-_cellular organisms|d_Bacteria|p_Pseudomonadota|c_Gammaproteobacteria|o_Cellvibrionales|f_Microbulbiferaceae|g_Microbulbifer|s_Microbulbifer variabilis
0.000702462	8	8	S	252514	s_Microbulbifer thermotolerans	8	-_root|-_cellular organisms|d_Bacteria|p_Pseudomonadota|c_Gammaproteobacteria|o_Cellvibrionales|f_Microbulbiferaceae|g_Microbulbifer|s_Microbulbifer thermotolerans
0.000351231	4	4	S	1769779	s_Microbulbifer aggregans	8	-_root|-_cellular organisms|d_Bacteria|p_Pseudomonadota|c_Gammaproteobacteria|o_Cellvibrionales|f_Microbulbiferaceae|g_Microbulbifer|s_Microbulbifer aggregans
0.000351231	4	4	S	407164	s_Microbulbifer pacificus	8	-_root|-_cellular organisms|d_Bacteria|p_Pseudomonadota|c_Gammaproteobacteria|o_Cellvibrionales|f_Microbulbiferaceae|g_Microbulbifer|s_Microbulbifer pacificus
0.00237081	27	0	F	1706375	f_Spongiibacteraceae	6	-_root|-_cellular organisms|d_Bacteria|p_Pseudomonadota|c_Gammaproteobacteria|o_Cellvibrionales|f_Spongiibacteraceae
0.00149273	17	0	G	630749	g_Spongiibacter	7	-_root|-_cellular organisms|d_Bacteria|p_Pseudomonadota|c_Gammaproteobacteria|o_Cellvibrionales|f_Spongiibacteraceae|g_Spongiibacter
0.000965885	11	11	S	1748242	s_Spongiibacter taiwanensis	8	-_root|-_cellular organisms|d_Bacteria|p_Pseudomonadota|c_Gammaproteobacteria|o_Cellvibrionales|f_Spongiibacteraceae|g_Spongiibacter|s_Spongiibacter taiwanensis
0.000263423	3	0	-	2631504	#NAME?	8	-_root|-_cellular organisms|d_Bacteria|p_Pseudomonadota|c_Gammaproteobacteria|o_Cellvibrionales|f_Spongiibacteraceae|g_Spongiibacter|-_unclassified Spongiibacter
0.000263423	3	3	S	1620392	s_Spongiibacter sp. IMCC21906	9	-_root|-_cellular organisms|d_Bacteria|p_Pseudomonadota|c_Gammaproteobacteria|o_Cellvibrionales|f_Spongiibacteraceae|g_Spongiibacter|-_unclassified Spongiibacter|s_Spongiibacter sp. IMCC21906
0.000263423	3	3	S	2794344	s_Spongiibacter nanhainus	8	-_root|-_cellular organisms|d_Bacteria|p_Pseudomonadota|c_Gammaproteobacteria|o_Cellvibrionales|f_Spongiibacteraceae|g_Spongiibacter|s_Spongiibacter nanhainus
0.000439039	5	0	G	1434050	g_Zhongshania	7	-_root|-_cellular organisms|d_Bacteria|p_Pseudomonadota|c_Gammaproteobacteria|o_Cellvibrionales|f_Spongiibacteraceae|g_Zhongshania
0.000439039	5	5	S	1470434	s_Zhongshania aliphaticivorans	8	-_root|-_cellular organisms|d_Bacteria|p_Pseudomonadota|c_Gammaproteobacteria|o_Cellvibrionales|f_Spongiibacteraceae|g_Zhongshania|s_Zhongshania aliphaticivorans
0.000439039	5	0	G	1084558	g_Oceanicoccus	7	-_root|-_cellular organisms|d_Bacteria|p_Pseudomonadota|c_Gammaproteobacteria|o_Cellvibrionales|f_Spongiibacteraceae|g_Oceanicoccus
0.000439039	5	5	S	716816	s_Oceanicoccus sagamiensis	8	-_root|-_cellular organisms|d_Bacteria|p_Pseudomonadota|c_Gammaproteobacteria|o_Cellvibrionales|f_Spongiibacteraceae|g_Oceanicoccus|s_Oceanicoccus sagamiensis
0.00184396	21	0	F	1706372	f_Halieaceae	6	-_root|-_cellular organisms|d_Bacteria|p_Pseudomonadota|c_Gammaproteobacteria|o_Cellvibrionales|f_Halieaceae
0.000790269	9	0	G	2678529	g_Kineobactrum	7	-_root|-_cellular organisms|d_Bacteria|p_Pseudomonadota|c_Gammaproteobacteria|o_Cellvibrionales|f_Halieaceae|g_Kineobactrum
0.000790269	9	9	S	2708301	s_Kineobactrum salinum	8	-_root|-_cellular organisms|d_Bacteria|p_Pseudomonadota|c_Gammaproteobacteria|o_Cellvibrionales|f_Halieaceae|g_Kineobactrum|s_Kineobactrum salinum
0.000702462	8	0	G	2847769	g_Aequoribacter	7	-_root|-_cellular organisms|d_Bacteria|p_Pseudomonadota|c_Gammaproteobacteria|o_Cellvibrionales|f_Halieaceae|g_Aequoribacter
0.000702462	8	8	S	2518989	s_Aequoribacter fuscus	8	-_root|-_cellular organisms|d_Bacteria|p_Pseudomonadota|c_Gammaproteobacteria|o_Cellvibrionales|f_Halieaceae|g_Aequoribacter|s_Aequoribacter fuscus
0.000351231	4	0	G	1217416	g_Halioglobus	7	-_root|-_cellular organisms|d_Bacteria|p_Pseudomonadota|c_Gammaproteobacteria|o_Cellvibrionales|f_Halieaceae|g_Halioglobus
0.000351231	4	4	S	2601894	s_Halioglobus maricola	8	-_root|-_cellular organisms|d_Bacteria|p_Pseudomonadota|c_Gammaproteobacteria|o_Cellvibrionales|f_Halieaceae|g_Halioglobus|s_Halioglobus maricola
0.0448697	511	0	O	135624	o_Aeromonadales	5	-_root|-_cellular organisms|d_Bacteria|p_Pseudomonadota|c_Gammaproteobacteria|o_Aeromonadales
0.0413574	471	0	F	84642	f_Aeromonadaceae	6	-_root|-_cellular organisms|d_Bacteria|p_Pseudomonadota|c_Gammaproteobacteria|o_Aeromonadales|f_Aeromonadaceae
0.032401	369	0	G	642	g_Aeromonas	7	-_root|-_cellular organisms|d_Bacteria|p_Pseudomonadota|c_Gammaproteobacteria|o_Aeromonadales|f_Aeromonadaceae|g_Aeromonas
0.00825393	94	94	S	644	s_Aeromonas hydrophila	8	-_root|-_cellular organisms|d_Bacteria|p_Pseudomonadota|c_Gammaproteobacteria|o_Aeromonadales|f_Aeromonadaceae|g_Aeromonas|s_Aeromonas hydrophila
0.00632216	72	72	S	654	s_Aeromonas veronii	8	-_root|-_cellular organisms|d_Bacteria|p_Pseudomonadota|c_Gammaproteobacteria|o_Aeromonadales|f_Aeromonadaceae|g_Aeromonas|s_Aeromonas veronii
0.002283	26	0	-	257493	#NAME?	8	-_root|-_cellular organisms|d_Bacteria|p_Pseudomonadota|c_Gammaproteobacteria|o_Aeromonadales|f_Aeromonadaceae|g_Aeromonas|-_unclassified Aeromonas
0.000439039	5	5	S	2778064	s_Aeromonas sp. FDAARGOS 1415	9	-_root|-_cellular organisms|d_Bacteria|p_Pseudomonadota|c_Gammaproteobacteria|o_Aeromonadales|f_Aeromonadaceae|g_Aeromonas|-_unclassified Aeromonas|s_Aeromonas sp. FDAARGOS 1415
0.00122931	14	14	S	2778055	s_Aeromonas sp. FDAARGOS 1406	9	-_root|-_cellular organisms|d_Bacteria|p_Pseudomonadota|c_Gammaproteobacteria|o_Aeromonadales|f_Aeromonadaceae|g_Aeromonas|-_unclassified Aeromonas|s_Aeromonas sp. FDAARGOS 1406
0.000526846	6	6	S	2560028	s_Aeromonas sp. 1805	9	-_root|-_cellular organisms|d_Bacteria|p_Pseudomonadota|c_Gammaproteobacteria|o_Aeromonadales|f_Aeromonadaceae|g_Aeromonas|-_unclassified Aeromonas|s_Aeromonas sp. 1805
0.00201958	23	23	S	70856	s_Aeromonas popoffii	8	-_root|-_cellular organisms|d_Bacteria|p_Pseudomonadota|c_Gammaproteobacteria|o_Aeromonadales|f_Aeromonadaceae|g_Aeromonas|s_Aeromonas popoffii
0.00201958	23	23	S	73010	s_Aeromonas encheleia	8	-_root|-_cellular organisms|d_Bacteria|p_Pseudomonadota|c_Gammaproteobacteria|o_Aeromonadales|f_Aeromonadaceae|g_Aeromonas|s_Aeromonas encheleia
0.00377573	43	43	S	648	s_Aeromonas caviae	8	-_root|-_cellular organisms|d_Bacteria|p_Pseudomonadota|c_Gammaproteobacteria|o_Aeromonadales|f_Aeromonadaceae|g_Aeromonas|s_Aeromonas caviae
0.00149273	17	17	S	645	s_Aeromonas salmonicida	8	-_root|-_cellular organisms|d_Bacteria|p_Pseudomonadota|c_Gammaproteobacteria|o_Aeromonadales|f_Aeromonadaceae|g_Aeromonas|s_Aeromonas salmonicida
0.00140492	16	16	S	29489	s_Aeromonas enteropelogenes	8	-_root|-_cellular organisms|d_Bacteria|p_Pseudomonadota|c_Gammaproteobacteria|o_Aeromonadales|f_Aeromonadaceae|g_Aeromonas|s_Aeromonas enteropelogenes
0.000878077	10	10	S	196024	s_Aeromonas dhakensis	8	-_root|-_cellular organisms|d_Bacteria|p_Pseudomonadota|c_Gammaproteobacteria|o_Aeromonadales|f_Aeromonadaceae|g_Aeromonas|s_Aeromonas dhakensis
0.000790269	9	9	S	105751	s_Aeromonas bestiarum	8	-_root|-_cellular organisms|d_Bacteria|p_Pseudomonadota|c_Gammaproteobacteria|o_Aeromonadales|f_Aeromonadaceae|g_Aeromonas|s_Aeromonas bestiarum
0.000702462	8	8	S	651	s_Aeromonas media	8	-_root|-_cellular organisms|d_Bacteria|p_Pseudomonadota|c_Gammaproteobacteria|o_Aeromonadales|f_Aeromonadaceae|g_Aeromonas|s_Aeromonas media
0.000702462	8	8	S	650	s_Aeromonas jandaei	8	-_root|-_cellular organisms|d_Bacteria|p_Pseudomonadota|c_Gammaproteobacteria|o_Aeromonadales|f_Aeromonadaceae|g_Aeromonas|s_Aeromonas jandaei
0.000351231	4	4	S	218936	s_Aeromonas simiae	8	-_root|-_cellular organisms|d_Bacteria|p_Pseudomonadota|c_Gammaproteobacteria|o_Aeromonadales|f_Aeromonadaceae|g_Aeromonas|s_Aeromonas simiae
0.000351231	4	4	S	652	s_Aeromonas schubertii	8	-_root|-_cellular organisms|d_Bacteria|p_Pseudomonadota|c_Gammaproteobacteria|o_Aeromonadales|f_Aeromonadaceae|g_Aeromonas|s_Aeromonas schubertii
0.000263423	3	3	S	648794	s_Aeromonas rivuli	8	-_root|-_cellular organisms|d_Bacteria|p_Pseudomonadota|c_Gammaproteobacteria|o_Aeromonadales|f_Aeromonadaceae|g_Aeromonas|s_Aeromonas rivuli
0.000263423	3	3	S	656	s_Aeromonas allosaccharophila	8	-_root|-_cellular organisms|d_Bacteria|p_Pseudomonadota|c_Gammaproteobacteria|o_Aeromonadales|f_Aeromonadaceae|g_Aeromonas|s_Aeromonas allosaccharophila
0.00491723	56	0	G	43947	g_Tolumonas	7	-_root|-_cellular organisms|d_Bacteria|p_Pseudomonadota|c_Gammaproteobacteria|o_Aeromonadales|f_Aeromonadaceae|g_Tolumonas
0.00430258	49	0	-	263764	#NAME?	8	-_root|-_cellular organisms|d_Bacteria|p_Pseudomonadota|c_Gammaproteobacteria|o_Aeromonadales|f_Aeromonadaceae|g_Tolumonas|-_environmental samples
0.00430258	49	49	S	263765	s_uncultured Tolumonas sp.	9	-_root|-_cellular organisms|d_Bacteria|p_Pseudomonadota|c_Gammaproteobacteria|o_Aeromonadales|f_Aeromonadaceae|g_Tolumonas|-_environmental samples|s_uncultured Tolumonas sp.
0.000614654	7	7	S	43948	s_Tolumonas auensis	8	-_root|-_cellular organisms|d_Bacteria|p_Pseudomonadota|c_Gammaproteobacteria|o_Aeromonadales|f_Aeromonadaceae|g_Tolumonas|s_Tolumonas auensis
0.00184396	21	0	G	225143	g_Oceanisphaera	7	-_root|-_cellular organisms|d_Bacteria|p_Pseudomonadota|c_Gammaproteobacteria|o_Aeromonadales|f_Aeromonadaceae|g_Oceanisphaera
0.000702462	8	0	-	2641353	#NAME?	8	-_root|-_cellular organisms|d_Bacteria|p_Pseudomonadota|c_Gammaproteobacteria|o_Aeromonadales|f_Aeromonadaceae|g_Oceanisphaera|-_unclassified Oceanisphaera
0.000702462	8	8	S	3081199	s_Oceanisphaera sp. IT1-181	9	-_root|-_cellular organisms|d_Bacteria|p_Pseudomonadota|c_Gammaproteobacteria|o_Aeromonadales|f_Aeromonadaceae|g_Oceanisphaera|-_unclassified Oceanisphaera|s_Oceanisphaera sp. IT1-181
0.000526846	6	6	S	1903694	s_Oceanisphaera avium	8	-_root|-_cellular organisms|d_Bacteria|p_Pseudomonadota|c_Gammaproteobacteria|o_Aeromonadales|f_Aeromonadaceae|g_Oceanisphaera|s_Oceanisphaera avium
0.000526846	6	6	S	1416627	s_Oceanisphaera profunda	8	-_root|-_cellular organisms|d_Bacteria|p_Pseudomonadota|c_Gammaproteobacteria|o_Aeromonadales|f_Aeromonadaceae|g_Oceanisphaera|s_Oceanisphaera profunda
0.000790269	9	0	G	2802288	g_Dongshaea	7	-_root|-_cellular organisms|d_Bacteria|p_Pseudomonadota|c_Gammaproteobacteria|o_Aeromonadales|f_Aeromonadaceae|g_Dongshaea
0.000790269	9	9	S	2047966	s_Dongshaea marina	8	-_root|-_cellular organisms|d_Bacteria|p_Pseudomonadota|c_Gammaproteobacteria|o_Aeromonadales|f_Aeromonadaceae|g_Dongshaea|s_Dongshaea marina
0.000790269	9	0	G	129577	g_Oceanimonas	7	-_root|-_cellular organisms|d_Bacteria|p_Pseudomonadota|c_Gammaproteobacteria|o_Aeromonadales|f_Aeromonadaceae|g_Oceanimonas
0.000790269	9	0	-	2636315	#NAME?	8	-_root|-_cellular organisms|d_Bacteria|p_Pseudomonadota|c_Gammaproteobacteria|o_Aeromonadales|f_Aeromonadaceae|g_Oceanimonas|-_unclassified Oceanimonas
0.000790269	9	9	S	511062	s_Oceanimonas sp. GK1	9	-_root|-_cellular organisms|d_Bacteria|p_Pseudomonadota|c_Gammaproteobacteria|o_Aeromonadales|f_Aeromonadaceae|g_Oceanimonas|-_unclassified Oceanimonas|s_Oceanimonas sp. GK1
0.000526846	6	0	G	347533	g_Zobellella	7	-_root|-_cellular organisms|d_Bacteria|p_Pseudomonadota|c_Gammaproteobacteria|o_Aeromonadales|f_Aeromonadaceae|g_Zobellella
0.000526846	6	6	S	347534	s_Zobellella denitrificans	8	-_root|-_cellular organisms|d_Bacteria|p_Pseudomonadota|c_Gammaproteobacteria|o_Aeromonadales|f_Aeromonadaceae|g_Zobellella|s_Zobellella denitrificans
0.00351231	40	0	F	83763	f_Succinivibrionaceae	6	-_root|-_cellular organisms|d_Bacteria|p_Pseudomonadota|c_Gammaproteobacteria|o_Aeromonadales|f_Succinivibrionaceae
0.00351231	40	0	G	83770	g_Succinivibrio	7	-_root|-_cellular organisms|d_Bacteria|p_Pseudomonadota|c_Gammaproteobacteria|o_Aeromonadales|f_Succinivibrionaceae|g_Succinivibrio
0.00351231	40	40	S	83771	s_Succinivibrio dextrinosolvens	8	-_root|-_cellular organisms|d_Bacteria|p_Pseudomonadota|c_Gammaproteobacteria|o_Aeromonadales|f_Succinivibrionaceae|g_Succinivibrio|s_Succinivibrio dextrinosolvens
0.0356499	406	0	O	135618	o_Methylococcales	5	-_root|-_cellular organisms|d_Bacteria|p_Pseudomonadota|c_Gammaproteobacteria|o_Methylococcales
0.0353865	403	0	F	403	f_Methylococcaceae	6	-_root|-_cellular organisms|d_Bacteria|p_Pseudomonadota|c_Gammaproteobacteria|o_Methylococcales|f_Methylococcaceae
0.013698	156	0	G	416	g_Methylomonas	7	-_root|-_cellular organisms|d_Bacteria|p_Pseudomonadota|c_Gammaproteobacteria|o_Methylococcales|f_Methylococcaceae|g_Methylomonas
0.00886858	101	0	-	2608980	#NAME?	8	-_root|-_cellular organisms|d_Bacteria|p_Pseudomonadota|c_Gammaproteobacteria|o_Methylococcales|f_Methylococcaceae|g_Methylomonas|-_unclassified Methylomonas
0.00333669	38	38	S	3139307	s_Methylomonas sp. HYX-M1	9	-_root|-_cellular organisms|d_Bacteria|p_Pseudomonadota|c_Gammaproteobacteria|o_Methylococcales|f_Methylococcaceae|g_Methylomonas|-_unclassified Methylomonas|s_Methylomonas sp. HYX-M1
0.00131712	15	15	S	3153301	s_Methylomonas sp. AM2-LC	9	-_root|-_cellular organisms|d_Bacteria|p_Pseudomonadota|c_Gammaproteobacteria|o_Methylococcales|f_Methylococcaceae|g_Methylomonas|-_unclassified Methylomonas|s_Methylomonas sp. AM2-LC
0.00105369	12	12	S	3021710	s_Methylomonas sp. EFPC3	9	-_root|-_cellular organisms|d_Bacteria|p_Pseudomonadota|c_Gammaproteobacteria|o_Methylococcales|f_Methylococcaceae|g_Methylomonas|-_unclassified Methylomonas|s_Methylomonas sp. EFPC3
0.00105369	12	12	S	2785785	s_Methylomonas sp. LL1	9	-_root|-_cellular organisms|d_Bacteria|p_Pseudomonadota|c_Gammaproteobacteria|o_Methylococcales|f_Methylococcaceae|g_Methylomonas|-_unclassified Methylomonas|s_Methylomonas sp. LL1
0.000878077	10	10	S	3040943	s_Methylomonas sp. UP202	9	-_root|-_cellular organisms|d_Bacteria|p_Pseudomonadota|c_Gammaproteobacteria|o_Methylococcales|f_Methylococcaceae|g_Methylomonas|-_unclassified Methylomonas|s_Methylomonas sp. UP202
0.0011415	13	13	S	107637	s_Methylomonas sp. LW13	9	-_root|-_cellular organisms|d_Bacteria|p_Pseudomonadota|c_Gammaproteobacteria|o_Methylococcales|f_Methylococcaceae|g_Methylomonas|-_unclassified Methylomonas|s_Methylomonas sp. LW13
0.00140492	16	16	S	3058963	s_Methylomonas montana	8	-_root|-_cellular organisms|d_Bacteria|p_Pseudomonadota|c_Gammaproteobacteria|o_Methylococcales|f_Methylococcaceae|g_Methylomonas|s_Methylomonas montana
0.00140492	16	16	S	1173101	s_Methylomonas paludis	8	-_root|-_cellular organisms|d_Bacteria|p_Pseudomonadota|c_Gammaproteobacteria|o_Methylococcales|f_Methylococcaceae|g_Methylomonas|s_Methylomonas paludis
0.000878077	10	10	S	702114	s_Methylomonas koyamae	8	-_root|-_cellular organisms|d_Bacteria|p_Pseudomonadota|c_Gammaproteobacteria|o_Methylococcales|f_Methylococcaceae|g_Methylomonas|s_Methylomonas koyamae
0.000702462	8	8	S	1538553	s_Methylomonas denitrificans	8	-_root|-_cellular organisms|d_Bacteria|p_Pseudomonadota|c_Gammaproteobacteria|o_Methylococcales|f_Methylococcaceae|g_Methylomonas|s_Methylomonas denitrificans
0.000439039	5	5	S	2963939	s_Methylomonas rapida	8	-_root|-_cellular organisms|d_Bacteria|p_Pseudomonadota|c_Gammaproteobacteria|o_Methylococcales|f_Methylococcaceae|g_Methylomonas|s_Methylomonas rapida
0.00649777	74	0	G	2822410	g_Methylotuvimicrobium	7	-_root|-_cellular organisms|d_Bacteria|p_Pseudomonadota|c_Gammaproteobacteria|o_Methylococcales|f_Methylococcaceae|g_Methylotuvimicrobium
0.00360012	41	41	S	95641	s_Methylotuvimicrobium buryatense	8	-_root|-_cellular organisms|d_Bacteria|p_Pseudomonadota|c_Gammaproteobacteria|o_Methylococcales|f_Methylococcaceae|g_Methylotuvimicrobium|s_Methylotuvimicrobium buryatense
0.00140492	16	0	-	2822412	#NAME?	8	-_root|-_cellular organisms|d_Bacteria|p_Pseudomonadota|c_Gammaproteobacteria|o_Methylococcales|f_Methylococcaceae|g_Methylotuvimicrobium|-_unclassified Methylotuvimicrobium
0.00140492	16	16	S	3133976	s_Methylotuvimicrobium sp. KM2	9	-_root|-_cellular organisms|d_Bacteria|p_Pseudomonadota|c_Gammaproteobacteria|o_Methylococcales|f_Methylococcaceae|g_Methylotuvimicrobium|-_unclassified Methylotuvimicrobium|s_Methylotuvimicrobium sp. KM2
0.00140492	16	16	S	271065	s_Methylotuvimicrobium alcaliphilum	8	-_root|-_cellular organisms|d_Bacteria|p_Pseudomonadota|c_Gammaproteobacteria|o_Methylococcales|f_Methylococcaceae|g_Methylotuvimicrobium|s_Methylotuvimicrobium alcaliphilum
0.00526846	60	0	G	39773	g_Methylomicrobium	7	-_root|-_cellular organisms|d_Bacteria|p_Pseudomonadota|c_Gammaproteobacteria|o_Methylococcales|f_Methylococcaceae|g_Methylomicrobium
0.00526846	60	60	S	39775	s_Methylomicrobium album	8	-_root|-_cellular organisms|d_Bacteria|p_Pseudomonadota|c_Gammaproteobacteria|o_Methylococcales|f_Methylococcaceae|g_Methylomicrobium|s_Methylomicrobium album
0.0034245	39	0	G	429	g_Methylobacter	7	-_root|-_cellular organisms|d_Bacteria|p_Pseudomonadota|c_Gammaproteobacteria|o_Methylococcales|f_Methylococcaceae|g_Methylobacter
0.0034245	39	0	-	2635283	#NAME?	8	-_root|-_cellular organisms|d_Bacteria|p_Pseudomonadota|c_Gammaproteobacteria|o_Methylococcales|f_Methylococcaceae|g_Methylobacter|-_unclassified Methylobacter
0.00245862	28	28	S	2839024	s_Methylobacter sp. S3L5C	9	-_root|-_cellular organisms|d_Bacteria|p_Pseudomonadota|c_Gammaproteobacteria|o_Methylococcales|f_Methylococcaceae|g_Methylobacter|-_unclassified Methylobacter|s_Methylobacter sp. S3L5C
0.000965885	11	11	S	2911520	s_Methylobacter sp. YRD-M1	9	-_root|-_cellular organisms|d_Bacteria|p_Pseudomonadota|c_Gammaproteobacteria|o_Methylococcales|f_Methylococcaceae|g_Methylobacter|-_unclassified Methylobacter|s_Methylobacter sp. YRD-M1
0.00122931	14	0	G	73778	g_Methylocaldum	7	-_root|-_cellular organisms|d_Bacteria|p_Pseudomonadota|c_Gammaproteobacteria|o_Methylococcales|f_Methylococcaceae|g_Methylocaldum
0.000614654	7	7	S	1432792	s_Methylocaldum marinum	8	-_root|-_cellular organisms|d_Bacteria|p_Pseudomonadota|c_Gammaproteobacteria|o_Methylococcales|f_Methylococcaceae|g_Methylocaldum|s_Methylocaldum marinum
0.000614654	7	7	S	73780	s_Methylocaldum szegediense	8	-_root|-_cellular organisms|d_Bacteria|p_Pseudomonadota|c_Gammaproteobacteria|o_Methylococcales|f_Methylococcaceae|g_Methylocaldum|s_Methylocaldum szegediense
0.00105369	12	0	G	762296	g_Methylovulum	7	-_root|-_cellular organisms|d_Bacteria|p_Pseudomonadota|c_Gammaproteobacteria|o_Methylococcales|f_Methylococcaceae|g_Methylovulum
0.00105369	12	12	S	1704499	s_Methylovulum psychrotolerans	8	-_root|-_cellular organisms|d_Bacteria|p_Pseudomonadota|c_Gammaproteobacteria|o_Methylococcales|f_Methylococcaceae|g_Methylovulum|s_Methylovulum psychrotolerans
0.000965885	11	0	G	1808977	g_Candidatus Methylospira	7	-_root|-_cellular organisms|d_Bacteria|p_Pseudomonadota|c_Gammaproteobacteria|o_Methylococcales|f_Methylococcaceae|g_Candidatus Methylospira
0.000965885	11	11	S	1808979	s_Candidatus Methylospira mobilis	8	-_root|-_cellular organisms|d_Bacteria|p_Pseudomonadota|c_Gammaproteobacteria|o_Methylococcales|f_Methylococcaceae|g_Candidatus Methylospira|s_Candidatus Methylospira mobilis
0.000790269	9	0	G	1221209	g_Methylomarinum	7	-_root|-_cellular organisms|d_Bacteria|p_Pseudomonadota|c_Gammaproteobacteria|o_Methylococcales|f_Methylococcaceae|g_Methylomarinum
0.000790269	9	0	-	2617533	#NAME?	8	-_root|-_cellular organisms|d_Bacteria|p_Pseudomonadota|c_Gammaproteobacteria|o_Methylococcales|f_Methylococcaceae|g_Methylomarinum|-_unclassified Methylomarinum
0.000790269	9	9	S	3067653	s_Methylomarinum sp. Ch1-1	9	-_root|-_cellular organisms|d_Bacteria|p_Pseudomonadota|c_Gammaproteobacteria|o_Methylococcales|f_Methylococcaceae|g_Methylomarinum|-_unclassified Methylomarinum|s_Methylomarinum sp. Ch1-1
[truncated: 9,630 more rows]
