# Supplementary material for: Insects in agricultural greenhouses: a metagenomic analysis of microbes in Trialeurodes vaporariorum infesting tomato and cucumber crops
Source: Front Plant Sci. 2025 May 19;16:1581707. doi: 10.3389/fpls.2025.1581707 (PMC12127405; doi:10.3389/fpls.2025.1581707)
Supplement: Supplementary file 5 [file Table5.xls]

## Sheet: spreadsheet_hits
sseqid	pident	length	mismatch	gapopen	qstart	qend	sstart	send	evalue	bitscore
CP016303.1	99.327	1337	0	1	1	1328	1232322	1230986	0	2410
CP016303.1	100	325	0	0	1329	1653	1231033	1230709	4.1e-167	601
CP016303.1	100	1668	0	0	1	1668	1571915	1570248	0	3081
CP016303.1	100	2055	0	0	1	2055	885545	887599	0	3795
CP016303.1	100	2856	0	0	1	2856	725997	728852	0	5275
CP016303.1	100	2025	0	0	1	2025	606583	604559	0	3740
CP016303.1	99.994	15903	1	0	1	15903	136311	152213	0	29362
CP016303.1	85.213	1055	141	10	4319	5361	137947	138998	0	1070
CP016303.1	85.213	1055	141	10	1637	2688	140629	141671	0	1070
CP016303.1	78.916	830	159	6	4599	5414	135128	135955	1.48e-150	549
CP016303.1	92.073	164	13	0	7814	7977	144016	144179	6.07e-55	231
CP016303.1	92.073	164	13	0	7706	7869	144124	144287	6.07e-55	231
CP016303.1	79.2	250	52	0	9554	9803	152214	152463	1.04e-37	174
CP016303.1	90.123	81	6	2	3868	3947	139872	139951	1.38e-16	104
CP016303.1	90.123	81	6	2	3562	3641	140178	140257	1.38e-16	104
CP016303.1	100	11313	0	0	1	11313	464041	452729	0	20892
CP016303.1	96.774	341	9	2	10931	11269	1192597	1192257	2.9e-156	568
CP016303.1	100	1923	0	0	1	1923	286466	288388	0	3552
CP016303.1	100	1965	0	0	1	1965	27764	29728	0	3629
CP016303.1	99.962	2649	1	0	1	2649	214752	212104	0	4887
CP016303.1	100	2040	0	0	1	2040	1715488	1717527	0	3768
CP016303.1	100	1155	0	0	1	1155	1355621	1356775	0	2134
CP016303.1	99.959	2415	1	0	1	2415	561997	564411	0	4455
CP016303.1	100	7080	0	0	1	7080	373961	381040	0	13075
CP016303.1	100	903	0	0	1	903	1411990	1411088	0	1668
CP016303.1	100	1551	0	0	1	1551	1420803	1422353	0	2865
CP016303.1	99.754	814	2	0	1	814	1732946	1732133	0	1493
CP016303.1	92.614	176	13	0	641	816	1732198	1732023	6.39e-63	254
CP016303.1	91.954	174	14	0	641	814	1732252	1732079	3.84e-60	244
CP016303.1	87.283	173	21	1	641	812	1732144	1731972	1.09e-45	196
CP016303.1	89.167	120	13	0	695	814	1732306	1732187	8.62e-32	150
CP016303.1	100	1143	0	0	1	1143	1432348	1433490	0	2111
CP016303.1	100	1845	0	0	1	1845	529117	530961	0	3408
CP016303.1	97.778	90	2	0	1756	1845	247732	247643	4.29e-33	156
CP016303.1	100	1017	0	0	1	1017	497816	496800	0	1879
CP016303.1	100	1152	0	0	1	1152	1388374	1389525	0	2128
CP016303.1	100	53	0	0	1100	1152	1442340	1442392	4.53e-16	99
CP016303.1	100	921	0	0	1	921	349834	348914	0	1701
CP016303.1	99.931	1446	1	0	1	1446	394190	395635	0	2665
CP016303.1	89.426	1097	91	13	364	1446	405946	407031	0	1360
CP016303.1	88.713	1010	81	12	1	986	388502	389502	0	1203
CP016303.1	100	1383	0	0	1	1383	234729	236111	0	2555
CP016303.1	100	2514	0	0	1	2514	338899	336386	0	4643
CP016303.1	99.894	945	0	1	1	945	244108	243165	0	1738
CP016303.1	99.894	945	0	1	1	945	534495	535438	0	1738
CP016303.1	100	1413	0	0	1	1413	251677	250265	0	2610
CP016303.1	99.929	1413	0	1	1	1413	519780	521191	0	2603
CP016303.1	100	744	0	0	1	744	489012	488269	0	1375
CP016303.1	99.05	1473	5	3	1	1464	388502	389974	0	2634
CP016303.1	87.426	1010	85	15	1	992	394190	395175	0	1123
CP016303.1	81.511	622	95	13	378	992	405951	406559	6.32e-135	494
CP016303.1	100	489	0	0	1	489	484886	485374	0	904
CP016303.1	100	489	0	0	1	489	509842	510330	0	904
CP016303.1	96.899	129	4	0	361	489	1430712	1430584	4.87e-52	217
CP016303.1	91.111	135	12	0	143	277	330785	330919	4.94e-42	183
CP016303.1	100	1254	0	0	1	1254	1392874	1394127	0	2316
CP016303.1	99.841	1254	0	2	1	1254	1444799	1446050	0	2303
CP016303.1	99.832	597	1	0	1	597	254568	253972	0	1098
CP016303.1	99.832	597	1	0	1	597	516889	517485	0	1098
CP016303.1	98.687	2361	31	0	1	2361	492608	494968	0	4189
CP016303.1	84.528	1144	147	18	1	1138	1684725	1683606	0	1105
CP016303.1	84.375	1024	127	22	1359	2361	1683370	1682359	0	974
CP016303.1	73.746	2034	457	66	374	2361	1207720	1209722	0	726
CP016303.1	70.716	1844	479	52	379	2183	442900	444721	1.41e-93	357
CP016303.1	100	345	0	0	1	345	506389	506045	6.01e-179	638
CP016303.1	92.929	99	7	0	177	275	477980	478078	1.6e-30	145
CP016303.1	100	55	0	0	1	55	481752	481698	9.75e-18	102
CP016303.1	99.801	502	0	1	1	501	386504	387005	0	920
CP016303.1	99.602	502	0	2	1	501	342536	343036	0	915
CP016303.1	88.636	352	37	1	3	351	384107	384458	7.63e-115	425
CP016303.1	100	177	0	0	1	177	1738559	1738383	6.85e-86	327
CP016303.1	100	912	0	0	1	912	694074	693163	0	1685
CP016303.1	99.89	912	0	1	1	912	240616	241526	0	1677
CP016303.1	100	597	0	0	1	597	509440	508844	0	1103
CP016303.1	100	1557	0	0	1	1557	1389523	1391079	0	2876
CP016303.1	99.668	602	1	1	1	601	1442390	1442991	0	1099
CP016303.1	100	1140	0	0	1	1140	538798	537659	0	2106
CP016303.1	99.908	1091	1	0	1	1091	697268	696178	0	2010
CP016303.1	99.817	1091	2	0	1	1091	232733	233823	0	2004
CP016303.1	93.75	64	4	0	82	145	694970	694907	1.61e-15	97.1
CP016303.1	100	651	0	0	1	651	484518	483868	0	1203
CP017613.1	93.519	756	34	3	1	756	2015330	2016070	0	1110
CP017613.1	92.712	590	28	3	1	590	1217870	1217296	0	837
CP017613.1	81.746	378	54	2	379	756	1739688	1739326	2.08e-77	302
CP017613.1	98.701	924	11	1	685	1608	1161508	1162430	0	1639
CP017613.1	91.644	742	62	0	3	744	986188	986929	0	1027
CP017613.1	81.978	627	109	4	120	744	898598	899222	8.6e-146	529
CP017613.1	89.494	257	17	3	497	744	895524	895269	7.29e-82	316
CP023988.1	100	171	0	0	1	171	489032	488862	1.42e-82	316
CP017614.1	96.157	3175	122	0	1	3175	60663	63837	0	5188
CP017614.1	96.122	3172	121	2	4	3175	78485	75316	0	5175
CP017605.1	95.472	1855	82	2	1	1854	1255147	1257000	0	2959
CP016304.1	100	3240	0	0	1	3240	293571	290332	0	5984
CP016304.1	100	4068	0	0	1	4068	78262	74195	0	7513
CP016304.1	100	1632	0	0	1	1632	213669	215300	0	3014
CP016304.1	100	1926	0	0	1	1926	157744	155819	0	3557
CP016304.1	100	2412	0	0	1	2412	277968	280379	0	4455
CP016304.1	100	2550	0	0	1	2550	189107	186558	0	4710
CP016304.1	100	1491	0	0	1	1491	44421	42931	0	2754
XR_002008634.1	100	99	0	0	1	99	1026	928	7.3e-43	183
XR_002010031.1	98.413	63	1	0	1	63	995	933	1.67e-21	111
XM_019058950.1	100	147	0	0	1	147	117	263	2.58e-69	272
XM_019058068.1	100	268	0	0	15	282	1342	1609	3.39e-136	496
XM_019052762.1	100	75	0	0	1	75	1188	1114	1.03e-29	139
XM_019052620.1	98.196	388	1	1	66	447	6	393	0	673
XM_019043942.1	93.939	231	14	0	1	231	2479	2709	2e-92	350
MH186145.1	98.551	69	1	0	1	69	9479	9547	8.91e-25	122
MH186145.1	100	135	0	0	1	135	8232	8098	1.08e-62	250
XM_017766450.1	99.567	231	1	0	1	231	169	399	4.18e-114	422
MK360021.1	100	204	0	0	1	204	230	27	7.96e-101	377
